# Supplementary material for: Relief from nitrogen starvation entails quick unexpected down-regulation of glycolytic/lipid metabolism genes in enological Saccharomyces cerevisiae
Source: PLoS One. 2019 Apr 25;14(4):e0215870. doi: 10.1371/journal.pone.0215870 (PMC6483528; doi:10.1371/journal.pone.0215870)
Supplement: S1 Table — For each replicate at each time point, this table gives the absolute expression level as expressed in logarithm to the base 2. (TSV) [file pone.0215870.s004.tsv]

id	Name	Status	T60_S1	T30_S2	T30_S3	T0_S2	T45_S1	T30_S1	T60_S2	T45_S3	T0_S3	T60_S3	T45_S2	T15_S1	T15_S3	T15_S2	T0_S1
CUST_1_PI424707254	EC1118_1F14_0001g	genesEC1118	6.67576089794843	6.61324297967798	6.71224125966248	6.63191020453475	6.62312701593721	6.71914280930243	6.72938320087431	6.91785525028141	6.64950189779684	6.81694496356115	6.69348529507984	6.73144105597471	6.79769408377856	6.6845356065572	6.61410779970291
CUST_2_PI424707254	EC1118_1F14_0012g	genesEC1118	6.38736224143812	6.2425527059444	6.35700061557909	6.40476005071845	6.78734549032107	6.33039367708596	6.31750075676645	6.37374845107518	6.24880418248736	6.51406043655282	6.34499739924589	6.4196564342655	6.24352753846773	6.34456781877296	6.28679834929722
CUST_3_PI424707254	EC1118_1F14_0023g	genesEC1118	5.65289155054413	5.60481887717635	5.64737163278057	5.562751221631	5.62435912396679	5.54788905536615	5.58464934789642	5.55037204616381	5.61448414777889	5.53397857200235	5.57434420805878	5.56877310825421	5.60183713769693	5.54324505432369	5.65613896242682
CUST_4_PI424707254	EC1118_1F14_0034g	genesEC1118	5.56771898605109	5.64182715373518	5.63410073905432	5.62449086490779	5.54726159308893	5.6018181070404	5.61070494745421	5.56884283535788	5.57538137217771	5.64479018759508	5.57279910447066	5.59826008226394	5.58896443127865	5.59342853358858	5.57258396950919
CUST_5_PI424707254	EC1118_1F14_0045g	genesEC1118	6.14393381164833	6.13181369680877	6.14212287491484	6.26489529323256	6.07319210873553	6.10956207078822	6.13603958914992	6.39055269983832	6.2174227747815	6.31082936101862	6.53015919905242	6.29145951873859	6.24653767294068	6.23553140263429	6.16497700703825
CUST_6_PI424707254	EC1118_1F14_0056g	genesEC1118	7.78718893438574	7.80043774589392	7.87594371969341	8.26497709783023	7.69422829776016	7.90272735962874	7.68293826084731	7.65175021426755	8.45965810405359	7.55680793160391	7.75760991638932	7.61070998258557	7.56566261976032	7.47615162544106	8.4964611951338
CUST_7_PI424707254	EC1118_1F14_0067g	genesEC1118	8.24818745901923	8.18351004505369	8.28039114092375	8.42956662537331	8.21260995208124	8.21461062015439	8.228135728928	8.19794644514383	8.528671433187	8.20788203595413	8.34289784734126	8.1028484319921	8.20164388483906	8.1330004146287	8.40171483592614
CUST_8_PI424707254	EC1118_1F14_0078g	genesEC1118	6.27879435609305	5.91378426749188	6.07529393117097	6.14023331650551	6.1994828386247	6.12189246697032	6.31981467807396	6.28758926199749	6.35423532713797	6.50360709645832	6.48344767905968	6.24101236504085	6.22401165948831	6.20147301680934	6.29285213126259
CUST_9_PI424707254	EC1118_1F14_0089g	genesEC1118	6.97590588190229	6.84336604570951	6.80497868912567	6.61303162087058	6.94852711318146	6.8116422804607	6.88870938417233	6.86122354839594	6.69108497339512	6.79815337615355	7.11733638026112	6.68763597333093	6.54744131157047	6.57938096332043	6.72519581722666
CUST_10_PI424707254	EC1118_1F14_0100g	genesEC1118	8.03037003874129	7.71514997184276	7.82092446097235	8.19905831375795	7.8138898355381	7.79709252519215	7.75820637141318	7.82141005322484	8.16540366773354	7.85566717356338	8.0255320252896	7.59352212906005	7.65940955665299	7.5915711598238	8.1796249583968
CUST_11_PI424707254	EC1118_1F14_0111g	genesEC1118	6.93131346269699	6.66470373818541	6.92533044244288	7.74699882504881	7.31741044828152	6.89247734100919	6.95337275730122	6.89949316783591	7.41082599465485	7.05579749864532	6.69314957624662	7.20846348834653	7.01791269263188	7.11103115133684	7.51390893590654
CUST_12_PI424707254	EC1118_1F14_0122g	genesEC1118	5.79944963420009	5.79050402116209	5.8504125009519	6.04869237167583	5.76022094646651	5.83289001416474	5.91122345278393	6.00747599412543	6.08112934470133	6.20318780830277	6.22393839352708	5.96629126793844	5.90260311278991	5.93788874530953	6.09348412797278
CUST_13_PI424707254	EC1118_1F14_0133g	genesEC1118	10.0312240232212	7.84779527208248	8.11984840684604	7.87936442115477	9.19771850199645	8.33265611266908	9.83233205357723	9.03140508904328	8.07865572966009	9.92249028757551	9.4232128645421	7.80658186618819	7.84844346195799	7.84743794095171	8.09877352722591
CUST_14_PI424707254	EC1118_1F14_0144g	genesEC1118	8.10249520379189	6.56497031484925	6.78337190822801	6.28080733009414	7.58090154529759	6.72866222607422	7.97011047203384	7.39144774365384	6.50606486240961	8.00166512380406	7.76681245071224	6.41036507799281	6.42933027654251	6.34676015613698	6.4125677327952
CUST_15_PI424707254	EC1118_1F14_0155g	genesEC1118	6.47562866150628	5.82781902461732	5.8272931534992	5.71145287130609	6.21264941191983	5.84583309187176	6.52287796903732	6.16984193289069	5.688812156581	6.73398466631345	6.24248019082741	5.79265838042953	5.71938668706864	5.74595437739346	5.7530936855038
CUST_1_PI427589840	EC1118_1I12_1684g	genesEC1118	8.94985889354719	9.46235664263184	9.5652721914954	8.54673488729044	9.42245734244867	9.50646384053686	8.9471171774836	9.57010009671418	8.28962600629673	9.02989394888136	9.284282397081	9.71649208155036	9.50919336914543	9.68519809665455	8.52292495363755
CUST_16_PI424707254	EC1118_1N26_0012g	genesEC1118	11.1946453412608	11.6542561358108	11.3178830146095	12.4175097326412	11.1999975258246	11.3640145497753	11.3212282966053	11.0254289949978	12.3905391161189	11.2659399567739	11.0156039690866	11.4842185204064	11.5420871683778	11.782973173422	12.5206683307148
CUST_17_PI424707254	EC1118_1N26_0023g	genesEC1118	9.95124259284978	10.4808570134292	10.320468552609	11.7761609064984	10.2491414133906	10.2146053307361	10.3446376156493	10.1566900075429	12.029824582874	10.1698360117416	10.3443429549978	10.6207410759012	10.6784819417877	10.766656573751	11.6491065746528
CUST_18_PI424707254	EC1118_1N26_0034g	genesEC1118	7.97403190306676	7.21790149980769	7.37461492119772	6.80468213921331	7.53829848585208	7.34929430073707	7.86678895174329	7.69850095382312	6.67759722972632	8.03729425613301	7.5659828066191	7.19444824113926	7.12209135279186	7.15314298280533	6.78873801793537
CUST_19_PI424707254	EC1118_1N26_0045g	genesEC1118	9.41155454774912	9.09225855608137	9.36425207421511	9.70897924326724	9.28281113461879	9.24145721935352	9.19873216152457	9.22791202653671	9.94658120468974	9.271964617819	9.44151586393886	9.14864161992834	9.20956425824219	9.16775410847982	9.74091592651594
CUST_20_PI424707254	EC1118_1N26_0056g	genesEC1118	9.45046700778506	9.35019677449814	9.60719160766342	11.1689713140051	9.33121753621743	9.59376488511232	9.36418792853097	9.27387456464392	10.6935685024661	9.41556509516229	9.12581743707996	9.61639443721334	9.85389053648103	9.65887480432048	11.0224580194211
CUST_2_PI427589840	EC1118_1O30_0012g	genesEC1118	6.85632177120588	7.13045977901086	7.23392776052459	7.53874402005973	7.05711512230411	7.42758522139805	6.69828463506266	7.09832615569578	7.40121360997621	6.90595416717611	7.08347729945158	7.60068659578849	7.58627018215358	7.4895156566838	7.64714713392004
CUST_21_PI424707254	EC1118_1O4_6469g	genesEC1118	8.45843665533829	7.77501427290087	7.99828306713952	8.75710932705656	7.94543398449959	8.09943108086456	8.3597673618551	8.00156419802863	8.47177628178767	8.5266613518179	7.73668832692437	8.06184449682107	8.10517601279836	8.00713695701827	8.62970205410793
CUST_22_PI424707254	EC1118_1O4_6480g	genesEC1118	6.86621469225889	6.21912020993115	6.34963463654555	6.6811170564754	6.50333918293578	6.44447956561778	6.73757877106028	6.53376662080685	6.33298857340067	6.84640663862501	6.34150266219398	6.438915623933	6.3639148580863	6.45341326168373	6.72519581722666
CUST_23_PI424707254	EC1118_1O4_6491g	genesEC1118	7.55500101962862	7.63260528651312	7.72829422163025	8.70849652956746	7.5970418067819	7.73462643130327	7.53549927252304	7.55096841560374	8.67003564752125	7.58196049501692	7.54638497034372	7.7890032764797	7.76053579383994	7.81289218569765	8.55912847255387
CUST_24_PI424707254	EC1118_1O4_6502g	genesEC1118	15.7350427678821	15.3303572050823	15.4159110460277	15.1435615739414	15.6232040164187	15.2889798388028	15.6906477974968	15.5650123981188	15.1536241098802	15.727058028938	15.6209938502044	14.9211226886861	14.8782430544923	14.9480990510242	15.2951526351793
CUST_25_PI424707254	EC1118_1O4_6513g	genesEC1118	15.3426389860755	15.0054890451946	15.1616237099682	15.0443725470852	15.3562571922237	15.1404160012729	15.5311493793418	15.4448623701967	14.9868604061553	15.4784545402287	15.4514991017162	14.7276586541718	14.7235337990757	14.7194436785411	14.9508334250597
CUST_26_PI424707254	EC1118_1O4_6524g	genesEC1118	8.31315457342511	7.83477641528064	7.9410433373972	7.68235004027962	8.05991042449058	7.92029542730809	8.26974186022423	8.14267380394242	7.4660988845618	8.37085573533503	8.0529297614512	7.53882234608697	7.27555277237167	7.52791513105271	7.48489001040465
CUST_27_PI424707254	EC1118_1O4_6535g	genesEC1118	7.03002830052503	6.44636757376733	6.49907165741985	6.09596650227106	6.85022673660811	6.45542378306623	6.86862208135238	6.79516878389936	6.1246124073066	6.96976078241222	6.65195412782661	6.23298274188883	6.20367519687555	6.20996274425668	6.07669934647255
CUST_28_PI424707254	EC1118_1O4_6546g	genesEC1118	9.95529393037967	10.1734729086877	9.98209878089258	9.72150790799158	9.91222208470263	10.2784363067494	9.93623831970094	9.75405195352759	9.85254439494049	8.53534844832835	10.2531916273183	8.17390945821869	9.50300735260093	9.69864906701672	9.67012517468685
CUST_29_PI424707254	EC1118_1O4_6557g	genesEC1118	7.83823553118126	8.44366803042814	8.00973319052245	7.46161586589917	7.79232047775463	8.18379899662906	7.82953740248588	7.78560684161203	7.4357474820345	7.48066650811698	7.87424663946126	7.54233169267881	7.39097202953769	7.52480848006112	7.56818953570327
CUST_30_PI424707254	EC1118_1O4_6568g	genesEC1118	8.27125158604603	8.45716371039703	8.29753456494898	8.90961982077681	8.37595913415287	8.11212858411034	8.43603023933235	8.28931301430436	8.78131011081878	8.61549654934417	8.34590109747863	8.42273045263531	8.32780388892951	8.41040777059028	8.94246960195078
CUST_31_PI424707254	EC1118_1O4_6579g	genesEC1118	7.92897708587672	8.37513468117901	8.33518891045615	9.67360781431354	7.93391852582058	8.53453342675851	7.88391803357564	7.92122550727398	9.66108285186547	7.69918665582082	8.16342551884211	8.6842548437483	8.60497180267905	8.69291128433578	9.6005929388551
CUST_32_PI424707254	EC1118_1O4_6590g	genesEC1118	10.1902412298233	10.4539863262619	9.37246814041671	9.7653023339959	9.53742854737982	10.0716205356067	9.97743531168822	9.57509589856027	9.9151806386416	9.13683597391904	10.155120781893	9.46875673318551	8.7904185056361	9.25019701050406	10.4276633410295
CUST_33_PI424707254	EC1118_1O4_6601g	genesEC1118	6.82770163988212	6.604784364711	6.66314769867347	6.31478759683957	6.82602161194616	6.6087860298493	6.77512008956901	6.89220653630187	6.28876879138275	6.83190381200618	6.57631630742986	6.36960857407648	6.39778716140422	6.33747323951199	6.26952662857509
CUST_34_PI424707254	EC1118_1O4_6612g	genesEC1118	8.70439611558801	9.14375412210992	7.28795693451256	7.73427230646186	7.65102272015745	8.35913776757533	8.25279587991106	7.8884156526695	7.55846491855983	7.54700168308436	8.15968672108979	7.72209700487422	6.93752147100806	7.17380357807931	8.1210622060499
CUST_35_PI424707254	EC1118_1O4_6623g	genesEC1118	8.67360795531293	9.18179885512329	8.58838747440404	9.99269302842789	8.3830822770452	8.78273694212723	8.53856312354233	8.32551859598324	10.132367945735	8.06490540160764	8.67001879893839	8.97578941470403	8.64830265804761	8.92204853061941	10.1358150892335
CUST_36_PI424707254	EC1118_1O4_6634g	genesEC1118	7.48042307681637	6.84385522594798	6.57980631944808	6.50945533851973	6.98704727074692	6.66506816364522	7.33313454730886	6.80917681808033	6.40408346254242	7.38143824926753	6.85963613885602	6.44495111034969	6.44467975030941	6.38389713116798	6.51052369571399
CUST_37_PI424707254	EC1118_1O4_6645g	genesEC1118	9.13454589936826	8.80204445831493	9.03708324595004	9.42666572028712	8.95258527189709	9.10875126219119	8.9811762338493	9.05233363249883	9.41253541418872	7.38958243009899	9.11160471717118	7.37749919639524	8.82129025837349	8.89500706138787	9.24730662605454
CUST_38_PI424707254	EC1118_1O4_6656g	genesEC1118	7.75436646033734	7.48763228240349	7.9054924593372	8.31994113241036	7.72974057105478	7.80633972621055	7.71932430750231	8.0091651844526	8.42801808545425	7.77571982879888	8.07681186708153	8.01788537104586	8.10430649321627	7.94582737436758	8.23702442565682
CUST_39_PI424707254	EC1118_1O4_6667g	genesEC1118	8.8613359732223	8.80890611782907	9.10723430772766	9.7703804408749	8.8588267024196	9.01982777809828	8.76556810503	9.15766640468361	9.94875490325348	8.79252251954115	9.08433779219044	9.1890773801649	9.33526531831572	9.18272623928644	9.66948872579856
A_06_P1001	Q0010	mito	5.81216440053789	5.62406393692061	5.67783215967949	5.72246602447109	5.71609694283098	5.76337350138564	5.6767388404577	5.62345737023526	5.6740337135367	5.67193426770139	5.73825455038511	5.69741801713014	5.65882246894926	5.71295178487338	5.7138950273866
A_06_P1002	Q0017	mito	9.27385756089842	8.99405994692949	9.10070631073404	9.08809081730756	9.05389145349895	9.19571623951305	9.03836453928678	8.85389983284541	9.07763459790339	9.25181076115507	9.03093230976431	9.04274963000729	8.9580654028682	9.07456118600325	9.25426649087663
A_06_P1003	Q0045	mito	12.6608770419814	10.9151307175489	11.9351988478047	14.0010880184857	12.7274483664482	12.8792213935971	12.6726060355447	12.5574171023173	14.3081973743534	13.0162332985789	12.9145026736701	13.8055955146134	13.4655295826349	13.645355609625	14.4335840456136
A_06_P1004	Q0050	mito	5.6018181070404	5.55047431179014	5.55254102302878	5.50907804634562	5.54726159308893	5.5463800384021	5.57689883021902	5.53190125696974	5.53746352609149	5.49595496267008	6.2430058449073	5.54212757036426	5.56842054437859	5.53168277697274	5.54996317527802
A_06_P1005	Q0055	mito	5.56771898605109	5.49175176412882	5.5393259888955	5.49598232945766	5.54158584445305	5.5666724460172	5.53134530447886	5.51080772127154	5.50298271427772	5.42623696976314	5.50245979344284	5.49612142796648	5.48856705685594	5.47681369686553	5.51096191927738
A_06_P1006	Q0060	mito	5.58019064517086	5.54890780198011	5.46685960602175	5.55140837896949	5.60486205815886	5.56274230877424	5.47572575532541	5.53190125696974	5.5111626235062	5.51266402550771	5.54571211236075	5.626747798629	5.5187616851546	5.55943305530102	5.52314379347415
A_06_P1007	Q0065	mito	5.61924748564623	5.48907772677551	5.60281789586357	5.4462987145942	5.62435912396679	5.41679388415844	5.53593227244361	5.55037204616381	5.53605290024021	5.47464331290536	5.53397857200235	5.48465151344495	5.53265240727439	5.46043316613041	5.54432051622381
A_06_P1008	Q0070	mito	5.56771898605109	5.56971937153439	5.50348161986097	5.50907804634562	5.6017329613119	5.56525756366928	5.4965007242675	5.52927851046561	5.52615207161115	5.51504132408152	6.14938319658066	5.51289385850868	5.48856705685594	5.52033897961879	5.5276412177506
A_06_P1009	Q0075	mito	8.58844884466437	7.95665214838877	8.25936373573117	8.35219623642096	8.59185539715935	8.49397678917768	8.41437023092807	8.46905930139186	8.63699933648921	8.4744471854266	8.92562650378634	8.40691469575802	8.59794940198469	8.30602339651984	8.7583576086356
A_06_P1010	Q0080	mito	7.71803539209262	6.53417029972161	6.81549755773768	7.31125779022322	7.57440210276149	7.77162002956693	7.75408889907625	7.69278172613121	7.45025159773257	7.89069267648945	8.00970712348779	7.8995354117036	7.67722216110525	7.7733294627063	7.55109300521089
A_06_P1011	Q0085	mito	5.56771898605109	5.58896443127865	5.52111428477057	5.562751221631	5.59987706397571	5.58398834983128	5.60083734887376	5.54926171412443	5.51288354290678	5.56464640793803	5.50320745729964	5.53953939639863	5.5887571590674	5.55454095618252	5.56664247375123
A_06_P1012	Q0105	mito	12.9771490109084	12.2451780586347	12.7473934273561	14.0801560918367	12.8749143842171	13.1718764787057	12.8131436245987	12.7541570406982	14.407492526338	12.9635510970724	13.2030215201037	13.6077935205895	13.435278322358	13.6122367966905	14.3920669989
A_06_P1013	Q0110	mito	7.60403392502168	6.58359368513766	6.95282124840686	7.34329841018094	7.68263530467508	7.64578117513151	7.73229813527909	7.72663879049348	7.53350396892456	7.83056067896116	8.06079702708652	7.71046335396777	7.48069138371197	7.67836261469296	7.45689656818126
A_06_P1014	Q0115	mito	5.51045431527104	5.54890780198011	5.53490835811918	5.46017785160083	5.42735657898257	5.5666724460172	5.45097884558875	5.52927851046561	5.40539193145247	5.49610407616069	5.40371520116249	5.48425273385809	5.41349250360156	5.51570127427158	5.39851129589362
A_06_P1015	Q0120	mito	5.56771898605109	5.60672764809322	5.57075272715372	5.50118161053989	5.56421200710794	5.60277174048234	5.53593227244361	5.55037204616381	5.5162512429821	5.53592773205622	5.46659400432865	5.55443354260059	5.5187616851546	5.57052245888367	5.43072901240898
A_06_P1016	Q0130	mito	15.9443085786763	15.9975430404235	15.99520565229	15.9999750573909	15.8912415076216	15.9999750573909	15.9844605149918	15.9525494976624	15.9922126927604	15.8423096750212	15.9999660508163	15.9999645301224	15.9952005335323	15.9360742016225	15.9852176161368
A_06_P1017	Q0140	mito	10.2430771247613	9.23347415675947	9.65200320303706	10.1390606706663	9.84877371444778	10.344592772637	9.78732933842043	9.86807857436657	10.266528636045	10.0049745209635	10.2633795354519	10.1083622516203	9.97616134599382	10.0115839653655	10.4251781433468
A_06_P1018	Q0160	mito	5.54847311846988	5.54890780198011	5.52111428477057	5.5936210432694	5.59987706397571	5.6018181070404	5.55212027342094	5.5888260390167	5.5111626235062	5.52562259221858	5.57279910447066	5.61244433884051	5.53265240727439	5.53188927524892	5.5276412177506
A_06_P1019	Q0182	mito	6.62588981207156	5.84123983072664	6.04196553136688	6.32087636528296	6.64097839621419	6.44797947014004	6.65307940913234	6.52460700864953	6.3749918276585	6.87639912909718	6.61479792443638	6.62907735107272	6.42204468433354	6.41332824751585	6.47880068303353
A_06_P1020	Q0250	mito	10.2595400523575	8.5591887760757	9.29279895278013	10.4515947329983	10.2164669400371	10.1442668287554	10.1736276726016	9.89605906549549	10.9292637094479	10.4293813283465	10.4712172160819	10.5971283294761	10.4441156073834	10.4514017461141	11.1254766790511
A_06_P1021	Q0255	mito	5.54847311846988	5.51101437381815	5.51727569320958	5.42216963799597	5.56421200710794	5.49008247093799	5.47572575532541	5.47015028108463	5.4899503403968	5.46117052296192	5.50320745729964	5.5112970513349	5.47491079588575	5.41952489020322	5.47754509121142
A_06_P1022	Q0275	mito	12.3753198011031	11.3144888683809	11.9552690266059	13.743222534625	12.4157377681138	12.673977613982	12.3878555362441	12.4179858735862	13.9924243176169	12.5900672666969	12.6855025093866	13.4250929101077	13.0327918677824	13.3444337388916	14.2100498967067
A_06_P1023	Q0297	mito	8.6078454988235	7.52174419077243	7.96372321122711	8.1094560574285	8.15016343801807	8.50290821872406	7.98272647321285	8.02530716748117	8.34450169407533	8.15855627202293	8.43023227269112	8.1256053941906	7.99590624432963	8.02835457802863	8.03377183196405
A_06_P1024	YAL001C	gene	9.61783234223531	8.38636849265339	8.48792401793892	9.06667095266019	9.00094160245432	8.5113528350169	9.55573567216151	8.98996314100159	8.73925653661386	9.57468780812098	8.83180213135002	8.64599871210448	8.79182513480408	8.61962359389741	9.12641259281965
A_06_P1025	YAL002W	gene	9.27148419374437	9.38541757277599	9.46646132254332	9.82500725455283	9.28808706830142	9.268538571	9.2468032524281	9.31035168957325	9.91220990992333	9.37091276407043	9.31867987127754	9.5573507281223	9.59719129539607	9.58019126933414	9.68821812755471
A_06_P1026	YAL003W	gene	13.3506460267378	13.7458245816791	13.7764669125183	13.1685869633076	13.5756291891981	13.8251152698599	13.3325846715006	13.6140307360713	12.9546035653205	13.3359348571257	13.4836666645668	13.9998864093493	13.9180700344248	13.9749452469219	13.2834769866968
A_06_P1027	YAL004W	gene	5.63533065396941	5.66061330714273	5.63410073905432	5.99613401876872	5.60486205815886	5.65763014145082	5.64961545906341	5.5888260390167	5.96956031458118	5.64577210696392	5.61470984411521	5.93135013889333	5.79305130528903	5.87188425892928	5.92435613615249
A_06_P1028	YAL005C	gene	7.70814633899418	8.47124195153221	8.7282760743273	12.2342302592971	8.10602088925095	8.45487201134477	8.10751731507926	7.99492604098636	12.4184538246768	7.96352031079361	8.02686499333152	10.8415139029067	10.9055066518698	11.0094536962119	12.2417429079412
A_06_P1029	YAL007C	gene	6.96428033001736	7.07942744910908	7.14061929781051	6.3943881628363	7.16447135777459	6.97811205927382	6.96822499617084	7.12746313266115	6.37105178527354	6.93161154304442	7.08347729945158	6.83904360185905	6.88266435865997	6.77052031860639	6.58009110454993
A_06_P1030	YAL008W	gene	7.29459528782312	8.28996022350892	8.51554759401402	10.4601771804178	7.76161059805869	8.45337370940292	7.35543120684837	7.81014016371759	10.4119334940789	7.30541650598859	7.64112851697966	9.27428787451251	9.29561452292065	9.28046258125458	10.2452163591954
A_06_P1031	YAL009W	gene	7.10445416289606	7.12283690804156	7.14633256233608	7.37081438472573	7.13346928669225	7.28148639205519	7.1406413971903	7.2149920526395	7.21260818675899	7.12288162283238	7.10388110279422	7.28415557502612	7.1813129712112	7.16024295096602	7.15459526382706
A_06_P1032	YAL010C	gene	6.13160283245808	6.50455031149188	6.42013530449339	6.84439581107435	6.16780369155634	6.59214888808009	6.20293052408508	6.28876476810818	6.74035894859659	6.17781250037397	6.04046107158334	6.51236018076458	6.31269571544419	6.47789090962562	6.71620174572146
A_06_P1033	YAL011W	gene	7.35332011907815	7.44550561824577	7.44239998105285	6.97646564854117	7.58577085704899	7.55455786957563	7.56776442444295	7.75087245178307	6.96660070883203	7.55446535827892	7.53478543889697	7.25095169442045	7.08769329566284	7.23455709629602	6.82857133203028
A_06_P1034	YAL012W	gene	12.2662117349266	12.1415506856552	12.0500183838574	9.18933047957078	12.1115636697082	12.1014125431641	12.3806750005626	12.1487764793948	9.47451720199261	12.5446311313144	12.0655649666571	11.2854697637397	11.2153200092225	11.5263453586787	9.37813360373745
A_06_P1035	YAL013W	gene	9.45727787718046	9.52959959386239	9.59318606958282	9.26009423378456	9.6188986359361	9.49012767901289	9.56981878470335	9.74924244533537	9.30916675741618	9.65474076755282	9.56049591790957	9.47120382878008	9.34686272962007	9.49187455174003	9.30877404747771
A_06_P1036	YAL014C	gene	8.78596782966391	8.76324161137167	8.84186349061981	8.77080247081339	8.92875891971239	8.58208426610302	9.03705580247612	8.99618599282496	8.55319828180657	8.99638675289471	8.95496664477994	8.63296163468226	8.70385112987559	8.6476620027974	8.79749785458586
A_06_P1037	YAL015C	gene	9.69285327980143	8.47848904318121	8.29867569042157	8.48156415477331	8.8884288713586	8.31373746845221	9.57301675173613	8.76195331012164	8.16061379198818	9.62162329533416	8.67073002570657	8.30207139448615	8.22465482873365	8.1991336002154	8.45349118967988
A_06_P1038	YAL016W	gene	9.1451974148389	9.10977405276185	9.14020787567488	10.3480771164203	8.91752806774599	9.15109815390595	9.09356205061121	8.91439514062279	10.379521157187	9.08909459128988	8.88410060003902	9.20707320251567	9.22458051351948	9.31692133535511	10.1997612184772
A_06_P1039	YAL017W	gene	7.06862367033233	7.55522710398099	7.65250896974615	9.92837478713394	7.19973274757128	7.46515698497988	7.21878415884035	7.22066149205684	9.63545643424439	7.27359417040894	7.21752929376211	9.16001353961035	9.25182016163669	9.16030150365102	9.6614571939585
A_06_P1040	YAL018C	gene	5.6018181070404	5.55047431179014	5.6202472744694	5.53630634404765	5.6017329613119	5.52915826920414	5.57077685265497	5.56582274921179	5.62479892501786	5.57470396419843	5.61452955981708	5.53953939639863	5.60183713769693	5.57077685265497	5.61158522550983
A_06_P1041	YAL019W	gene	10.7273099526667	10.4902538803525	10.5132986279188	8.94938322788346	10.7070296104255	10.6434940360042	10.8514426602315	10.5938178585274	8.7711348198893	10.889545372478	10.5756814151367	10.1658569308941	9.96109226150994	10.0945353750711	8.87708215700402
A_06_P1042	YAL020C	gene	9.57786145688464	9.28025451411145	9.26350386424928	8.84454495332902	9.42737213659296	9.32037782672975	9.47951913354041	9.51931071494103	8.92156970945504	9.4954512242896	9.54309323450936	8.96033404511912	8.74254483435846	8.84843709932996	8.85385192633466
A_06_P1043	YAL021C	gene	7.93768396042369	8.63151474734556	8.59505802328711	7.84820787998202	8.23797542816283	8.3617986098261	8.07890480660633	8.28074295442071	7.58749170081388	7.99556495081394	8.0760755520013	8.24025848403955	8.40588803557269	8.37240657597469	7.8831009285852
A_06_P1044	YAL022C	gene	9.96458755039241	9.60713853177766	9.55405578877323	10.0814608827422	9.77715936483594	9.61452457339084	9.94679952678528	9.64291462526916	10.1614051151571	10.0236791162663	9.79961867812336	9.89709998797722	9.83194144669662	9.79846688946194	10.0226079700495
A_06_P1045	YAL023C	gene	11.0680116649443	11.0131775371418	11.1001754983911	9.92991644132684	11.0279381839811	11.0584054468381	11.1040796126109	10.982806879801	9.84951275316166	11.0962429541946	10.8659052731929	10.9547665381317	10.7917308583773	10.9618553467423	10.2594272543619
A_06_P1046	YAL024C	gene	6.74356810728527	6.93614102503011	6.86480363932685	6.25970863976725	7.06879676641984	7.00953041573333	6.74336081728516	6.9100791475582	6.25737029460836	6.84008689706028	6.82939049979095	6.70897149570887	6.66592945680864	6.69131733449993	6.24084814913204
A_06_P1047	YAL025C	gene	10.9887091678894	11.5011969435419	11.4329720534767	8.51964911341684	11.3314922480017	11.4342048184859	10.7952476233157	11.3709959637109	8.64878115546823	10.8722409797556	11.3850836467312	11.4952106942632	11.6259911905501	11.4232585241976	8.7837437230264
A_06_P1048	YAL026C	gene	8.98977196530026	8.90652661946872	8.81462738681391	8.60080150833732	8.93922713182191	8.83022267217765	9.10782530813532	8.84912942471108	8.09337147022821	9.08704810980641	8.58034473746824	8.64661353563553	8.70887360581157	8.70266089437728	8.48360547324497
A_06_P1049	YAL027W	gene	7.15817696188634	7.0398367741854	7.06943487944738	7.05996709817729	6.99970988851146	6.99998701385488	7.07135987669684	7.00732785419119	6.92846503303317	7.01428451751089	6.72158159386746	6.70936200979205	6.67115424287049	6.73039425447006	7.0226686586991
A_06_P1050	YAL028W	gene	6.12933357059043	6.48344868656337	6.45247407957436	8.08517310415289	6.29302147974016	6.44447956561778	6.1328972717076	6.20020314281235	8.20459196946045	6.19214559386952	6.1667978799256	6.59913000714719	6.71349999222163	6.68115524891885	8.01326395097395
A_06_P1051	YAL029C	gene	8.16892628156386	8.70402145462297	8.77118948288267	8.01989739493763	8.5656711728568	8.70965575658897	8.23588092827455	8.82147715218578	8.03453181322413	8.17449831791848	8.59204381807888	8.8788584968503	8.84646091766453	8.87023134382296	7.92765975235241
A_06_P1052	YAL030W	gene	8.27556251766327	9.1081975466029	9.1900281231213	11.2005283125999	8.35126337707686	9.12638477153794	8.3219824524994	8.42212926801765	11.2843149468891	8.27265991281401	8.54652894936648	10.1545449904858	10.2881525741653	10.1901740261112	10.9669681964988
A_06_P1053	YAL031C	gene	8.59529660875885	8.36293937755159	8.35861757307579	9.87230935698211	8.2772282752098	8.42458731742453	8.53384552933242	8.32316746485759	10.0716731686123	8.54196589001166	8.40042300069227	8.61067313680135	8.58156719037553	8.61432251842618	9.89153325584739
A_06_P1054	YAL032C	gene	9.78859492896021	9.6692405962787	9.48817334536325	9.43699019891232	9.77154167522114	9.58502336060121	9.66590613797164	9.70815684225186	9.63019861181155	9.73799871661997	9.82962482934754	9.23448943937057	9.2486618051889	9.21234054168277	9.42002683448964
A_06_P1055	YAL033W	gene	8.25480297738128	8.37348738196884	8.5734126448037	8.30835881162259	8.56047537029715	8.55496691487979	8.24490550607003	8.51065715891956	7.98674427645667	8.4290231519391	8.26759171018268	8.43345437672629	8.34401031770628	8.47931908071002	8.30680985706375
A_06_P1056	YAL034C	gene	9.24798637074691	9.72976279550643	9.71410204313379	11.9262700586469	9.36725626260999	9.54049049666459	9.31952823594851	9.54672892815832	11.7266802489388	9.22607561161062	9.22390059404092	9.40384121090678	9.55743825780562	9.50484426294968	11.9440226917474
A_06_P1058	YAL034C-B	gene	5.52970018285225	5.66061330714273	5.57075272715372	5.66246529152444	5.54726159308893	5.61667136044849	5.53134530447886	5.67807190511264	5.66371893629772	5.69858892245315	5.61452955981708	5.64193131285023	5.59857261112379	5.6453639924393	5.61158522550983
A_06_P1057	YAL034W-A	gene	6.22713122340724	6.63552283936045	6.6250386491368	6.34896094860564	6.38428010371334	6.66267140685919	6.14885606106332	6.25959860944585	6.45319645678512	6.06591135546564	6.38429788827418	6.55641170949663	6.50602809600566	6.50727588619475	6.44707756556027
A_06_P1059	YAL035W	gene	11.6008266775784	11.8443757178301	11.9162352119266	10.026219625142	11.7500087670257	11.9447030747339	11.660052571373	11.8282742196498	10.0784041171686	11.6205836335967	11.8280533867814	11.7342029219282	11.7637083618917	11.7651210704769	10.0162807769294
A_06_P1060	YAL036C	gene	10.8267016736667	11.0723651056275	11.0455309129158	9.1782597677579	11.1505211853951	11.0127070167079	10.9088183958906	11.1483595187134	9.11138289558966	10.9700154101134	11.0223793469033	11.2967120697064	11.1186519285424	11.3195718461413	9.33126801270147
A_06_P1061	YAL037W	gene	6.48569016295927	6.34815573342626	6.45631142690948	7.42467956191005	6.52502383855938	6.40262152065945	6.4077782657584	6.47263527858809	7.49056286207053	6.48818039040057	6.44198679089735	6.64744276302918	6.70029659510358	6.58279525807789	7.44889031656076
A_06_P1062	YAL038W	gene	14.8355577467039	15.3943250887736	15.4809607011513	15.6526416207301	15.1758857698191	15.3911404782756	15.0298284643621	15.2084840153877	15.6882718267915	14.8374660992737	15.3655947827685	15.4658483440867	15.5654165591237	15.4928332337493	15.5304489927251
A_06_P1063	YAL039C	gene	10.5346192395017	11.4105588220248	11.5317428371358	11.9681969849383	10.8857146818832	11.5875604895675	10.5001389847024	10.8918097056429	12.0594349389298	10.4928089146282	10.842469935933	11.7476704148163	11.6032907119004	11.7367272594391	12.0506985857666
A_06_P1064	YAL040C	gene	6.91462498110135	8.84437345186738	8.83513723349141	7.53738990689382	7.88873202011219	8.63121692975786	7.15847234506701	8.02058319156092	7.63414315614729	7.12307870160471	7.87182457438799	9.31262896777752	9.11967717539552	9.24748824441072	7.83906591344762
A_06_P1065	YAL041W	gene	8.63018024147167	8.41450432111618	8.38710214361238	8.20799251671494	8.78407810167376	8.46897131061069	8.58490534361096	8.61569154049131	7.83046184108294	8.64293892226189	8.43471122036172	8.32045134262248	8.1187354897291	8.3161196606193	8.18373535767248
A_06_P1068	YAL042C-A	gene	5.81646125773062	5.79401998554191	5.77427932117687	6.03241322975233	5.79581311550108	5.86150619819618	5.76628526615007	5.97686225818214	5.91803573671661	5.86695760756962	5.69858892245315	5.97778129211343	5.88353782901516	5.88106582496633	5.98926307928647
A_06_P1066	YAL042W	gene	10.5100734139047	10.7315780386184	10.6741781921483	10.3968226439381	10.3563394167401	10.5392068036142	10.388349183723	10.4237268047903	10.4611023260468	10.5075593444039	10.3642291599888	10.4441213185307	10.4660553149569	10.4702481511343	10.4765624190469
A_06_P1067	YAL043C	gene	10.0554025540917	9.7220684081135	9.63594609793215	9.1728409628533	9.69350346965081	9.78651078861571	9.8842295142661	9.71096624907764	8.78963244673849	9.91622193185792	9.54809258522622	9.5100574049381	9.62203765283864	9.53577785600311	9.35315603938828
A_06_P1069	YAL044C	gene	12.1580776348691	11.7555733635634	11.5399088569858	11.9121570413591	11.8723009439208	11.5072791902564	12.2213058929721	11.579605320376	12.0183954363059	12.2388462179013	11.8831140120406	11.3768437648774	11.4096555869319	11.4671356822487	11.9296229670298
A_06_P1070	YAL044W-A	gene	9.34466761158034	9.22782666206878	9.20319414182008	9.6585709223636	9.09813929366534	9.39160975864289	9.35364692922633	9.1121995625695	9.61719885869221	9.28401695925923	9.11679319591602	9.49648236701766	9.4430118995176	9.53464960054808	9.50216101787727
A_06_P1071	YAL045C	gene	5.73191651208476	5.79528208975703	5.79889696474656	5.83457639079263	5.73921629028368	5.74780095014465	5.74896844859939	5.79276518665863	5.76442238371298	5.70245977227832	5.78028668277935	5.68011262825447	5.81969134658405	5.82012246811117	5.73125681662527
A_06_P1072	YAL046C	gene	9.18034172705802	8.66640743794523	8.50900988585756	8.55764332371268	8.75908684931948	8.58468887894958	9.04848942070989	8.59609516280162	8.39902265839355	9.28165782189571	8.62595742510614	8.63125872070103	8.44030123245652	8.59228192218043	8.6251010202945
A_06_P1073	YAL047C	gene	8.08347071525931	7.5389071969159	7.67990734833079	8.02137018488763	7.86067923110747	7.70528268619393	8.02634066272953	7.77198682230503	8.14777770395864	8.02283026290903	7.9115591622284	7.86367742101402	7.81773632615003	7.72386912971002	8.1694326356588
A_06_P1074	YAL048C	gene	7.33226104956917	6.50155334132753	6.42966530627115	6.36338155618681	6.77685475862812	6.43665065386008	7.24137084567585	6.7434977373474	6.15642824525498	7.23609964802391	6.67393219762131	6.36945186604093	6.33410715052227	6.305799916299	6.35722961721715
A_06_P1075	YAL049C	gene	9.31724782728751	8.85485591908704	8.89948641107605	10.7478837993354	8.83771959692736	8.88424347540169	9.30841177563546	8.80376324837864	10.9092155893128	9.29244988938611	9.05816191327007	9.50826621569895	9.63193549804911	9.43467331824183	10.6902741024152
A_06_P1076	YAL051W	gene	8.60717177104624	8.75536569805153	8.82028629850825	9.54263222128918	8.63657872922889	8.76728647004278	8.64492605661652	8.78561773533664	9.60812722393734	8.69487975214907	8.66926951385286	8.90635354702795	8.97813414605228	8.97111680791161	9.57023166715129
A_06_P1077	YAL053W	gene	8.97095873851884	9.89644545053117	9.94670569231491	10.3294732333212	9.58393099738509	10.068761445858	8.99996941533397	9.58444615334123	10.5973210292055	8.98791278984855	9.71774485044176	11.1659519894279	11.2144692534439	11.1408436709493	10.397977381623
A_06_P1078	YAL054C	gene	6.25260704530941	6.92067865716573	7.05299131372622	8.3509943160456	6.67717310994285	7.010795384007	6.36040296026563	6.77669171408771	8.30857850651384	6.37471562162117	6.7579682470426	7.52599391013112	7.58281685065626	7.57431142592623	8.04154221264981
A_06_P1079	YAL055W	gene	7.08420931118336	7.51742078423815	7.57666297759038	8.83105235835295	7.11999056627817	7.65238290537695	7.15031817961471	7.15619875159671	8.72950577610737	7.01687765323805	7.02180063786264	7.61800045000529	7.52505420761334	7.59318363267564	8.61800286356369
A_06_P1081	YAL056C-A	gene	5.6501839073775	5.69212326051784	5.58896443127865	5.60872307819124	5.69016318679662	5.72808821019936	5.5869648536323	5.67946110362759	5.5111626235062	5.58587194244815	5.58896443127865	5.66851605866508	5.5489137518998	5.6663539668203	5.56664247375123
A_06_P1080	YAL056W	gene	7.46893197751715	7.77319868365805	7.84856644295888	9.88584220355335	7.5852468004672	7.80412899608331	7.61373296245166	7.73747935635035	10.0463591748623	7.59966257519329	7.7151909086252	8.87466915968248	8.82539957371095	8.8922093465814	9.78340886662593
A_06_P1082	YAL058W	gene	7.58063740571606	7.84853861412775	7.73055051563802	7.18809104983215	7.867525433526	7.86879855231914	7.53318138334763	7.90260292026596	7.22978706906613	7.58243910456181	7.89506228955381	7.82603327073725	7.74372342264217	7.82346020678264	7.24539467397928
A_06_P1083	YAL059W	gene	10.4695661631528	10.9450072991728	10.8275169729872	8.89120709671112	10.907441819851	11.0073240098169	10.474976468773	10.7745681455587	8.79081800434263	10.4563598776438	10.5287085216246	10.5594378964657	10.2144874940472	10.5206916244749	8.94634257998745
A_06_P1084	YAL060W	gene	9.07772615165557	9.43841844606535	9.13952785000491	11.5510548418383	9.18524516486879	9.08006046678696	9.29178769307395	8.95872912380208	11.6159204909847	9.04954614234998	9.17352329058633	9.09457349481776	9.24878363106889	9.372010617972	11.1971555298507
A_06_P1085	YAL061W	gene	9.89380116980407	10.002350534403	9.13543948330434	12.6747761227446	9.29507429817451	9.46641531593527	9.77208908149113	8.94488155166875	13.000582586851	8.95656769768465	9.86564107704205	9.05512146399953	9.00680844235805	9.08363435331808	12.8826930531296
A_06_P1086	YAL062W	gene	7.74384068589959	9.57332563148249	9.93708967233777	10.7232964682	8.90323659087134	9.67452252062356	8.01947084048089	8.99823488076855	10.6999384114915	7.93562037150473	8.81842358640775	9.94638134717554	9.7652851725412	9.88747458549667	10.6654149596383
A_06_P1087	YAL063C	gene	6.31771956997397	6.08414491701249	6.06084187129934	6.04869237167583	6.15163861298945	6.15605438782038	6.25209034270433	6.24595755221494	6.15093667117421	6.54390404989271	6.31475104639752	6.09898401641814	6.10951024093773	6.11475056877313	5.94934187363725
A_06_P1088	YAL064C-A	gene	5.54790801315694	5.60481887717635	5.55254102302878	5.60872307819124	5.54726159308893	5.69858892245315	5.65942202290702	5.62537027776288	5.59933983674	5.63269031672309	5.62928301694497	5.62733848504246	5.697728555141	5.66669571547862	5.59888137741387
A_06_P1089	YAL064W	gene	5.63410073905432	5.65844244292093	5.6602548748303	5.55140837896949	5.69016318679662	5.62306414809744	5.5659927686624	5.62537027776288	5.65107192621577	5.68550713221232	5.61641031052669	5.58366725445617	5.57486643694761	5.5869648536323	5.64470207470987
A_06_P1090	YAL064W-B	gene	6.27922364393312	5.70988647733241	5.91614518748296	5.82041537839888	5.93782839908659	5.86432480982499	6.1328972717076	5.92832333948395	5.9296846782577	6.06387323650769	5.97069099953495	5.81368691966309	5.83289001416474	5.75389732009935	5.92560474045645
A_06_P1091	YAL065C	gene	6.72362758735493	6.29226727730645	6.33276499592709	6.09596650227106	6.48939264052153	6.44797947014004	6.50184315131364	6.4522596107592	5.96101999652668	6.60164081500793	6.46177150952612	6.14722099015079	6.16886266992385	6.15502677117262	5.99131619026373
A_06_P1092	YAL066W	gene	5.54790801315694	5.64182715373518	5.57075272715372	5.59295529147469	5.56421200710794	5.63791740150553	5.55458885167764	5.62537027776288	5.62479892501786	5.63269031672309	5.58891738088854	5.61274565723469	5.56280447401959	5.64285522705172	5.5276412177506
A_06_P1093	YAL067C	gene	7.02896191782724	6.59524889842554	6.39857676065823	6.34335919673911	6.66550000579591	6.44891163882282	7.00208548266906	6.50125008156718	6.48580510237095	7.00721468232455	6.48621749694539	6.46513127470202	6.52636389768823	6.5281011551978	6.40371100505543
A_06_P1094	YAL068C	gene	8.73600966124505	8.49633551497088	8.61607811986687	9.2303472113931	8.39228806319474	8.41337607390766	8.7738141204669	8.52173129048259	9.26129071514121	8.88773451094344	8.41519476182225	8.47704124496742	8.62049888156889	8.49226448704843	9.17377889833819
A_06_P1095	YAL069W	gene	8.09333143992771	6.93265631437149	6.97258009683913	6.69869621393576	7.44242336829966	6.90999522977777	8.05020141869523	7.32108025847471	6.70781924850669	8.18472528854069	7.42284509959781	6.63735792542783	6.72841627354245	6.67234519106514	6.7130197330948
A_06_P1096	YAR002C-A	gene	8.62458217944435	8.64040001890666	8.69275700879905	7.82292770808812	8.70474561966516	8.62129359172339	8.61008849584163	8.54935992291064	7.71583373636637	8.70160026850908	8.40398004754053	8.37728227069705	8.21626446446527	8.31021979443236	7.88939958963974
A_06_P1097	YAR002W	gene	8.86392414767373	9.00229219601406	8.91564484775978	7.52737209675365	9.14844021438824	9.09695600566063	8.85089353415814	9.28085063014347	7.65417669794811	8.81142847376589	9.2986489357921	9.11890473000816	9.25103486286895	9.17148256663699	7.47996979519122
A_06_P1098	YAR003W	gene	7.47382976794753	7.06369491210102	7.08889947996711	6.82001850703002	7.52127314470078	7.22055710445343	7.47635647115212	7.35676201631218	6.83636372717062	7.49797246535098	7.47142512760247	7.11439890228015	7.03346173197383	7.05166909409622	6.79118038600326
A_06_P1099	YAR007C	gene	7.17956834995458	7.84362102529504	7.68508490754137	8.87549942315173	7.12234624739398	7.73172968259867	7.15116619019993	7.12018655739675	9.03227112264343	7.02624047584726	7.21626064041907	7.80384154152861	7.95317787571491	7.8669394181975	8.87979390314078
A_06_P1100	YAR008W	gene	7.8839047760315	8.12980929138996	8.04069258009789	7.67908768688913	8.01703611714284	8.181534695992	7.81165161606272	7.97614079234559	7.70597976211346	7.77902306583496	8.03302442070395	7.77305830809566	7.65161711308777	7.6168926343989	7.7572590379267
A_06_P1101	YAR014C	gene	10.2970251166497	10.0849873979812	9.99375428323657	8.83201206483522	10.3688318026441	10.1031150913454	10.4234875705598	10.3221222558857	8.83780613592183	10.3481941117332	10.2735662263134	9.73375606874829	9.63854150898581	9.75019446125067	8.85164540293621
A_06_P1102	YAR015W	gene	10.756491309722	10.33640350867	10.1864383178166	9.29800096844194	10.665916402799	10.2823178464011	10.8179269008266	10.5313287292767	9.14707112171514	10.7912800411962	10.506279077492	9.20128925692017	9.19306434079492	9.35708016532122	9.16131801924905
A_06_P1103	YAR018C	gene	5.79680639043124	5.8842722929465	5.93002553408327	5.89449150092232	5.95002800859532	5.93932180466518	5.88319000941794	5.84580084079393	5.95047998939951	5.67548075446233	5.98826834959885	5.95661444958612	5.97989390037703	5.93849767855983	5.8801228481313
A_06_P1104	YAR019C	gene	7.49398555188075	7.27564671193802	7.28394675329301	7.78772363814577	7.33789411913317	7.30069699140711	7.5225394980083	7.41447763350758	7.73708049196956	7.5037476617333	7.49752517979197	7.27437454839162	7.21668564316259	7.18519025152289	7.70824409074837
A_06_P1105	YAR020C	gene	9.00980044193152	8.61321195113302	8.64450528890899	9.17598351117619	8.72668985071136	8.51596931070244	9.04664171763624	8.79390708274769	9.2004675471585	9.07758677705805	8.78643508588812	8.46285208588104	8.5070196040854	8.56365142642008	9.03209338867039
A_06_P1106	YAR023C	gene	8.06099017454511	7.76197947393809	7.81041482136167	7.54564750904833	8.10567039850789	7.85676859677874	8.04849882810865	8.01096009654781	7.5154650384823	8.21544473196459	8.07694819455347	7.42192933088535	7.36100852377941	7.42784449432956	7.48907142455109
A_06_P1107	YAR027W	gene	6.80212025604818	7.03543259527778	7.03277949375269	8.02208372975492	6.96032234186724	7.03905872126183	6.76730295843165	6.99504725331594	8.12398095771972	6.90815657499218	7.0952467486166	7.07090003461226	7.19843517717192	7.15060712533708	7.89484874599642
A_06_P1108	YAR028W	gene	5.7341762575626	5.69212326051784	5.79870454526693	5.8417052727683	5.73217757408267	5.72808821019936	5.80571867446144	5.75266429514609	5.95997373649317	5.75535714729182	5.76022094646651	5.74360738757542	5.81604564146575	5.80749598813552	5.80250822395568
A_06_P1109	YAR029W	gene	6.7482710390664	6.6995819857463	6.71605285430107	7.06757753774681	6.63745313257457	6.77672793386266	6.75169203705969	6.90827175257701	7.13229477176661	6.92187070561159	6.66703992138041	6.92274703978788	6.73931592939264	6.80292186430404	6.924062065616
A_06_P1110	YAR030C	gene	5.90874323534523	5.80609637375485	5.81277731134687	5.85228709186705	5.88094161378481	5.88790937778351	5.98929556417731	5.91208224665734	5.81078582745788	5.9560081377781	5.81483294441582	5.97739233838869	5.92924004598912	5.90063406743184	5.93911062638862
A_06_P1111	YAR031W	gene	5.6501839073775	5.64285009032816	5.63410073905432	5.49598232945766	5.69016318679662	5.61667136044849	5.58464934789642	5.60880924267552	5.55867580920088	5.57377207157616	5.61641031052669	5.56877310825421	5.634340748228	5.58268382210147	5.72043056156482
A_06_P1112	YAR033W	gene	5.79793021061985	5.70969219451454	5.67410833941522	5.77994769728504	5.77387571081204	5.84583309187176	5.76628526615007	5.83082376991562	5.83227302427095	5.83122803250475	5.74780095014465	5.79265838042953	5.71060126155928	5.76714603664035	5.78344165134757
A_06_P1113	YAR035W	gene	10.1368967269605	9.76055068281823	9.79207921210637	8.39770922083973	9.75175661705374	9.62160261524754	10.1688959535072	9.56295566348471	8.15468960324692	10.2296435115247	9.51977760519242	8.59021017794245	8.61935865976082	8.60724601782898	8.33518148168733
A_06_P1114	YAR042W	gene	6.37334591112236	6.53276204143501	6.66259525234282	6.52425892344151	6.4132973900704	6.69427614278623	6.38133358595022	6.47654202994346	6.56947747972968	6.46529968416268	6.45686576692883	6.79923987172864	6.62820726119977	6.7780284028326	6.66512160612384
A_06_P1115	YAR042W	gene	9.88565834909669	10.5022323728406	10.4041597441229	10.2579483805683	10.4097074160284	10.3586000480673	9.79014007093975	10.4523302907746	10.201448881804	9.86762198518436	10.2960134597616	10.9091105024277	10.8638384141465	10.8104933490696	10.4604646665258
A_06_P1116	YAR047C	gene	5.6160847863882	5.54890780198011	5.57075272715372	5.59295529147469	5.506611542038	5.65916344256257	5.58464934789642	5.62537027776288	5.55867580920088	5.58587194244815	5.60183713769693	5.64164194483096	5.53265240727439	5.60961653456591	5.60183995491188
A_06_P1117	YAR050W	gene	7.76220970510593	7.4588210385343	7.6989569867191	7.96340402943377	7.68713424985839	7.65490021121163	7.57902949127977	7.7245566929728	8.01777855165301	7.66436371751859	7.73063995591679	7.75694917064654	7.78124502565804	7.59429454278438	7.95387261258981
A_06_P1118	YAR053W	gene	5.51045431527104	5.62449086490779	5.52111428477057	5.60872307819124	5.52463543043404	5.6018181070404	5.85880108659622	5.60498658104119	5.539339308426	5.57377207157616	5.50320745729964	5.626747798629	5.50482840148135	5.58268382210147	5.57921916068071
A_06_P1119	YAR060C	gene	6.05854840760595	5.80744079165123	5.86429284755221	5.67598491790062	5.91427630158243	5.84860741199487	5.93401582645859	5.97704345625054	5.60965461397897	5.97359286489146	5.81075733781746	5.82779047689784	5.78131201954994	5.84009184079624	5.64540878117367
A_06_P1122	YAR064W	gene	6.70901882487576	7.23435787270958	7.63992940552755	6.50115141429843	7.00903967250353	7.5975334828015	6.57523757179037	7.06005315092821	6.21740568571296	6.67997999187517	6.82856743912047	7.8116192972031	7.63102222414535	7.71453467042791	6.62875154302977
A_06_P1123	YAR066W	gene	5.58257223945919	5.62449086490779	5.63410073905432	5.62224270456742	5.66002418083457	5.72808821019936	5.63216265158931	5.68175792303858	5.59834315949864	5.64479018759508	5.57279910447066	5.69741801713014	5.67222193452517	5.66669571547862	5.59888137741387
A_06_P1124	YAR068W	gene	7.51051409264117	8.06687104111996	7.96356595935005	8.2917354523933	7.64207032059609	7.92650437297898	7.68481163388338	7.74581616264227	7.91012983600119	7.60864784450724	7.48828564437832	7.98193233803188	7.83359773787439	8.16768102434954	8.25448830859079
A_06_P3793	YAR068W	gene	7.43160270300154	7.74977467996856	7.73915097841019	7.92882963851545	7.49280223368088	7.66311047313905	7.44784146132973	7.54416451015776	8.11942870002423	7.42238032263011	7.62239202810953	7.6607246697035	7.83035168711246	7.7986819668911	8.04539852545339
A_06_P1127	YAR071W	gene	9.15840581815137	9.50028446770397	9.59984901987747	9.82494545083403	9.34230352779185	9.52776386188205	9.37634441217397	9.42675983595412	9.78579560854158	9.3493497943138	9.26246007195512	9.72582134296285	9.64860141489598	9.68438476386111	9.69307682349337
A_06_P1128	YAR073W	gene	9.30762842032717	9.02421033465663	8.941671921332	6.50408590441745	9.39753475578341	8.93786287137653	9.25762175135828	9.55589466094538	6.61122342405243	9.34761777689272	9.65909813401871	8.43684065159537	8.45504550179352	8.40546398779787	6.42235370379726
A_06_P1129	YAR075W	gene	6.90695689057741	6.64441514177543	6.63200267281099	5.80989805009802	7.03477529032356	6.57498540536825	6.81184770342932	7.17738777839894	5.88585477174547	6.85278185754583	7.27531718200024	6.14858806425802	6.24199626449729	6.1037655721458	5.79416820618073
A_06_P1130	YBL001C	gene	9.08807477345567	9.96734642308671	10.1530392603796	11.7588027649849	9.15703615997522	10.1989392660139	9.20965118555621	9.08181252038531	11.6116472628808	8.96907315351074	9.18879186787665	11.0337667328388	10.8515480323925	11.0042018986904	11.5756645164217
A_06_P1131	YBL002W	gene	10.0325924029087	10.5518214981662	10.732678885413	9.67513644756826	10.2514016984966	10.7925421667406	9.95415664538089	10.5206829522449	9.59249461221435	9.94096126589619	10.4391927322268	10.4636421462105	10.5287191952584	10.426603558732	9.71060905021801
A_06_P1132	YBL003C	gene	9.14781626728368	9.99431636155309	10.2277596187733	11.9268067940653	9.43938153465539	10.1707805953488	9.22152515979497	9.57147052684732	12.0420630470023	9.09181042532088	9.50895380083076	10.8720542338283	10.8778822367325	10.8572169280019	11.7674846223568
A_06_P1133	YBL004W	gene	10.8533124773704	11.0311358582331	10.901442864538	8.96214172728648	10.9932706494691	10.7942206287665	10.8771174952001	11.1226392291726	9.03635049729711	10.8355501580989	10.9688051995568	9.86451219057931	9.91219628668307	9.88676007285665	8.84705659733247
A_06_P1134	YBL005W	gene	8.01002855909454	7.5022314582353	7.49821291090503	7.26669734837351	7.69440093146267	7.42741946753553	8.17280364513826	7.70762614770873	7.14399078870931	8.02949207525303	7.4389699983264	7.29941380696124	7.18064900742774	7.35218779995423	7.17438877583657
A_06_P1135	YBL006C	gene	10.1024183693103	10.0116526118708	10.0267969501462	10.1227913091141	9.86281387985278	10.1097823636024	9.91707133855815	9.95410711633562	10.1945752509271	9.98073835751779	9.95056726946099	9.75551475092836	9.63962120663217	9.69258268224184	10.2148093959242
A_06_P1136	YBL007C	gene	10.4400522504675	10.5088109406819	10.6338000742806	12.1899025195012	10.3452533371283	10.5158958426611	10.510182049927	10.4183978631028	12.193846655145	10.4145868187826	10.3957617743277	11.2458600754282	11.3933793706111	11.3285961252449	12.0707307231227
A_06_P1137	YBL008W	gene	7.62862317936664	7.52192662237151	7.55565728929371	7.26819451196323	7.6156254189384	7.53862078215461	7.59528141038501	7.60553810618729	7.35420399961075	7.63627536119369	7.72697547142861	7.46613967715864	7.49724833150509	7.31598563879377	7.19398090203272
A_06_P1138	YBL009W	gene	6.72943187818336	6.54398051783985	6.47461147957183	6.08767497109173	6.68852224507737	6.5382635110702	6.68182566426778	6.58964008712887	6.12645293079426	6.80752311492188	6.67393219762131	6.44934459066656	6.19126946392421	6.34015801455395	6.05333579480105
A_06_P1139	YBL010C	gene	7.10574101747444	7.22898916476724	7.34252472813773	7.08358928008774	7.41420877442091	7.30061321676666	7.25484768725197	7.47170974680015	7.17068211085108	7.34432578257051	7.39951992670636	7.42497506913743	7.36589674390291	7.41567788264868	7.20823731732944
A_06_P1140	YBL011W	gene	7.40223251101607	7.64762163727165	7.62598743163337	7.74654062935184	7.59985456174161	7.45095643986303	7.68883925672482	7.80055149100134	7.85280176460306	7.59011054412809	7.77955833244523	7.60793556104035	7.80657072049097	7.76264707932362	7.67764250011444
A_06_P1141	YBL012C	gene	5.79944963420009	5.76022094646651	5.74588313242423	5.70043971814109	5.77427932117687	5.76337350138564	5.75193951607631	5.69753139975879	5.62735685419716	5.7731719566686	5.67459268887258	5.7662925387189	5.74408967325589	5.71145287130609	5.6870427637341
A_06_P1142	YBL013W	gene	5.87933442464391	5.99643057220021	6.11886275796688	5.90669108426175	6.0291405823035	5.95741458492957	5.96215376601416	6.15641921103668	5.90839478388828	5.86730149291275	6.05332173528729	6.09672567094324	5.96091401083108	6.00721251895935	5.91658204193734
A_06_P1143	YBL014C	gene	8.42150677545591	8.53250222498184	8.53919672675086	7.5516455253564	8.73681082884047	8.68629095222655	8.36738961903055	8.76590762719731	7.39507257581054	8.50110685718105	8.53917287852816	8.55887352842151	8.46958050939863	8.50545115683555	7.50346038112398
A_06_P1144	YBL015W	gene	8.29087344738707	10.3647695727102	10.7974934218879	11.0736986706423	9.29976625579032	10.6246552079589	8.38747259919564	9.56293630299036	10.7995975180488	8.22934462414962	9.09219599877991	10.1393940791671	10.2247929023574	10.2138716662007	11.0136446399992
A_06_P1145	YBL016W	gene	7.23863436301137	7.58773663879069	7.57666297759038	7.31407338752596	7.41601952252615	7.62976620089941	7.16103850350477	7.49691979116196	7.13630660565485	7.27275480183087	7.1665216262895	7.59442490331984	7.6444939518552	7.5909608480529	7.3061231245454
A_06_P1146	YBL017C	gene	9.6552664378789	9.69570446402994	9.93980887024326	10.0178353711767	9.63423434864062	9.89130882416784	9.61737612165217	9.67414818344946	10.3696107421008	9.61075469716122	9.85655252541176	9.82799497571512	10.0579190705058	9.859154878673	9.99096749202429
A_06_P1147	YBL018C	gene	8.79488566033036	7.8828349722881	7.84611803935479	7.55518274268618	8.30229103139998	7.87038071992241	8.62078506171348	8.09713934083549	7.08996227959871	8.71793221812557	7.93496523490824	7.41177521127823	7.37838007856703	7.31669534683812	7.62590217190136
A_06_P1148	YBL019W	gene	6.9759134124151	7.04562165840352	6.99455590722089	8.12538927270278	7.02857495422869	7.06436949594688	6.98675708261757	7.17738777839894	8.32776426947149	7.09360454646812	7.1893193088654	7.22289767822895	7.21150312774308	7.17580721214992	7.99547914358413
A_06_P1149	YBL020W	gene	8.30432309464044	8.10470288798098	8.26646869846212	8.01577199355656	8.35358670548849	8.30316555433349	8.16231318240274	8.31928944059696	7.82071100619916	8.20329487329941	8.08813114074723	8.28866171194604	8.31229466491411	8.29662284933518	7.95745002079526
A_06_P1150	YBL021C	gene	8.61044971998421	8.78338786366736	8.88023044920035	8.53981915082046	8.83622724719065	8.74043092916762	8.64528648430103	8.79341896074265	8.44844323485131	8.80649600832331	8.82047329152508	8.48896143135105	8.39889211491945	8.50037425720811	8.45774490898255
A_06_P1151	YBL022C	gene	9.45150798274727	9.41602529803174	9.59503367157001	10.864905015117	9.25750636786714	9.57346563650088	9.190766407399	9.21825136858723	11.0928975572722	9.17100859531593	9.3122080748063	10.1362786728861	10.1950541681779	10.0633506606961	10.7199322144354
A_06_P1152	YBL023C	gene	8.37313251847666	8.89454914785086	8.87850185610574	8.19428228457583	8.81151565340175	9.06341453239546	8.41712029545155	8.75524719225747	8.13940869059026	8.39075548428241	8.9459761855996	8.6499273022544	8.73439678807975	8.73315269049903	8.13664641950623
A_06_P1153	YBL024W	gene	9.7644477662469	10.2173816289874	9.96855130923223	7.3199300411987	10.1941802298878	9.88225875428576	9.90494182265924	10.040001831458	7.31253805664214	9.92362554452061	10.1173327969694	9.57473949391975	9.52986446547049	9.6039953881427	7.37737884484316
A_06_P1154	YBL025W	gene	6.52565610964661	6.51206655459566	6.56160374399072	6.19239457093077	6.71555140260586	6.51298194200351	6.58192691306237	6.6853340995495	6.18030177197373	6.5627536165982	6.69314957624662	6.43379255630929	6.34280641069363	6.33352024150457	6.19222861661442
A_06_P1155	YBL026W	gene	8.78177682671659	8.87728987715171	8.76527820139455	8.73055761426933	8.84557097320872	8.86677986161544	8.75653321697792	8.79478379092352	8.54622020697522	8.72883993588494	8.83531345774756	8.77913931951394	8.57911320826749	8.71138911636407	8.59320691250034
A_06_P1156	YBL027W	gene	12.8253618801535	12.6948824787066	12.7892519605183	11.3270583382595	12.789276820638	12.8285228709979	12.7863501251341	12.8336548279944	11.5916811755355	12.7714584432986	12.9322792498467	12.421505893485	12.641007890654	12.5109014448294	11.494113263909
A_06_P1157	YBL028C	gene	9.08540230675859	9.20253361802165	8.97448689340206	7.01197264166608	9.33074502851782	9.12417736080757	8.79640704469895	9.12992249275159	7.0012828098738	8.90855904458827	9.17306359315399	8.92431132193194	8.5905646670252	8.81187910262479	7.06891550791516
A_06_P1158	YBL029C-A	gene	8.05215213496536	8.21070118127561	8.26330334838321	9.51492888014592	7.93186847345139	8.28069767756482	7.94591710760389	7.94788551566267	9.70201208426871	8.05728253707881	8.02210993249536	8.43945863229854	8.48977445542229	8.38409180835802	9.54946292866509
A_06_P1159	YBL029W	gene	9.42528194756581	10.8517414525237	11.0433656390237	10.9537310719857	10.2753700206421	10.5847109246754	9.67696279663014	10.513784257816	11.3721316337358	9.64709993733948	10.3958839796774	11.423721869803	12.0666433144287	11.6076040932666	11.1086042348778
A_06_P1160	YBL030C	gene	11.5456704605828	12.6057023920578	12.5428337538753	13.3201050756189	11.7537215820631	12.390344239418	11.6731324530461	11.9272541580461	13.4269393429904	11.5520517967551	11.9413436439619	12.7439927164758	12.7890278516045	12.6263942587115	13.5006402290053
A_06_P1161	YBL031W	gene	5.76806531478003	5.85508273805954	5.81145704333993	6.02451216674825	5.81078582745788	5.82743707618695	5.70413420169883	5.81906727257078	5.90839478388828	5.67193426770139	5.73471915990382	5.864154167604	5.84537925703254	5.89688292865482	5.9738459878543
A_06_P1162	YBL032W	gene	8.307431744488	8.2172089254281	8.21469807191359	7.72275264770084	8.17521238804698	8.10852583162376	8.20464332836667	8.28557545811825	7.8630766148053	8.2193415740126	8.19936170687241	7.87594612075223	7.80671840409302	7.82371106953186	7.72150632958635
A_06_P1163	YBL033C	gene	10.1015225957323	10.0236783615185	9.92630271035622	9.37974112376431	10.0263391835088	9.92234085562321	10.1943286943449	10.1028685624117	9.31479801513738	10.2505216967708	10.0101343490811	9.72867809512219	9.58705542629131	9.65523808401906	9.48442220286309
A_06_P1164	YBL034C	gene	7.03778829554276	7.08673176701544	7.13558427893004	7.04356421800144	7.17624416464943	7.07970532317792	7.08315695307757	7.05746490112622	7.06147480360961	7.11385367646383	7.07114788567131	7.10281922077865	7.0859228192983	7.09596672570944	7.02905976483636
A_06_P1165	YBL035C	gene	9.26983231216544	9.18077764692445	9.14207535761046	8.78392446897516	9.26914231596147	9.32729406521778	9.2798097280292	9.06844815192523	8.78321378693984	9.21753594906898	9.28427962011969	9.0772041272991	8.93040080321842	8.95766711582193	9.01000306505142
A_06_P1166	YBL036C	gene	9.42480654726426	9.45789509229068	9.64234906780849	9.24251842299663	9.56831154626051	9.61624656854217	9.573403944499	9.57714917689135	9.1970255620381	9.59019851549909	9.54659492970689	9.65260665310824	9.67983479579402	9.62820203498629	9.29617047950169
A_06_P1167	YBL037W	gene	8.36879908067086	8.52506173593079	8.63806401279071	8.48721259972992	8.45873574837366	8.58885156188245	8.39109711453172	8.48392803896218	8.26882510124234	8.40163730559425	8.27336629208134	8.34102230539509	8.49927144753624	8.45403067416567	8.60036628110688
A_06_P1168	YBL038W	gene	9.67531732044129	9.5999869331084	9.73497843990229	10.1127872137118	9.57971195962545	9.79395727736368	9.7251620634471	9.60096803171433	10.0106890395601	9.69884966035699	9.56609564969897	9.75771376699481	9.64742568170112	9.8281061135464	10.0063310160441
A_06_P1169	YBL039C	gene	10.0381455776221	10.211995178191	10.2185649592528	6.74868313659923	10.6107441876284	10.3316219324593	10.1398156751503	10.5145524609338	6.80041410961531	9.92147675755934	10.5174602863205	10.2150627859801	10.0100425855168	10.0938814568076	6.87159443240854
A_06_P1170	YBL040C	gene	7.46289604077252	7.68872282616063	7.5945508312726	8.37089927400321	7.39545713874837	7.59581971803999	7.43374585171226	7.38706932784014	8.45157692349117	7.47726881467866	7.47140426030337	7.8111608237817	7.67498301050364	7.75149375550926	8.20801667709697
A_06_P1171	YBL041W	gene	8.36999136197478	8.60052985870018	8.71379503163563	9.36177429477371	8.58451152895108	8.70062539341886	8.35552800957123	8.6927581425708	9.58756033180046	8.40748742654098	8.73298434717444	8.82686268627845	8.7981085268243	8.75787453966555	9.46875504430122
A_06_P1172	YBL042C	gene	11.768239989183	12.781287721097	12.5584546844389	11.0319666323725	12.5881816885931	12.6624219349441	11.9298338132772	12.6911939038041	10.9129270689844	9.9736471736374	12.6225822335426	10.5031485337895	12.6457988752475	12.7925021918355	10.988304267437
A_06_P1173	YBL043W	gene	10.5279744945129	10.4712720245197	9.40001260472295	9.52279725033113	10.0778689537866	9.99829103326215	10.4617117498978	10.1563296045532	8.97358610809262	10.3291863795235	10.061523651546	9.12312399076143	8.78213252283357	8.84940780167217	9.37716059438314
A_06_P1174	YBL044W	gene	5.91133833993497	6.23521646169403	6.26530125606277	5.95806566154373	6.13815915143378	6.23857617162662	5.86039763574329	6.06994247541815	6.05486834117589	5.93338379134484	6.24248019082741	6.17914756656411	6.26178152252371	6.14236538109096	6.02827445399518
A_06_P1175	YBL045C	gene	9.83732808281352	10.6950897288854	10.7825833698923	12.1503997212856	10.0504040890566	10.6244647682426	9.84202185714398	10.1945935746637	12.295421774691	9.91904329180596	10.183082755369	11.2027266588365	11.2174934175184	11.089945383446	12.1280452807399
A_06_P1176	YBL046W	gene	9.3348213777804	9.18952676645165	9.17298257785091	9.54703227658793	9.42644323631105	9.38627282698349	9.33472346438427	9.39420099988827	9.49182246276633	9.30213868716604	9.30052760777677	9.14186304786334	9.06235556169453	9.08296297867289	9.63671942264605
A_06_P1177	YBL047C	gene	8.59607514385825	8.73988423610632	8.88592629877515	10.4104553327772	8.51222260905637	8.74344638570363	8.65733364364657	8.56352825940878	10.1927600905872	8.60658946909287	8.33606923264161	9.6591373165559	9.64662034411212	9.78538491451936	10.3967067272862
A_06_P1178	YBL048W	gene	9.07534046001632	9.93471907532511	10.5047089026434	13.7215261863225	9.29788829886849	10.5144316144585	9.0210559462113	9.59309652703977	13.6268183369417	9.11094126557653	9.41649850550416	11.8289533643768	11.7902796056518	11.7565183001437	13.5965020337722
A_06_P1179	YBL049W	gene	8.28193833715734	9.1691829433327	9.65396481774835	12.4474027906369	8.57433743094712	9.60692945186549	8.40390593962596	8.8868798330476	11.9479805343533	8.30130521156911	8.37327970155411	10.7590589430609	10.8399486159163	10.7427483833677	12.2430763021744
A_06_P1180	YBL050W	gene	10.566380612354	10.2055312682962	10.2831270165155	11.9597245178151	10.3401991254944	10.3268255854438	10.562858091398	10.3666160300522	11.8247117525569	10.6304136387118	10.2114033428777	10.1080172461156	10.1140213347379	10.1533835333411	11.7714824069957
A_06_P1181	YBL051C	gene	10.2986346680842	10.2604148136049	10.4781743307269	11.157212367688	9.98311015865148	10.4374520548464	10.4106321001821	10.0380007257341	10.9894366981374	10.2842203247258	9.89284499390683	9.98383952627081	9.8648304371784	10.0853257882737	11.1946429493791
A_06_P1182	YBL052C	gene	6.97566555505194	7.29221821112431	7.16726505402026	7.47100796350443	7.07907179508791	7.16826861186014	6.97224001455105	7.06335785694731	7.35773991200097	6.95806931953408	7.06967936453857	7.51278320986656	7.5419420656321	7.58197499855928	7.25574593455442
A_06_P1183	YBL053W	gene	5.66824956065078	5.7622773869975	5.7048086117473	5.65771065797289	5.73226493389082	5.74497748570082	5.64639087461392	5.73584874890329	5.75214299775265	5.72895193701813	5.74407070051485	5.68456357744019	5.76851210793179	5.73414344412027	5.6870427637341
A_06_P1184	YBL054W	gene	10.7372178771473	10.7477244718043	10.7232199889816	8.95115002629684	11.076725798802	10.8449138281596	10.6677833822598	11.0618658497289	8.78099140199315	10.6980530056606	11.0065874771371	10.9196296439667	11.1185024607903	10.9406582851918	9.03401642668408
A_06_P1185	YBL055C	gene	9.616545161952	9.44946326411062	9.37939624473858	8.60441939585067	9.79020039488916	9.51838093473176	9.48680445870041	9.675587539655	8.73345031017706	9.53479028547104	9.96772853053724	9.33216097117124	9.27030195900065	9.23659057464579	8.65498673199128
A_06_P1186	YBL056W	gene	9.89404999557279	9.78954101340723	9.90029823521045	10.5225399136941	9.79133148420673	9.91818411803419	9.93450037582423	9.75934559631515	10.8613394346045	9.8805461397575	9.99725069849189	9.91992873550416	9.90629872237887	9.92679773821501	10.6137933287251
A_06_P1187	YBL057C	gene	10.0485415532094	9.34600588311636	9.49483670556824	9.22194873828624	9.66206525931137	9.50902598904261	9.9018527881101	9.56822445302771	9.41199568502439	10.0395406561219	9.87970481956383	9.34566886002192	9.38672508069439	9.34530306703471	9.28809089574375
A_06_P1188	YBL058W	gene	8.48283924590399	8.65156473584563	8.77715315625998	10.4292189283622	8.10826732128111	8.72946620964184	8.49751485628386	8.21520836150376	10.4903414810711	8.45201749437757	8.24700368454793	8.77568399192456	8.7849783359789	8.8745170703369	10.3872217420343
A_06_P1189	YBL059C-A	gene	7.78422049403672	7.97412832821804	8.04450710855653	8.88366244509272	7.90702848261155	7.98637505566626	7.78742288638927	7.89258238155059	8.99751562594776	7.72021158578352	8.05917142143491	8.0186150462246	8.1859811210715	7.99502592601556	8.79719095958387
A_06_P1190	YBL059W	gene	8.07658456430815	8.05185056057996	8.04797087403912	8.75059491467376	7.87588118249187	8.09710425246206	7.91352024536092	7.82695659164073	8.97431427748608	7.90826695588254	7.96594133992146	7.94918269614901	7.87775040624647	7.89334845259998	8.72189582562329
A_06_P1191	YBL060W	gene	8.29750326000732	8.23236371570414	8.24110343372685	8.44443798624957	8.29567620733377	8.17741060623282	8.19429176138857	8.30095001210643	8.51939786768803	8.21697524285391	8.34926625254357	8.26018920816032	8.33205994637156	8.15739266714971	8.31673799990849
A_06_P1192	YBL061C	gene	9.60342279466879	9.45426176811955	9.33307463219772	7.86068276924977	9.75922464544858	9.44994989347683	9.79446241647924	9.68153367892113	8.08771558185796	9.69051500149187	9.95057802545645	9.04210712403934	9.09093998353895	9.07427546071051	8.01581433516387
A_06_P1193	YBL062W	gene	5.7005321926647	5.76160127216011	5.6884461534575	5.61853060397372	5.73226493389082	5.72973402493513	5.74869973441816	5.71699089440494	5.58896443127865	5.6578719778359	5.68550713221232	5.73808731862927	5.63613431047459	5.6773671199853	5.56664247375123
A_06_P1194	YBL063W	gene	6.81276497840829	7.25594572538922	7.20099728224035	7.3730354980155	6.99645861288786	7.02477971641802	6.78202770032374	6.90753755339806	7.27108674862304	6.85517363456879	6.8196755690525	7.14420265176207	7.00375213486111	7.24855417408454	7.46376226944558
A_06_P1195	YBL064C	gene	8.23322542353362	9.68584999198109	9.96099291310209	13.282448620987	8.75704388733043	9.82357899738371	8.35127888538211	8.78336749460493	13.2088278826759	8.18802067180199	8.62578356789465	11.4757680605571	11.4827821921901	11.5219266393384	13.1050938161781
A_06_P1196	YBL065W	gene	5.75270730467338	5.77786973959026	5.79870454526693	6.13392523708994	5.90137775371238	5.84860741199487	5.80656512961182	5.75444783751413	6.04461866597627	5.74346330917019	5.70203856812062	5.94102695724564	5.93018231121519	5.90965047470839	6.17042843107862
A_06_P1197	YBL066C	gene	6.49280636982795	6.46125319591423	6.64438434336061	6.49881833894042	6.48922497342564	6.66311763318005	6.60935930835678	6.54392695435633	6.58804001690066	6.71356647422921	6.62533639328294	6.67693075926974	6.70494293741918	6.64943412891871	6.54845770009437
A_06_P1198	YBL067C	gene	7.35707221248511	7.35039406482636	7.5545859588705	7.99494687340474	7.43860667555767	7.4657686897359	7.33087346404899	7.36913782676665	7.9750539177963	7.50931154444439	7.29251810182971	7.88490323668939	7.77656932501041	7.84922428409463	8.10909843411389
A_06_P1199	YBL068W	gene	10.9509007912038	10.7529010768262	10.6733550623239	8.55840866106228	11.0233861801366	10.8369912625257	10.7844400298307	10.9611772044706	8.7447602188012	10.8490301043358	11.1537599155781	10.4247392449256	10.4554296551598	10.2822038692542	8.84058774387601
A_06_P1200	YBL069W	gene	7.20955874106124	6.85729506115629	6.83707406067758	6.55111712638708	7.44572596341382	6.93620165092801	7.21485312570905	7.51868020563746	6.57768135683221	7.36431628042147	7.54674541687569	7.56050567066934	7.42280105163782	7.43667718438634	6.72645341509115
A_06_P1201	YBL070C	gene	5.66761328598333	5.60672764809322	5.61667136044849	5.580271882574	5.66002418083457	5.61667136044849	5.75350935944888	5.64344057389408	5.58669282665804	5.63146676756221	5.68550713221232	5.61244433884051	5.60183713769693	5.62020354611811	5.58926326798241
A_06_P1202	YBL071C	gene	6.46394546995739	6.15056637286724	6.0846228714441	5.86358349712144	6.20819531544201	6.38904201668577	6.08405709487712	6.201705433171	5.85486741115408	6.26774075126188	6.15554441577183	6.21245404776167	6.05551362098319	6.11475056877313	5.95512977384357
A_06_P1203	YBL071W-A	gene	8.61042739145608	8.86998338234988	8.75991982129518	7.58439041276272	8.85310636659389	8.70016874462032	8.44507876342575	8.77550487838178	7.5458695800087	8.52315971703259	8.84850233503303	8.65337939889694	8.63662190131531	8.57505885632242	7.82980668882023
A_06_P1204	YBL072C	gene	12.7736890722801	12.4154035050149	12.5040965788758	10.6715189755929	12.7902531099854	12.6241307167023	12.7472490893487	12.8266877597085	11.1015141654601	12.7256070289109	12.9981231352129	12.0240918402821	12.2486934453827	12.0063786487837	11.1136413998012
A_06_P1205	YBL073W	gene	5.61924748564623	5.64182715373518	5.57075272715372	5.62224270456742	5.59987706397571	5.63791740150553	5.61829015634786	5.67807190511264	5.62735685419716	5.69858892245315	5.61641031052669	5.65623477263873	5.62406393692061	5.64285522705172	5.55689720315329
A_06_P1206	YBL074C	gene	5.69739963602016	5.54957161024193	5.63351816819564	5.67446067079639	5.71820655918046	5.61927364101756	5.69110305340573	5.68175792303858	5.75353391251535	5.65411472414559	5.72043458380544	5.75198340806161	5.6245252961716	5.62751428490937	5.67694097837251
A_06_P1207	YBL075C	gene	7.99849119978974	8.92322916528623	8.65428973456919	13.4769236831701	8.3104001325361	8.58359830566713	8.24943301852068	8.22271325054742	13.6497381045218	8.09381842229061	8.29711895743709	11.0472107343482	11.3007538989501	11.2162337191672	13.154201251069
A_06_P1208	YBL076C	gene	12.7901727256178	12.7596224307199	12.8992141867915	10.6603808441796	13.0336717701737	12.7237802234238	13.0315319509832	12.9487583334024	10.7932712696834	13.1018308041801	12.982816173946	12.3679057169073	12.3435564886294	12.3697913963251	10.8351270485864
A_06_P1209	YBL077W	gene	6.82571320581631	6.94122364726918	6.70211782622438	5.98117925732682	6.54865615551172	6.79646493487127	6.6041908480586	6.60974360072436	5.83457639079263	6.68889777281109	6.50496095105066	6.36968253444571	6.139971008759	6.3063494618924	5.8376600028789
A_06_P1210	YBL078C	gene	7.27819175473754	8.10171827573449	8.17417206679293	11.5649074981904	7.48955322291939	8.11654985913695	7.3009653538388	7.46587532484648	11.3753008125874	7.22381564247226	7.27531718200024	9.66007344499366	9.78486915918116	9.65120381446221	11.5101161919232
A_06_P1211	YBL079W	gene	9.78413208683206	9.97147437612619	10.0937409058204	9.35371023967612	10.069904232448	10.1575456918806	9.75806385245736	10.0846528563114	9.46839221970579	9.7352701824731	10.1488382748988	9.78139579300957	9.7989493364228	9.70966548247415	9.22917324953808
A_06_P1212	YBL080C	gene	6.17376527217348	6.16111736570466	6.18584839742776	6.89363948833777	6.10573394325654	6.1058635794118	6.10686761045664	6.18584839742776	6.97818524055688	6.11497045088489	6.04046107158334	6.29620529196322	6.33386113253239	6.27307921351422	6.90402669152473
A_06_P1213	YBL081W	gene	11.7440891160572	11.7987887384444	11.7191700522219	8.10611370933605	11.8253596621643	11.7947329190502	11.6481507583597	11.7925740120696	8.20178028333202	11.7444642638122	11.9217545332129	11.4283736716079	11.2766006217677	11.3355511971299	8.59710768340152
A_06_P1214	YBL082C	gene	9.06892175141075	8.56025812159323	8.71801615679771	8.3128816187597	8.98813748887784	8.9406086003851	9.16972065508	9.09977313273273	8.22726575447275	9.15215201508346	8.98205868360115	8.90704071655338	8.83990251576975	8.93451625401812	8.29627732921371
A_06_P1215	YBL082C	gene	10.4914163641245	10.086191584395	10.1613064986011	9.87619366208637	10.3032955656338	10.372148532799	10.3829376243676	10.2847800190596	9.86770021953597	10.4616987258722	10.3307917404307	10.2515529250583	10.2424232730173	10.126880080145	9.97413934864974
A_06_P1216	YBL084C	gene	8.64457908837798	8.8490817018058	8.95529055532412	9.35403399744259	8.64375913989276	8.88170561190556	8.60717586110799	8.72261243155192	9.20674121849612	8.62094124626979	8.68510818081162	9.00510529429465	9.08025477355866	9.05231444993402	9.37002717466724
A_06_P1217	YBL085W	gene	7.71808927182969	7.78619847413974	7.85805197602296	8.42964524359135	7.7103828541739	7.82159632924509	7.7513487852548	7.79150378188455	8.52960287957018	7.84461253949939	7.79031690576938	8.03119939688802	8.18054289125498	8.13606013405551	8.37511162746921
A_06_P1218	YBL086C	gene	7.28352639176422	7.10577283952037	7.03244692805173	8.51917609878506	7.06510858860602	7.08237324610366	7.17478880407592	7.03667177989221	8.63885005794545	7.31271549153484	7.08525400209992	7.1126938498583	6.91222236745246	7.05357925149329	8.50621440395324
A_06_P1219	YBL087C	gene	12.1636150229758	11.938086234249	11.9644136683956	9.81601531456947	12.0374401782453	12.247240544396	12.0726752550613	11.9670370524733	9.70967341135774	12.0610938072636	12.0758287169114	11.5415365989	11.5055898248791	11.5888100722244	9.82346153647683
A_06_P1220	YBL088C	gene	7.48735333766133	7.42399319384549	7.64293799571362	7.6008583755848	7.58922171113466	7.59254267445579	7.39608669441238	7.47723862104038	7.57074880803854	7.55699322043857	7.55306844359136	7.61513693591588	7.71950815273175	7.68728898587283	7.75209243693959
A_06_P1221	YBL089W	gene	8.07222435826547	7.91950397863044	7.88298032644063	8.27827973255289	7.97362215408783	7.96960320554948	8.01550977060085	8.01971475701265	8.14777770395864	8.24280448147621	7.84376554077837	7.95018120096674	7.83713319682724	7.89829989112589	8.25645435891218
A_06_P1222	YBL090W	gene	7.81533477730992	7.80042967780159	7.88370324439192	7.78826905888678	7.80671244269508	7.85122006965511	7.74012945684396	7.77312426015073	7.6035228294312	7.80783059321777	7.79813268443818	7.5981227189693	7.50301000431387	7.5766493584715	7.69739534652669
A_06_P1223	YBL091C	gene	9.5018365450184	9.24201056294288	9.39073933265029	9.46676530027758	9.23517535745823	9.34754596387899	9.45037317001493	9.38977963238554	9.67535047340224	9.5581723681812	9.55105520164282	9.47405489430318	9.61056121978305	9.47365633586608	9.60301990548687
A_06_P1224	YBL091C-A	gene	7.30265773205134	7.36111474893106	7.50156982807757	8.31633823341703	7.09303470605457	7.50147611177126	7.27054647561517	7.19842156682147	8.46983149806652	6.45342145718073	7.17448999030819	6.54169726667997	7.41396097949536	7.40224649120852	8.31150118794158
A_06_P1225	YBL092W	gene	13.6808620307587	13.7250873027072	13.5486842778747	12.4594239456546	13.7324463133624	13.7829486034346	13.6954505013242	13.7189905936362	12.5375889569218	13.7510229214399	13.7011908989177	13.6383876168933	13.4725102896975	13.5726824328987	12.6268098632019
A_06_P1226	YBL093C	gene	10.0074802029477	10.2994446965302	10.3511401023033	10.1240383991432	10.3451995447886	10.2266451342257	10.0806463505269	10.3687968570807	10.184679407584	10.127321723844	10.2730614064839	10.7987048289555	10.773984203644	10.8026450417638	10.3253884373907
A_06_P1227	YBL094C	gene	5.9301124210904	5.97157892017861	5.86624861111117	5.8459169605653	5.88094161378481	5.9477022069822	5.84632615357044	5.97704345625054	5.84461851381429	5.88454233468298	6.00600611320886	6.03121873061072	5.97080772729174	5.99200269796575	5.87852459114917
A_06_P1228	YBL095W	gene	9.76934724732115	9.95918131091537	9.81076460674535	8.84601379933697	9.76031575681446	9.93184444773658	9.4425279315909	9.89665533223063	8.45147712577045	9.45033853714173	9.54813856097939	9.72236312523168	9.62744810642	9.57376836101296	8.83719712674117
A_06_P1229	YBL096C	gene	6.39171246595828	6.46645588902826	6.33928490989404	6.30812933459681	6.38704429255488	6.37677520452613	6.33919423961734	6.27487688347164	6.35553569167569	6.39649512129342	6.31610781612992	6.59940419251279	6.5806630292894	6.61338570843049	6.32556049887413
A_06_P1230	YBL097W	gene	5.56771898605109	5.64182715373518	5.5393259888955	5.70743890858142	5.64385618977472	5.72940493445983	5.63251837937247	5.67946110362759	5.63767163143614	5.59592949870854	5.50320745729964	5.73859559075275	5.64626924947736	5.6215235040124	5.64382412917246
A_06_P1231	YBL098W	gene	8.41297627752483	7.70975119445438	7.5368494585516	7.30581448657118	7.97998247698841	7.59148977622024	8.33623740297822	7.7549260229816	7.26812133281619	8.65057040798692	7.94491385229795	7.51814954166859	7.275895989517	7.4659610017799	7.34148698348732
A_06_P1232	YBL099W	gene	10.9726200449581	11.7388587717028	11.9504040974134	13.539654284223	11.0480336864388	11.7630189578255	10.9323783751537	11.1125655630723	13.5937438188674	10.9097118939733	10.8837193736617	12.3753416439586	12.3458498193174	12.3204590256922	13.3577141915762
A_06_P1233	YBL100C	gene	6.07319170189239	6.25503107890613	6.18805707764545	6.22696271517844	5.98677927289265	5.99019722875035	6.01208793785197	5.89544320497227	6.2330611215425	5.93083529420522	6.15554441577183	6.12683365856689	6.23785977955333	6.11415510593848	6.25198064273544
A_06_P1234	YBL101C	gene	7.85557445917193	7.58537911394579	7.59058472181677	8.00075950932407	7.75625973978642	7.46563421556394	7.94661603301213	7.83822333743641	7.77844345061137	7.92374304543959	7.67845786688811	7.87451297789635	8.01941145782443	7.868665226117	7.87230886487135
A_06_P1235	YBL102W	gene	11.0207819131534	9.58145365256531	9.4822008841162	10.3628504636911	10.1229864237684	9.53870964590261	11.0615755896759	9.86479860092901	10.5149687273386	10.9655216298085	10.1338222646854	9.62892633124612	9.42536557612336	9.56724719801432	10.2670579158521
A_06_P1236	YBL103C	gene	11.269569513556	9.79955861061578	9.76388520239275	9.19281457759412	10.684332656432	9.75870573454732	11.3728724733052	10.5043321248754	9.11512558711996	11.342324249849	10.5198800621304	9.12924473721935	8.91059595114507	9.10122607830901	9.31998531970825
A_06_P1237	YBL104C	gene	9.73735082436101	9.33281032274785	9.29474874605561	9.33846108155783	9.50987030380516	9.41214728737539	9.6906809238148	9.58833414497093	9.16672496340653	9.76183340275612	9.32649049767784	9.30858140089084	9.24994768732273	9.25467456152637	9.4416510683755
A_06_P1238	YBL105C	gene	7.85798722916275	7.86928792697489	7.81819955747375	7.88891284282707	7.92466598901923	7.63926823108634	7.88656851436264	7.86857863314222	7.95021598845254	7.95753447532746	8.06729192449905	7.80650852780636	7.84712386622886	7.80946420879705	7.70419610498568
A_06_P1239	YBL106C	gene	7.54324884309802	7.57959014240577	7.64982502318318	8.27221835404582	7.49283861328818	7.48427052188204	7.56771570348328	7.44031254179766	7.92493211509876	7.5215116839725	7.19630462522369	7.88907546368911	8.03584045857968	8.02010004578008	8.14324783818845
A_06_P1240	YBL107C	gene	8.3872375321558	8.92232795076648	9.02172514459347	9.08299610206175	8.57412150123234	9.10055528860572	8.39035482404937	8.58602778096945	9.01014648673252	8.40018548471841	8.63976771924461	9.0476912663905	9.05398916899444	9.08224308203731	8.88833470611826
A_06_P1242	YBL108C-A	gene	9.70551892969266	9.17030566174759	9.42122307619603	9.9951070436312	9.24922568503389	9.19255195653393	9.61395070618519	9.15625448755734	10.1836216712993	9.68974591696099	9.18379444567276	9.1465697946179	9.29539803788661	9.18224400572481	10.104346507086
A_06_P1243	YBL108W	gene	5.68517418255805	5.47465235557607	5.63351816819564	5.56450409585745	5.69016318679662	5.46528760717853	5.63216265158931	5.49124381678283	5.58896443127865	5.54598528831661	5.65814076587311	5.48465151344495	5.61470984411521	5.5155087445138	5.68925581162686
A_06_P1244	YBL109W	gene	5.79680639043124	5.83977719135176	5.88012895771148	5.97880577773088	5.76265164502672	5.82743707618695	6.06940378181696	5.80678746667196	5.99174926324945	5.86730149291275	6.10609529277504	5.97592630906749	5.94176206674276	5.90077678470209	5.98884439774171
A_06_P1245	YBL111C	gene	9.10583428206529	8.88034851083967	9.11585660580771	10.1251683990334	8.77917841209712	9.07459584206284	8.83770654556455	8.96106522467791	10.4397820097486	8.94561565700715	9.07149139056646	9.11721413982923	9.24058471169176	9.22522100267098	10.4286776740372
A_06_P1246	YBL112C	gene	10.6685355664447	10.7337582204896	10.9416140562236	11.9390832412619	10.4192898835819	10.7801072196656	10.4524184196052	10.4538992472922	11.8146034503724	10.6164275085552	10.176834252213	10.7281078193193	10.6869720501129	10.8103400034173	12.0450689740106
A_06_P1247	YBL113C	gene	10.8439958973096	10.9968711358772	11.1196811584782	12.433046896795	10.7848313181455	10.9047729656966	10.7602332818947	10.9252821496823	12.7889218868048	10.800728291478	11.016562079663	11.1701079797102	11.4516944605822	11.045632225109	12.5261443229515
A_06_P1248	YBR001C	gene	8.45684405867207	8.30578974532072	8.30842794537128	9.3128943207881	8.19234800166184	8.12643562093652	8.39700410304339	8.16154514492719	9.03056993542944	8.38358112699752	8.01051581990859	8.18112719803664	8.28050327557645	8.21016255531846	9.16924614802921
A_06_P1249	YBR002C	gene	9.3419865039688	9.63789069317546	9.65836349358539	8.00176388204435	9.80697814859553	9.49987401070977	9.50648102041479	9.9607703523021	7.99066265466806	9.67016263348622	9.76023234129299	9.44658585517679	9.32240865019602	9.31164135820223	8.00055284569301
A_06_P1250	YBR003W	gene	8.14481202219148	8.27424999972392	8.31713717523485	10.567063771719	7.7586907807936	8.25670341142308	8.17227456048343	7.91575363162373	10.703282305761	8.1038631853699	7.776866135485	8.85870185940693	8.89264472812312	8.93077205959752	10.4515378193297
A_06_P1251	YBR004C	gene	9.78410157500006	9.72572813919309	9.79295725366741	9.13621473571229	9.7344751075557	9.88744316401155	9.70852768066865	9.61613056404119	9.23021946309016	9.62475023936211	9.89390844316117	9.75365696156319	9.87312082586757	9.75126557746343	9.28965015142449
A_06_P1252	YBR005W	gene	8.76538116232316	9.09253643182416	8.66422635478512	8.67643329701421	8.64198792896008	8.78466472482369	8.70759124797676	8.34463461093514	8.87796789924437	8.15629002241529	8.78681875525401	8.4159372629608	8.39199148561419	8.40691576108886	8.72688503273042
A_06_P1253	YBR006W	gene	8.15656793185574	8.18943379597876	8.0312901126983	11.6585634015691	8.02056171164477	7.94096411823535	8.19429176138857	7.7644095894329	11.5027015075904	7.98602902335041	7.91743125778945	9.57523030558127	9.73537263184376	9.66053915679657	11.6062611961065
A_06_P1254	YBR007C	gene	9.83745230625554	10.1553072130182	10.1828961351562	9.43751389104458	10.2229471028856	10.1725218338796	9.87104577750715	10.4923127416882	9.48537773727882	10.0093667756953	10.4731231421358	9.70464378681995	9.81669606421899	9.57422976778573	9.45599424108596
A_06_P1255	YBR008C	gene	8.72647075792564	8.9634054760336	9.09688255343831	10.3187283443343	8.95781236727109	9.20805480158401	8.64069301754641	8.90114449148327	10.2506060702422	8.87844930497282	8.89002125065025	9.58638362192885	9.3175700016699	9.54039891185231	10.2311250445029
A_06_P1256	YBR009C	gene	11.0915529253923	11.492564329597	11.6333622752918	12.9759706240166	11.040533223529	11.6437886939112	11.0517025710533	11.0132842961079	13.2457368764692	10.993492807915	11.1782283980206	12.1010603730004	12.1505831592576	12.1599653723033	12.9057275508736
A_06_P1257	YBR010W	gene	11.473053924806	12.0071557298526	12.211862029937	13.8802313206511	11.5873748212653	12.2153359162934	11.4136039349546	11.6140266679045	13.8188382573413	11.4542745387977	11.3896666340962	12.8561389495802	12.6343019952256	12.7353748027987	13.7044909541327
A_06_P1258	YBR011C	gene	11.8689101133454	12.0264463953476	12.0728371251962	11.8760759063644	11.839796658599	11.9516160671617	11.9591778341079	11.9428458131208	11.8189695556159	12.0533806961024	11.7833378750761	11.979790037699	11.9065883321571	12.0264024492667	12.0179973032129
A_06_P1259	YBR012C	gene	8.25865313473681	8.11244400808559	8.26541699023783	8.86630763556207	8.15275219000227	8.15054193474824	8.16442628198023	8.1636418206386	8.60579207974742	8.27241674844891	7.98503407605496	8.36793804048841	8.41915955358898	8.41125018701948	8.82167680889954
A_06_P1260	YBR013C	gene	6.880397222649	6.74185530110244	6.87303566366302	7.18766653751752	6.99271542710679	6.90526018358563	7.01233398532768	7.09491814288256	6.94992436389652	7.07920025003482	6.80839041981109	7.08222990219465	6.76506229054169	6.95271468059336	7.12047178879016
A_06_P1261	YBR014C	gene	8.86850702015919	8.77172940349243	8.63189948280267	8.53456465355692	8.7211027370489	8.61026774764771	8.77348043882748	8.64902121547145	8.6288933051079	8.83056471875569	8.90126214366113	8.50830170035422	8.37325245009592	8.3910860713572	8.5901867766563
A_06_P1262	YBR015C	gene	10.6559223425346	10.9640220980402	10.8468278175281	9.98910323496226	10.6677782606605	10.812806403298	10.6320328090622	10.6218515658287	10.1174217016646	10.5864149872168	10.7494555388066	10.679480442808	10.6908513449545	10.629195021872	9.95637233176035
A_06_P1263	YBR016W	gene	9.62383751326395	9.99546648736347	9.26534985573889	9.63838581459833	9.30649095825732	9.26772561787464	9.59876975727746	9.16890503190619	9.82164348700022	9.16890035974227	9.63506828723024	9.14881261656234	8.9453003815424	9.19769414788673	9.92016707752458
A_06_P1264	YBR017C	gene	8.6463589525482	8.8952235327345	8.90407865783099	7.14056109267799	8.96261215115757	8.73226175623298	8.64811500885013	8.96641189862065	7.1299249838329	8.70274766667932	9.10129549509252	8.64260625477568	8.72583098127921	8.61470238532585	7.0366131920528
A_06_P1265	YBR018C	gene	5.98857952887073	5.83560834830023	6.06084187129934	7.17181309269519	5.83372176860008	5.92375866893515	5.86039763574329	5.94285655906878	6.97250382871281	5.76583163071694	5.88310984354398	6.2163941043421	6.22833867454915	6.14326732991053	7.11285443573001
A_06_P1266	YBR019C	gene	5.7005321926647	5.80609637375485	5.63351816819564	5.67430998631644	5.70657888303031	5.69858892245315	5.69110305340573	5.75135461226123	5.59933983674	5.77445980766608	5.72043458380544	5.64193131285023	5.64673417567833	5.71145287130609	5.57853308672925
A_06_P1267	YBR020W	gene	6.75452202938074	6.86124676891776	7.01646946770784	6.78586586081031	7.04510735976187	6.76548557650286	6.85021985907055	7.05003331131487	6.84153052148057	6.81939368241679	6.98278194476087	6.75634554420585	6.75075827518847	6.66941398967562	6.62684337537646
A_06_P1268	YBR021W	gene	9.95874066999772	10.2335689916014	10.2880039878757	6.70771986730593	10.491671825001	10.1865584770918	9.9865696659191	10.6441872904639	6.77290308971263	10.0885079929895	10.5914226783932	9.8950772589795	10.0838578452765	9.89882519527882	6.75996972213943
A_06_P1269	YBR022W	gene	8.02164060114354	8.24185242428939	8.2238465562703	8.44013914630424	8.1660308157618	8.14467191728284	8.0506298534453	8.14704459269992	8.38457331207805	8.1189349042917	8.07176529192686	7.98187121440307	7.86146802222182	7.94639543262473	8.33971158412041
A_06_P1270	YBR023C	gene	9.53603344234282	9.6209544054587	9.633195050574	8.83754479623939	9.77066463039802	9.5691152577171	9.77990260904177	9.71614751834538	8.73642788128296	9.70632113403491	9.71328662133672	9.50141284987581	9.38417213162016	9.58573408770225	8.85055851377901
A_06_P1271	YBR024W	gene	7.17842673478158	7.95136052377801	8.13302143617675	10.6203413377489	7.4970189303782	7.82828800861199	7.43111604170922	7.55611547752314	10.7622268178221	7.36905951015682	7.59562916172951	9.04478143219646	8.90712718593955	8.98809825259297	10.3377683173849
A_06_P1272	YBR025C	gene	12.2875812952796	12.3820735398725	12.4148183849379	10.3959074183183	12.3468568988105	12.4081102763889	12.2427873500283	12.367933948342	10.3871200829474	12.4093925170051	12.3908628127658	12.3162331705745	12.3530542324991	12.2346535761936	10.5302914456023
A_06_P1273	YBR026C	gene	6.96115532672539	7.52591032217736	7.52055020563092	9.85395029337867	6.87829495791933	7.36640555227704	6.90484387006177	6.86334546906923	10.0265566736251	6.76654825954345	7.28563009282118	8.41096323405523	8.40893902387688	8.37985318024263	9.53899931119392
A_06_P1274	YBR027C	gene	5.52866214557573	5.58748258834897	5.52111428477057	5.68699807106562	5.52356195605701	5.61667136044849	5.47573503891719	5.62537027776288	5.58844233086958	5.59295529147469	5.49368099643856	5.66851605866508	5.50250034052918	5.60401554514078	5.62347583848785
A_06_P1275	YBR028C	gene	9.75306676104879	9.03064746780969	8.92608792391139	7.46981290479319	9.83916683674683	9.05412865898955	9.87604125929921	9.72335954487745	7.42034208308381	10.1012376585034	9.8488098291051	8.95663436402871	8.79612423898487	8.89323421799505	7.38177856722088
A_06_P1276	YBR029C	gene	9.4921030696886	9.54705878249841	9.55046387697742	8.10340106850443	9.80628177675557	9.59065495646557	9.69519649406646	9.63341365777876	8.11468178157318	9.68530423725489	9.69269619563066	9.59780521003737	9.42973709678815	9.58083167821417	8.20856941222457
A_06_P1277	YBR030W	gene	9.21532357764722	9.0509292829889	8.85566093848554	7.53096692082487	9.44720634762718	9.07416311331139	9.09897551899173	9.22457823192456	7.70646534828155	9.02767549818021	9.52765163350783	8.84794955777642	8.82075430403789	8.76573671740319	7.58833863943512
A_06_P1278	YBR031W	gene	15.5698667412911	15.3596027799391	15.2501376701604	13.8825439130103	15.5706264290522	15.3031079285388	15.5373022121738	15.3153058487629	13.5706517578929	15.5561317222152	15.3623526644374	15.0836197739251	14.9418181887008	15.0492168232234	13.9436659721052
A_06_P1279	YBR032W	gene	6.58596351592284	6.33539886459471	6.29688043248834	5.88487339149086	6.35357559934445	6.27372577145785	6.49069117224075	6.42178433171943	5.88715926425918	6.69930055978693	6.41318747139016	6.13717400552665	6.037390161522	6.13876511943351	5.83972404250658
A_06_P1280	YBR033W	gene	7.20353938096297	7.24127421615371	7.2485479351281	8.31462561568557	7.04621674087402	7.18122366557119	7.2352835786482	7.09232167974382	8.38757006421765	7.10820340484399	6.99228295810078	7.3065283920242	7.31544003740254	7.27546348931076	8.068296098886
A_06_P1281	YBR034C	gene	9.96287443651096	10.876001813571	10.8608106942507	9.16287244896608	10.6475924143367	10.8675799436352	9.84193217149723	10.7630786022521	9.40956179194341	9.99596349767515	10.7723682512066	11.4717199721485	11.5059958689492	11.3301528643753	9.44106012494576
A_06_P1282	YBR035C	gene	12.3121746966028	10.9466296603857	11.0076507187527	11.3670705746545	11.7150097106472	10.9624673492099	12.3782382658092	11.465331572531	11.5054295027001	12.4973328628225	11.786817271399	10.6873174237014	10.6886736767282	10.7156927396594	11.3297868791344
A_06_P1283	YBR036C	gene	10.7464668381362	10.7323258996554	10.7268538414338	11.2086795013422	10.6314862692113	10.5271577133229	10.9465010227627	10.566679082978	11.0902478835028	10.843674174948	10.5319068029663	10.435684285111	10.4531064697625	10.545395082863	11.0066756638511
A_06_P1284	YBR037C	gene	7.85511851485518	8.1092857204427	8.27599746780026	9.58198759542848	7.85058874405118	7.97976935136041	8.0485720555369	7.89605799186297	9.52598866124074	8.12605878298206	7.80613873344043	8.25002994547087	8.20943627934932	8.27443810178077	9.55014210164272
A_06_P1285	YBR038W	gene	5.9301124210904	6.2799845329673	6.03010149179646	7.41264318096541	6.03877269915186	6.03912731338036	6.09082493681555	5.91242402119389	7.49230993008985	5.88606026794387	6.08709691534589	6.89864574430271	7.02937361106213	6.96254112185723	7.42354951508901
A_06_P1286	YBR039W	gene	9.86258382933337	10.5719823858738	10.9086783585257	12.4406998330357	10.0076058133229	10.8133016190511	10.0063753334931	10.1279374833564	12.2336886108167	10.1295000961362	9.78712563691455	11.4937917554029	11.3262046291843	11.5249657525935	12.3345921466094
A_06_P1287	YBR040W	gene	5.68517418255805	5.54890780198011	5.66480101138639	5.49598232945766	5.67091382616253	5.52759664775105	5.67807190511264	5.55037204616381	5.60184262564921	5.55434126810039	5.5614715016405	5.49612142796648	5.57588445264912	5.52033897961879	5.54432051622381
A_06_P1288	YBR041W	gene	6.69585383837446	7.04944103818432	7.0973189279482	7.68692551124035	6.84701266057884	7.25992763500545	6.83318897778403	7.07318350155098	7.73617913487919	6.70803957100937	6.80839041981109	7.27907119488555	7.27324709575214	7.28629718170824	7.43471974879913
A_06_P1289	YBR042C	gene	6.79154367571892	6.75035626159106	6.71309043732252	6.68441712699114	6.92135878016714	6.75916773162967	6.83984501176883	6.94799198632662	6.59624389400319	6.98253318264099	6.75889806889782	6.88755322163057	6.81905085134346	6.83471457331712	6.67768491997099
A_06_P1290	YBR043C	gene	9.68357716408014	8.99289233500715	8.98625663533548	10.2871858952646	9.30404307363613	8.87515736982632	9.82235681011515	9.12863841918147	10.3813110707162	9.90308106409199	9.34204922356087	9.17328506078877	9.17926564017331	9.07586373037388	10.3226323481653
A_06_P1291	YBR044C	gene	6.99706119928304	7.41095075369375	7.3973299395362	8.22750510593912	7.19042141520446	7.36690261028882	6.99475155023853	7.24092696844345	8.12186718654549	7.01266250367238	7.14464105611388	7.43545518676902	7.32838486149495	7.38243268245337	7.988072576867
A_06_P1292	YBR045C	gene	5.70125735088123	5.58748258834897	5.64654931648874	5.71726546639147	5.67619217189441	5.63791740150553	5.82006442453519	5.64291686488141	5.78667211379641	5.73818934734319	5.67122255611394	5.68310888647285	5.71693411331698	5.68795413153751	5.76355276634371
A_06_P1293	YBR046C	gene	9.33079516609385	7.80146010346166	7.44667197068043	8.7114469337879	8.25374431219243	7.59055865156452	9.38640075254739	8.10727243554814	8.97853927178411	9.34283339406098	8.36617966442344	7.7732231131241	7.61666312096281	7.73515239942758	8.72427539120223
A_06_P1294	YBR047W	gene	10.0767993437005	7.53130612467681	7.22568756453346	7.77990965503804	8.75955386812388	7.36661622759459	10.111699951557	8.45410649961343	7.74775751667188	10.2729827433837	9.04967733708938	7.29738889974652	7.30580884329876	7.16437821611911	7.57314136516438
A_06_P1295	YBR048W	gene	12.3107304254549	12.0335371566783	12.1482765123149	9.85175857362762	12.2920800700843	12.0412512967234	12.1959128262072	12.2800755374864	10.0770371237789	12.2777560628744	12.3898008319413	11.5591859453172	11.6740460652162	11.5078307079732	10.0785378719568
A_06_P1296	YBR049C	gene	8.63260539747733	8.16484976733421	8.1239676179632	7.86675073247199	8.31425424295259	8.15276906435824	8.53309649838913	8.31045792608842	8.0325824463285	8.57816535527388	8.49679665762703	8.05726004899634	8.07000741771708	7.87819800628676	8.11622132850265
A_06_P1297	YBR050C	gene	7.73763705484457	7.58335907836291	7.62325746082869	8.31646758344437	7.29411426967712	7.88006530876444	7.55106177785296	7.15676167162334	7.98634379474318	7.53169217614108	7.17339237430489	7.49077912600526	7.29785979191038	7.37841080344359	8.34257918465686
A_06_P1298	YBR051W	gene	5.68310281405888	5.67459268887258	5.75632414795263	5.71145287130609	6.28691325209715	5.65916344256257	5.88581555509387	5.67807190511264	5.75723649109763	5.75800621744997	5.80390430020997	5.65623477263873	5.7208747556236	5.64285522705172	5.75475555639386
A_06_P1299	YBR052C	gene	8.93536556557168	9.46766908658711	9.55008635807715	10.8478745639938	8.79560060946588	9.56880411397898	8.94407921795922	8.88584966609426	10.858497070063	8.82624439286647	8.81259447768871	9.43926285372402	9.40940347557215	9.53366554643706	10.7075175254684
A_06_P1300	YBR053C	gene	6.92501170446087	7.61733002525404	7.52189127584061	10.4275560999576	7.1168637576909	7.46485975206422	6.90543286731713	7.09308251118247	10.519663043207	6.94438545184087	7.05677360623034	8.94760623581818	8.83795420235555	8.96335164069256	10.410493611175
A_06_P1301	YBR054W	gene	8.25322658669967	9.44005045012896	9.71349183816112	13.8616663405036	8.79304649486903	9.53144262795011	8.49808542949295	9.08855532877678	13.8797109858238	8.30468485857155	8.76723206792562	12.2306670691227	12.353902813289	12.12911675695	13.5785941394398
A_06_P1302	YBR055C	gene	9.60286450210711	9.97244293931398	9.9263773832853	9.08632579781845	10.2304294957008	9.34832047508128	10.2437605869763	10.0574390291548	8.7155532009066	10.3124674882446	9.89421052716708	9.63200832224978	9.4355115194943	9.61862813740722	9.15944251488718
A_06_P1303	YBR056W	gene	7.57143638656178	8.49517369852264	8.28475322594634	11.5498822316793	7.90578779820424	8.15772457746715	7.72390796391119	7.85347647762402	11.1074491074294	7.67624187736801	7.60219992038353	9.67360387972133	9.85849884047061	9.81798369447271	11.2445178336909
A_06_P1304	YBR057C	gene	9.17905747354887	9.28032688451128	9.22699260306519	8.85674917025818	9.2085280384514	9.21522704389325	9.40245990738469	9.21738316605449	8.55645447959991	9.11272162355268	9.06853283874995	9.13736709626524	9.02273446367489	9.05132491528042	8.87392292612629
A_06_P1305	YBR058C	gene	8.87015339323043	8.84009260206751	8.88706223914522	8.67815931261436	8.75603624060293	8.94847475606201	8.80022901901634	8.99091774616568	8.89498964172832	8.82824137939953	9.00589671112922	8.89482696326847	9.01616907009247	8.89077980135704	8.78688460214625
A_06_P1306	YBR058C-A	gene	10.6150808738174	10.1494927550338	10.2036134006019	10.1756249037371	10.3244745012811	10.2521376730944	10.5946767692572	10.1679936066713	10.2252026756674	10.5933209118187	10.3105449194099	10.1093165065962	10.1029585296898	10.1116970551687	10.149086187841
A_06_P1307	YBR059C	gene	8.15837580221936	8.6469446967954	8.66839960250109	10.6682638346332	8.23646410791978	8.47220488217834	8.16081787114601	8.32450468270527	10.8204403311225	8.26558141340367	8.32158998273674	9.82153726737662	9.83519010173013	9.79858841428423	10.6192204256074
A_06_P1308	YBR060C	gene	9.78063083330387	9.55440535838041	9.6333882029237	8.78592384438795	9.72556249093589	9.6473607206681	9.73337034608859	9.73934838037594	8.87288949144884	9.82620813178542	9.84603627004587	9.61825513427218	9.50607906189195	9.62685941538403	8.69696930061137
A_06_P1309	YBR061C	gene	9.40061301487099	9.65358634399586	9.59437332746916	7.80449594063851	9.86627333187688	9.77611488701704	9.44163470118036	9.86059366394876	7.82396630338384	9.40997751718024	9.8675873266126	9.52804756710831	9.69910325091127	9.55491660301801	7.93794761809148
A_06_P1310	YBR062C	gene	7.30416818813572	7.56185609856696	7.64797083933529	8.29451167991579	7.42336580653874	7.79471228287461	7.2550727424277	7.34006638298455	8.37249745965457	7.3159549465764	7.43025639986682	7.69964705869534	7.71152412566879	7.73240333212446	8.15969208259728
A_06_P1311	YBR063C	gene	10.0893095769968	10.2549673891034	10.1252509832287	9.55047222157448	10.2939822869715	10.2280023195812	10.1957855224249	10.4155539344661	9.52422408365247	10.1643411202843	10.38425358479	10.2291056485873	10.244711718249	10.2585414280869	9.4776446801874
A_06_P1312	YBR064W	gene	5.68517418255805	5.6762056597355	5.73217757408267	5.64669750480789	5.72054989793252	5.62306414809744	5.72145101924951	5.64344057389408	5.63767163143614	5.68550713221232	5.68550713221232	5.64164194483096	5.71693411331698	5.64285522705172	5.67742465430264
A_06_P1313	YBR065C	gene	8.24285266276046	7.9568569389042	8.15463447385858	7.55518274268618	8.41592472729675	8.36781660857829	8.19516897759793	8.52837967084594	7.38493391232267	8.35711666373374	8.15160497937915	8.42474994855193	8.2439299355097	8.38792170597934	7.93474382548946
A_06_P1314	YBR066C	gene	9.52297279597217	9.65505249136175	9.5453954744903	10.4016334888301	9.4763109381397	9.55179585159693	9.55344794341145	9.42320867739716	10.6607486619653	9.47213008342809	9.49402324417607	9.44879900545346	9.56682066000732	9.58323803083096	10.4598792739988
A_06_P1315	YBR067C	gene	10.7177026358898	12.2426247592463	12.3549189058602	12.9918540328202	11.5382290381756	12.0923336243664	10.9896577246571	11.5751871816855	13.1004809618881	10.9876819668521	11.576938476627	12.6161749818991	12.6957798344681	12.6044789321285	12.8270354830148
A_06_P1316	YBR068C	gene	11.4195224576033	10.0016759023467	9.68295850819009	6.9498754518161	10.9704616550576	9.5926926080774	11.6086361229072	10.7732574997209	7.24262820758601	11.507272575415	11.1130228908792	8.68331862366408	8.85657736623073	8.72838823035162	7.07788003420851
A_06_P1317	YBR069C	gene	6.15959695585549	6.30340854422678	6.34963463654555	6.29278660460368	6.13986407614524	6.22361870375291	6.06479527556459	6.19901791296264	6.28876879138275	6.17867262397094	6.29665965588719	6.24101236504085	6.24653767294068	6.24212278325514	6.28416017317656
A_06_P1318	YBR070C	gene	6.15810212796632	6.63460492365719	6.54248836763	7.11525890808301	6.45241763159775	6.65491999966982	6.26261354734953	6.44024346545387	6.93241865437082	6.10149748098631	6.34186216409047	6.65313309340874	6.692059798669	6.68619883928334	7.18350397187352
A_06_P1319	YBR071W	gene	6.10313608065968	6.22301987646441	6.19666543267001	7.05321367599998	6.11530223592704	6.19328057390649	6.1200807997942	6.29684380914395	7.06124255028388	6.11098484742392	5.93538325844845	6.30122078737834	6.24548170434484	6.32048243682033	7.03873698608874
A_06_P1320	YBR072W	gene	8.90233366437093	9.36231723526693	9.53242879595635	13.3781919602226	9.06367680512484	9.30207043193142	8.81971481627377	8.98376429712009	13.37309221252	9.09421507591072	9.00118898786801	10.6128185664755	10.7851986910929	10.7456480202796	13.4439146360007
A_06_P1321	YBR073W	gene	7.64776052678847	7.97265866948875	8.13032943791122	8.4093509056229	7.92866511095144	8.22924236281495	7.44320468176036	8.00122872205897	8.62658199708166	7.58243910456181	7.99755723893301	8.560671418485	8.6064569797141	8.51559129780385	8.5484291682588
A_06_P1322	YBR074W	gene	6.6647016829089	6.29222577444774	6.41845648908749	6.0001995639914	6.70979724247536	6.70516383826636	6.70602029841828	6.7212865237665	6.01771993484733	6.73944066323877	6.88068943192748	6.67981097523316	6.61975796428471	6.70301488398063	6.13006838369771
A_06_P1323	YBR074W	gene	9.5713050365282	9.78289447009293	9.85521245649079	8.7284146227349	9.71189885981112	9.83847169541542	9.52755925081902	9.76367174153566	8.97012171564514	9.57392795432471	9.81201716375276	9.67086055274422	9.71393675186565	9.65757534165163	8.86658874807601
A_06_P1324	YBR076W	gene	5.6018181070404	5.65844244292093	5.60281789586357	5.59379150895018	5.71609694283098	5.6018181070404	5.63216265158931	5.55037204616381	5.62479892501786	5.68152083004283	5.57315799160878	5.61256354205243	5.57486643694761	5.61726902201547	5.57921916068071
A_06_P1325	YBR077C	gene	6.50389037197258	6.62598737307498	6.549577456059	6.84329831130137	6.53904102866451	6.59037935162611	6.64414811587753	6.6226852381316	6.82212513579501	6.67186555150273	6.72395196299596	6.57152220084121	6.46866238656107	6.49591870755676	6.77166847804089
A_06_P1326	YBR078W	gene	11.7207788939115	12.7618080691514	12.7527938288323	13.0296822880874	12.1771973308532	12.8877077835159	11.6963873087612	12.3492434433807	13.2295272505304	11.6980443878353	12.3287436886625	13.0914669555617	13.2309941367909	13.1236851787234	13.1097745699822
A_06_P1327	YBR079C	gene	9.90784431562063	10.0630063005031	10.0206352653175	7.14833756311879	10.0393990603751	9.59938124184341	9.91293966543037	10.1857682318431	7.65225379600883	9.72345561379183	10.2830988180972	9.18771538525406	9.66068011222787	9.15316899011918	7.45453114557988
A_06_P1328	YBR080C	gene	9.21725076240057	9.16379359477319	9.2349639328009	9.25231309919879	9.03347007373404	9.19042940337775	9.29045983213075	9.0905808121557	8.75201959190919	9.23602242159119	8.5256312426835	9.10380130774495	9.18539782314354	9.13874483250127	9.30881522026783
A_06_P1329	YBR081C	gene	9.60994876799248	8.93254350890154	9.02785548283182	8.86538190400892	9.3106541105806	9.13730933084748	9.45738845597769	9.30739009904846	9.18650205031853	9.43901716134036	9.63637074857197	8.93680517412483	9.17015186499281	8.99406855729329	9.00549823308932
A_06_P1330	YBR082C	gene	11.2695920510019	11.7314506229394	11.7470333111906	11.1003713961521	11.4944273448319	11.7674972516781	11.2133377476039	11.4460366277	11.1758853319318	11.2307879088645	11.6523232525956	11.8713082089009	11.8244978538593	11.7938990468567	11.0814351491673
A_06_P1331	YBR083W	gene	8.63419329611523	8.55251778666652	8.42166504421299	7.92444859980933	8.59983189700405	8.40618785975451	8.64801354892786	8.46802139938322	7.87483095040827	8.64810141108007	8.40355410835918	8.28175486946411	8.24560258901379	8.27164801683234	8.05049991251438
A_06_P1332	YBR084C-A	gene	12.7802041435611	12.6818914147351	12.7832757555505	11.6890034567809	12.7943703662788	12.7429243619248	12.7369811824669	12.6979389320466	11.7178888620715	12.804020069554	12.7597794486424	12.7311855595186	12.5634841573473	12.6853142460961	11.9359596671299
A_06_P1333	YBR084W	gene	10.5015001715015	10.3679375307778	10.1948683508183	6.98278746213845	10.5005167979129	10.3399943697801	10.4542061020865	10.4280116950267	7.08559935556075	10.5285382642479	10.4831080398784	9.78425386457167	9.76738630900526	9.75066713226071	7.20928462746536
A_06_P1334	YBR085C-A	gene	6.71458819271953	7.10010651284139	7.17446813768996	8.34409168552793	6.7594776501459	7.13820698060184	6.6764205278933	6.86122354839594	8.24081383316949	6.73391735316298	6.79714897952515	7.64723012789041	7.53095049341083	7.59547163038983	8.15371601240388
A_06_P1335	YBR085W	gene	9.85130268553099	10.2844591376465	10.5054498535464	8.99819058686416	10.4819007067031	10.4684414721944	9.90434230676994	10.7863633173156	8.79795305005359	9.91733238187627	10.2927937206121	11.3046100559164	11.284533387469	11.309573238673	9.31986370900164
A_06_P1336	YBR086C	gene	7.36510317968218	8.07798144735951	8.06216443539581	9.31458016112283	7.71279165322733	7.92247564716926	7.40286835493889	7.83071988211375	9.38387583517736	7.46245806859094	7.75643402608152	8.58102297103215	8.79164020034803	8.64217429076243	9.29696094408103
A_06_P1337	YBR087W	gene	6.43065526208447	6.80642773479132	6.82507215571756	6.55111712638708	6.80972909471792	6.79611604706072	6.38350137819676	6.89208276406899	6.58994765110046	6.51838578030817	6.83950102372843	6.90830355046974	6.87358861645497	6.79029502529617	6.70498531286959
A_06_P1338	YBR088C	gene	6.47244290231365	7.41073049218634	6.85116475621835	8.81317209520079	6.64050412441942	7.11214070032192	6.72786023669461	6.63961173011735	8.3149872897105	6.48459672540586	6.51817995841759	7.5023535762742	7.53295077066165	7.5485083053229	8.73500175934738
A_06_P1339	YBR089C-A	gene	10.081940650842	10.3834568605338	10.3811011844067	11.2882268668988	9.9456926414457	10.4652306819616	9.89685764346173	9.97766279369401	11.5059574035029	9.82065316390373	10.246308281256	10.5516413757819	10.6164647077656	10.5204040906746	11.3411461813863
A_06_P1340	YBR089W	gene	5.61924748564623	5.54890780198011	5.60203557034446	5.65771065797289	5.6017329613119	5.58398834983128	5.61470984411521	5.64193131285023	5.63819921979749	5.61936689669022	5.57279910447066	5.626747798629	5.59857261112379	5.62718364072042	5.64382412917246
A_06_P1341	YBR090C	gene	5.84870820706634	5.97164812101863	5.96365524172041	6.04730571477836	5.83372176860008	5.89888209294658	5.81932756372368	5.79276518665863	6.02553834079459	5.80416845516449	5.86501970729282	5.94437450909034	5.99775678489759	5.90974787005727	6.02148304744844
A_06_P1342	YBR091C	gene	8.95740615311527	9.032826819097	9.09111862815909	8.33269850306745	9.05263779534122	9.1969358869827	8.72630928718315	9.05785409325096	8.44581969248927	8.83086512247625	9.14470851946679	8.95059587529603	8.95442823603491	8.80218117821951	8.54538502785755
A_06_P1343	YBR092C	gene	7.13857708994541	8.03703817102655	8.07199134478153	6.84809536905686	7.65769630308699	8.10697570192963	7.08705632208485	7.77340631009866	6.76341180215971	7.11955872557962	7.67265121088568	8.65812562806081	8.70333447466687	8.59308092309534	7.04555997608354
A_06_P1344	YBR093C	gene	6.28032691622601	5.99643057220021	6.16373141184758	6.2597205495404	6.26236137144996	6.08467327255519	6.2586193948921	6.29684380914395	6.36731205880704	6.36222968957278	6.55642559489286	6.14440397286242	6.23586313107692	6.17209152833554	6.32556049887413
A_06_P1345	YBR094W	gene	6.3864564995727	6.56320616638241	6.60660882685702	7.22512987778254	6.55000652292225	6.47671022965548	6.27585512488476	6.4400922657249	7.33590476831837	6.24499804379418	6.54286346942616	6.93857814867902	6.98578822688578	6.9719482522095	7.23419154136164
A_06_P1346	YBR095C	gene	9.06132921393645	8.92975033779203	8.90960436231001	8.84166192249359	9.01760694826111	8.94479118209425	9.10759339794204	8.89293131881315	8.80953893923553	9.12304867791599	9.18249714381739	8.61665984573159	8.50958839746717	8.506538520286	8.68965520343476
A_06_P1347	YBR096W	gene	7.47639465158186	7.57620767316486	7.61791356826255	7.82273040272466	7.29333487221676	7.63741333734697	7.3805837193983	7.41484867873622	7.8075333142252	7.45965530456349	7.48358979529915	7.62959140062011	7.71205562576768	7.65705420069848	7.88152486824648
A_06_P1348	YBR097W	gene	6.11679653842328	6.66470373818541	6.76775102329696	7.95998308401321	6.52006691927638	6.75040416804509	6.26261354734953	6.54755225567618	7.89522679524432	6.20318780830277	6.41769582971423	7.48215821983971	7.5807098954229	7.48450935257468	7.85613380039966
A_06_P1349	YBR098W	gene	6.04602324058937	6.02744938319593	6.12965997299159	6.59223326900518	6.13815915143378	6.24913913642199	6.17808799562622	6.20020314281235	6.69528989970648	6.15033535837811	5.93288587919014	6.29145951873859	6.16688244617437	6.21508382548542	6.70056184239133
A_06_P1351	YBR098W	gene	6.92740769606515	6.93138714327521	6.96826735962959	7.87121071529841	6.86897164864898	6.99585267525794	6.75907735827498	6.90874016875114	7.93033507401486	6.85110536414476	6.84952561491854	7.07303925018269	7.10619325238224	7.10082228097867	7.89657875052875
A_06_P1350	YBR099C	gene	8.25970820563959	7.84440105398115	8.10259689682433	8.00241739423065	7.93710046101812	8.20812401804243	8.04861450804642	8.07935383701216	8.06624430800918	8.22741288060277	8.05309087812648	7.96443170734125	8.03330212578635	7.93921304298049	7.96497839467473
A_06_P1352	YBR101C	gene	9.87681753546617	9.78121428569365	9.89417686820961	9.95563846122101	9.87405808628459	9.96690872793066	9.93564969143944	9.87202910947022	10.052245433704	9.23098959497761	9.91925458163625	9.73187475430179	9.76173848237423	9.68454812833637	9.86976821187179
A_06_P1353	YBR102C	gene	7.72740160521673	7.13450554615443	7.10028227621715	6.8445539476739	7.45905314533865	7.13446095651115	7.74598730721707	7.48083701956586	6.98826683141768	7.79669594810727	7.68792989130948	6.93640100573633	6.96130478597719	6.8171896915788	6.82963847084306
A_06_P1354	YBR103C-A	gene	5.6501839073775	5.60672764809322	5.65153011766015	5.68737485222877	5.69016318679662	5.63791740150553	5.74797080631692	5.66290006854023	5.70276101149211	5.67218371217945	6.36873351743156	5.68456357744019	5.82811741355429	5.65560925533319	5.69610503770206
A_06_P1355	YBR103W	gene	9.55115294696294	8.72929345770441	8.66053500430592	8.88722204957689	9.15657868898636	8.76304833744665	9.51005393345665	8.99538083284756	8.89310152620921	9.53648910891414	9.16859250784764	8.58842918367132	8.50025381339875	8.56473997010012	8.89760467556042
A_06_P1356	YBR104W	gene	12.5575318973595	12.1053021258905	12.1153418973504	9.05403871453035	12.4912582184212	12.0176648537123	12.5015476174213	12.4551069324836	9.03907905183876	12.6359410330843	12.430282059895	11.5767009559868	11.4727987328627	11.5046646522824	9.0296271637586
A_06_P1357	YBR105C	gene	9.91413987804004	10.4691063459224	10.1028988972792	9.87440696710837	9.89629984738793	10.071522363777	10.0714732404887	10.0914655060754	9.8139338264317	9.95174357132233	9.85418565106012	10.3179725458108	10.2733704992086	10.307822435062	10.1373808794897
A_06_P1358	YBR106W	gene	10.64258112171	11.3154607229327	11.3282138637157	10.3470181461984	10.9623981332034	11.3606691025211	10.7523446438025	10.8244884321696	10.3089944097444	10.7346325569656	10.8559597014786	11.4218509653489	11.1354575685251	11.3469614100583	10.4316967826211
A_06_P1359	YBR107C	gene	7.59709319646543	7.78456011453436	7.70138662802236	7.84069083431831	7.82530856350296	7.66090192068936	7.63241996853702	7.79079842139233	7.94637568595612	7.70108434061566	7.88182773708194	7.65869232347091	7.75262871694147	7.70941848036483	7.90511211868045
A_06_P1360	YBR108W	gene	6.25702357295681	6.47757627387481	6.30252160356089	6.72118784014666	6.28657131244202	6.42630708603746	6.33919423961734	6.5991565956764	6.63083279481921	6.37625569089896	6.2817806798557	6.50045112577154	6.42025118410128	6.57350089690547	6.56374892600877
A_06_P1361	YBR109C	gene	9.98418600351849	9.79551945649406	9.77925151768119	10.7423019003623	9.789440948805	9.76887633478869	9.83686674249992	9.64110010568202	10.7054855701356	9.93953120599226	9.5221214896054	10.0571977427776	10.0352577151926	10.0246771341883	10.7814518748646
A_06_P1362	YBR110W	gene	8.09538917563052	7.33407415776127	7.37972268391482	7.72552124345784	7.81009461639862	7.63304107570483	8.05389264043218	7.67256481693654	7.73390415258221	8.09527727159582	7.86942492807438	7.50223723499013	7.57272553219263	7.51287178667869	7.62224190787676
A_06_P1363	YBR111C	gene	8.26785887881313	8.94622946138136	9.1499560318433	11.1536596267814	8.3888466206275	9.1096356992177	8.33470370391816	8.37537901154133	11.3759616144775	8.36888866043626	8.40473466499939	10.0558380505238	10.0795123236063	9.97585204530719	11.1011689734865
A_06_P1364	YBR112C	gene	9.94856599084391	10.0135698017552	10.0125327127258	9.49375317221123	10.0360334099316	9.87503297394933	9.8861715104711	10.006179828085	9.7670696547805	9.81081753957503	10.0187579253598	9.9337012826598	10.1266867884059	9.8990636252676	9.66279413627711
A_06_P1365	YBR113W	gene	6.89217837414158	6.70915311378015	6.50088170583948	6.09966440255895	6.6842101845378	6.5990076788489	6.69012123205532	6.54485831813372	5.94022468538487	6.61886800419575	6.73406248693344	6.38146996399793	6.24199626449729	6.29419134878587	6.07671479265873
A_06_P1366	YBR114W	gene	10.2829404876145	11.089135214201	10.8099013902299	11.2932548823093	10.8796167324997	10.9958386643136	10.4397810247689	10.817196765458	11.2625254480041	10.2541078136482	10.8879517076967	11.9905197410871	11.8567537433421	11.9663324045562	11.4900371157852
A_06_P1367	YBR115C	gene	12.8617367717033	11.5896113248422	11.0510517009957	9.31984816526521	12.589116316713	11.2667892864405	13.2534940577506	12.5282224253724	9.23243318987038	12.9830970466434	12.6774772794246	9.85691498796669	9.7537929052959	9.90139762065576	9.26581518050975
A_06_P1368	YBR116C	gene	7.71908556906775	8.57734040698647	8.31433049969834	12.5205574625877	7.97927938279281	8.16878434730805	7.80371904481794	7.59070035779501	12.7446533332684	7.6524647999956	7.83745896716637	10.2839826487032	10.3740803239356	10.400421555604	12.2134777404051
A_06_P1369	YBR117C	gene	6.81819754514804	7.37107444848315	7.19481118864032	10.7823485465052	7.00808251939354	7.07434757500855	6.91969131959061	6.78803758023531	10.4988886288578	6.86330086071141	6.64455377190825	8.8725401519413	8.86431671603194	9.07227803520422	10.4793498403808
A_06_P1370	YBR118W	gene	15.9443085786763	15.735332836384	15.8484078389771	15.422398686757	15.8912415076216	15.753923005213	15.8727151115	15.9325817802606	15.4605232225729	15.8765534531974	15.9163443172612	15.8187567306556	15.7732890696282	15.7598750771381	15.5541175091726
A_06_P1371	YBR119W	gene	8.9246812450624	8.45762880102796	8.47387024135341	8.08517310415289	8.9251518969214	8.53822108027169	8.78963257766404	8.80995914376296	8.1578447362109	8.9382899663888	8.93819698297577	8.39440110199087	8.3896880183123	8.40431982377211	8.08829959252873
A_06_P1372	YBR120C	gene	7.38241192316485	7.54338528198134	7.52150253090866	8.46253868795694	7.32118929681668	7.51584716765079	7.17191882345394	7.25329166320465	7.89506764705552	7.34388969173165	7.04308115731777	7.29647740008662	7.26508423168266	7.34250850183104	8.29472537253089
A_06_P1373	YBR121C	gene	12.6703730493177	12.5219774303691	12.6802152864627	10.8912868924174	12.6992152607941	12.7117793317738	12.6020265973318	12.7400188078315	11.1406283986985	12.6219971347944	12.8882384132332	12.3844903319959	12.5700883747272	12.3298219694949	11.0086577760359
A_06_P1374	YBR122C	gene	8.7307039392835	8.56614693723125	8.64666685043701	8.51850679873164	8.68943917858721	8.68357854031791	8.51505867198467	8.8062916218889	8.74276242759234	8.65556631352614	8.84855682979938	8.41034617970895	8.4082023639324	8.36777771095331	8.54400284906453
A_06_P1375	YBR123C	gene	7.95306079198324	7.96322995045875	8.05110756427097	8.35697314463913	7.99514198190827	8.07239394499001	7.9556242890199	7.94677443518375	7.89624683323787	8.03214618584541	7.75129032539779	8.09867603693952	8.14268482161645	8.17517928200454	8.38374236938375
A_06_P1376	YBR124W	gene	6.06030447514951	6.07000769001491	5.94224368531439	6.26489529323256	6.11750848010075	6.03913953562481	6.01275282542217	5.97288675714329	6.25015741634114	6.13486727500776	5.95296060851235	6.06014606611155	5.88183913631241	5.96734074125121	6.19859068791751
A_06_P1377	YBR125C	gene	7.13233974136983	7.69203883949128	7.66769665068598	7.46406711525968	7.26666157126222	7.64396669235477	7.22850826270399	7.30977991785375	7.45340166837711	7.22344168406122	7.24331953821868	7.38645184076973	7.35150778019955	7.35052013289612	7.41373700037429
A_06_P1378	YBR126C	gene	8.81683469210833	9.18994516745969	8.8237851115897	12.0608094894905	8.73900070398149	8.87391416260854	8.94333230508855	8.71108442336444	12.1107575789973	8.67895443166882	8.93094122341789	9.26492635105479	9.47786803392436	9.60818908775369	11.8786210248738
A_06_P1379	YBR127C	gene	11.7147629643464	11.9308050450677	12.0393382393389	11.9754436281118	11.7886938380411	11.5811124501542	11.9571286188873	11.9576312969654	12.2892144355173	11.9788348193761	12.0039026353015	11.7989546812604	12.0904858015532	11.9577747894471	11.9681153886314
A_06_P1380	YBR128C	gene	5.86056034348848	6.05280410238275	6.04196553136688	7.81597993463166	6.01867787650383	6.00075120805701	5.88585477174547	5.82455780377973	7.63909105177059	5.92061579509098	5.87934011637927	6.24101236504085	6.34815013182944	6.3134264028601	7.73700474599914
A_06_P1381	YBR129C	gene	7.63002294737226	7.23543108498805	7.32479640225403	7.04012010725899	7.62975661157871	7.33448947636547	7.57127275575803	7.58006695206978	7.05553332614581	7.71752056390653	7.71263054327274	7.03032987942635	7.13189427376523	6.99609689750166	7.07189872694395
A_06_P1382	YBR130C	gene	8.18526626812878	7.82339778556509	7.69269354664079	7.14108859929138	8.00221060861524	7.73351515752385	8.20563742189769	7.9631464595806	6.87309123631783	8.25312457394476	7.80318642354426	7.27828382824412	7.25827750678897	7.21646393040408	7.09422417256523
A_06_P1383	YBR131W	gene	10.065856266789	9.0625023996597	9.10045470839677	9.53180830046385	9.60527090962906	9.23021651757561	9.99398533387113	9.53870453099567	9.40807300712123	10.0066059349253	9.47175176543893	9.10236940972958	9.04152821045626	9.12775723914103	9.40901419481579
A_06_P1384	YBR132C	gene	6.00410890484545	5.89948967086867	5.96365524172041	6.70275336895381	5.97103554148051	5.84583309187176	5.97563629793809	5.99319128488674	6.9213488958486	5.88606026794387	6.08862947637379	6.34430674294223	6.41315643683029	6.32624096426611	6.8288640567046
A_06_P1385	YBR133C	gene	7.67040876528375	7.9605262692016	7.96447150791292	7.87739757432077	7.87994593922943	7.88628015108271	7.81413045615228	7.90077207553679	7.60815164916474	7.80449432926396	7.69571897534236	7.98597705736072	7.95801764664229	7.98876019367238	7.80045029959541
A_06_P1386	YBR134W	gene	5.71661536098789	5.6236050305839	5.67783215967949	5.66292005198829	5.70203856812062	5.65916344256257	5.72145101924951	5.71638925425714	5.72787936560257	5.72671350218413	5.72940493445983	5.61244433884051	5.75531344035109	5.65610870392641	5.73739376715519
A_06_P1387	YBR135W	gene	9.54767813716856	9.46452443822346	9.35119682064382	8.3453229769478	9.4426991802638	9.31920632702246	9.41151420127131	9.47915697062316	8.42907253988461	9.52476708873621	9.53493966001074	9.02487318860847	8.98523336593665	8.94829899079618	8.46338633500536
A_06_P1388	YBR136W	gene	8.14667776213982	8.21328891065031	8.17351470811232	8.13076243444203	8.2584316552061	8.15887891059182	8.20080703554482	8.31923186292779	7.73271754656469	8.26113840681775	8.09769091743822	8.12482534187134	8.56839565773799	8.13012810005005	8.12559261312783
A_06_P1389	YBR137W	gene	7.28352639176422	7.82397704301355	7.71451097662381	10.3807273808662	7.34431448724942	7.76709676231545	7.40180850119085	7.38186104936776	10.1123445456785	7.2527590453739	7.10935102011162	8.62603447391466	8.56044807262453	8.72838823035162	10.3892959238467
A_06_P1390	YBR138C	gene	6.41231570918366	6.52265747361473	6.45445314410898	8.15043700188384	6.44309705180887	6.60584986719498	6.38081923103622	6.35519232679173	8.0097285280699	6.4282358788508	6.34186216409047	6.9573203076802	6.77803941334592	6.87532783847638	8.03063810310726
A_06_P1391	YBR139W	gene	7.55350306926264	8.28966525785168	8.24058831457775	11.5846766191275	7.62637582478333	8.13010922018281	7.71542513808957	7.67428620770755	11.6619736022282	7.49256833721394	7.61936521707919	10.0591400452511	10.1516201995439	10.0755078618122	11.4121417870509
A_06_P1392	YBR140C	gene	8.75762046008277	9.61118452752836	9.93466060991052	10.7175737521833	9.39004119619364	9.78195479047416	8.99395500396282	9.50430388869577	10.5278522379283	9.05994900106582	9.18244621033102	10.3161737355209	10.0508423365493	10.3188096481149	10.7553038583821
A_06_P1393	YBR141C	gene	9.45903265663699	9.7944681397027	9.62567873129866	7.81836198076114	9.96432049902677	9.86357140034048	9.42701580123753	9.97242218541795	7.82682037097918	9.42497843428938	9.95563206805278	10.0167017630056	9.88974527554072	9.95010520635811	8.05567567248168
A_06_P1394	YBR142W	gene	8.86616999240527	9.24929206390295	9.018404176281	6.67106980440356	9.34025233439698	9.04201165899672	8.77947745966837	9.34528625311359	6.79040811531519	8.78952666838441	9.42275065972689	9.26073176573313	9.14200081360422	9.1384504033749	6.84792522585662
A_06_P1395	YBR143C	gene	11.3181006495034	11.2250905895031	11.3297492936443	9.39411359894579	11.2325851707439	11.2955965204107	11.2565747544442	11.1543622049483	9.48871912289891	11.2926967591489	11.3613000121179	10.992548663547	11.0377756782977	11.0069321558881	9.55124288259929
A_06_P1396	YBR144C	gene	5.79793021061985	5.7279204545632	5.69110305340573	5.7303303323038	5.82268110912525	5.74602672836366	5.8180041311875	5.84580084079393	5.8180041311875	6.0032522567577	5.81075733781746	5.88749348811315	5.85596156203156	5.82012246811117	5.83972404250658
A_06_P1397	YBR145W	gene	11.2835072928429	8.97511869640185	9.12822547329515	7.78851560204265	10.4823602994303	8.93578994642773	11.2230881454385	10.3152598505463	7.9191396183593	11.2199243763309	10.4954570904963	7.09422914247113	7.08528344263065	7.09568565371932	7.64639987633721
A_06_P1398	YBR146W	gene	8.40061225076321	7.9322967412078	8.0293583664892	7.94427804739032	8.47251517627423	8.0737545788949	8.26301800242947	8.27988285414797	8.13125255946525	8.35807245687698	8.35386292591065	7.9181425944966	7.98926216705823	7.84538418141479	7.99404433351862
A_06_P1399	YBR147W	gene	12.7426580122027	10.2980464526546	9.43012399789152	9.47251670348558	11.8879293635009	9.79264226838682	12.7398733347577	11.5477621454045	9.42841700061113	12.6327371714296	11.8814508365565	7.765011100665	7.63231726183832	7.77287654524112	9.65233779427017
A_06_P1400	YBR148W	gene	11.3236461172794	7.84261152638437	7.65125319816791	8.5008152325187	9.49343134040682	7.59903013730342	11.2094311588305	9.15613777133783	8.57286355917903	11.5331267630818	9.54853386218502	7.56691038008832	7.55167047274506	7.5570129467496	8.39035432507948
A_06_P1401	YBR149W	gene	7.92356631165791	8.412616932646	8.01919360260767	9.97938013415365	7.75435878261429	8.20519725798038	7.79935114759883	7.78696746159324	9.89606171184574	7.37285976676305	7.81019277740594	8.70156039797236	8.79514699561842	8.82164644295152	10.207446838397
A_06_P1402	YBR150C	gene	8.27174374915099	8.07660407173711	8.17586921268922	8.37777213960219	8.1535794696315	8.25535962211721	8.17862895272117	7.99107836085133	8.51625162628829	8.25718279290671	8.29526166471356	8.00222134325677	7.94415702942822	8.00263087370916	8.19430252264237
A_06_P1403	YBR151W	gene	9.18675634060192	9.27292294646601	9.54473630512326	10.7205483978542	9.09590302700639	9.56338922401335	9.11202434789609	9.10566045888685	10.6648871633875	9.15595035779563	9.02981469416684	9.25212594983455	9.11105196064441	9.23040204279584	10.7226394615189
A_06_P1404	YBR152W	gene	6.32024221449216	6.08055868285233	6.1632303488683	5.92260910661326	6.45010473189828	6.23857617162662	6.28892991480062	6.44183755862256	5.95143341843867	6.39601874447509	6.44920020447976	6.15389452689632	6.07024353966439	6.08825838756643	5.91658204193734
A_06_P1405	YBR153W	gene	9.57915783228665	9.59804944703763	9.47556028380653	8.73703464960201	9.62845068860979	9.50532220878205	9.49843304695701	9.58361832302831	8.10642919806117	9.44436467074676	9.20282245226752	9.39540407418465	9.42773690627048	9.37809255959946	8.85940082776509
A_06_P1406	YBR154C	gene	8.94021810676845	9.14852749209511	9.10451380691369	6.81114136743264	9.33893698153814	9.17748174209993	8.83134843199332	9.4858944470011	6.86108517388053	8.84818001053146	9.47478194511839	8.94339428473699	9.19294414043413	9.03137809984008	7.11030148724628
A_06_P1407	YBR155W	gene	9.96355888184173	9.96507692272923	10.0184256768991	8.80167528369223	10.0246220953837	10.0655357400653	9.83379146926918	10.1335698469785	9.11722795661984	9.8373846241364	10.1796404949944	10.2467776517544	10.2323376850829	10.2531494013075	9.02677627182964
A_06_P1408	YBR156C	gene	6.10032897511744	6.42543697080255	6.35614486649281	6.18325476932811	6.31318397545878	6.42613990279111	6.11332815846892	6.419793492942	6.2015201050491	6.23117136904292	6.34150266219398	6.50045112577154	6.41146634613399	6.47144814287429	6.19526661356891
A_06_P1409	YBR157C	gene	5.87933442464391	6.10985939233523	6.24238459954999	6.23774738158489	5.90794705134881	6.15605438782038	5.92539943114637	5.96080236342393	6.31692742658102	6.15393007279012	6.0054995150798	6.5431694234221	6.48907874342965	6.51983676949187	6.32556049887413
A_06_P1410	YBR158W	gene	5.97342560259063	6.13485310857929	6.14080322761252	6.22423676981798	6.09177610053896	6.16937140362336	6.01275282542217	6.24405730769131	6.11114614445453	6.06387323650769	5.98826834959885	6.33471420169097	6.32032411614998	6.34676015613698	6.15973131887895
A_06_P1411	YBR159W	gene	8.8820489684024	9.29180070459015	9.3265094351274	9.74137317759737	8.90296691286914	9.37471361867499	8.81738454439416	8.95872071119009	9.37756849762959	8.93324222932035	8.70402917750624	9.65611533614846	9.60125629890008	9.5550589445236	9.68431576325007
A_06_P1412	YBR160W	gene	8.23199551589312	9.12117989602132	8.87987869867713	7.61482112213893	8.8719233302172	9.09023846288294	8.16342416977909	8.85344052972575	7.54813611404815	8.33911469148289	8.96610389366457	9.00144310667847	9.03482221286431	9.03539909437694	7.82215220816634
A_06_P1413	YBR161W	gene	7.93479511990225	8.33200510166529	8.33584474319364	9.01025884184324	8.24987236848509	8.34334900325899	7.85186763940112	8.49106787585963	8.82168032563791	8.03536319575806	8.13388391100226	8.57237115135575	8.65158207113953	8.59672128309173	8.96611552485022
A_06_P1414	YBR162C	gene	8.3804087524641	7.93598619360121	7.32989524846705	6.66819031276885	7.89610795023228	7.42253263076749	8.71609219346115	7.64846471407071	6.60802391269929	8.54898609278395	7.62815476152367	6.89955433574427	6.90122216486459	7.29526129638023	6.65959407905519
A_06_P1415	YBR162W-A	gene	11.4815875082616	11.0726924476099	11.2334943901155	10.6330358209174	11.2673044260298	11.3562404514	11.2995448500995	11.162761242528	10.7413822728528	11.4752715497684	11.4302111454721	10.9533497093983	11.0222970963875	10.9017719655343	10.7507365979332
A_06_P1416	YBR163W	gene	9.59855690074951	9.1404577248678	9.2218582584991	9.59906652920771	9.33501483133663	9.29975240386015	9.65885736958824	9.35338860974502	9.31583279794175	9.596615937782	9.19137613191206	9.24665350991184	9.22967528767612	9.28016522345466	9.31049110813082
A_06_P1417	YBR164C	gene	9.17553445345936	9.20772156675385	9.11470694947469	8.47208539322616	9.27179871088225	9.33356189192028	9.07078777280737	9.22418694515306	8.60965866397216	9.12225075793883	9.21769112253841	8.91212317998236	8.88700642097445	8.97952654843986	8.45403638453877
A_06_P1418	YBR165W	gene	8.36595079511909	7.84857001469718	7.73292347912372	7.3327079336406	8.20593579900908	7.7926594426369	8.44974452838397	8.12710176272859	7.22998138943443	8.33867439978838	8.10077862205498	7.4539970044797	7.27719913645464	7.52259143695322	7.06445974518977
A_06_P1419	YBR166C	gene	9.34453670088697	9.07993804862965	9.09795408220627	8.54253130272858	9.38034696087589	9.21009064468617	9.23037332281766	9.34252369932462	8.62792395610507	9.33672871453124	9.52943927367694	9.1890470759954	9.21422009329551	9.1307991785599	8.52430512143131
A_06_P1420	YBR167C	gene	7.68832770091154	7.69009932404508	7.47150549345222	7.31634124016218	7.7403461889767	7.63926823108634	7.61533353365704	7.6951408377402	7.06147480360961	7.67567854726619	7.72732873811078	7.22600030300859	7.07106948749068	7.12058196508698	7.0921056983806
A_06_P1421	YBR168W	gene	7.08599476680498	7.04340005600107	7.00840530843797	7.62579119692651	6.89281364144941	6.94252316638644	6.86494630196403	6.81266816618861	7.65015583833686	6.75741256682803	6.84036639133606	6.9715415767243	7.00762599517242	6.92398982757695	7.55109385129275
A_06_P1422	YBR169C	gene	7.64319151675973	6.9275279757433	7.019893341815	9.8052456153892	6.918016219634	7.03761729655954	7.77286767600659	6.95578837293221	9.7195530202375	7.70659116768203	6.93236940960443	8.1614010716609	8.27217545862203	8.295376180746	9.69708769683972
A_06_P1423	YBR170C	gene	7.59785245895899	7.45688781900288	7.49016272873779	7.86219439810523	7.51976111713246	7.39589401242362	7.55598490351479	7.53997125570594	8.02856711964903	7.6743874264316	7.70424884191194	7.50256280800405	7.54409775216356	7.40543139396929	7.89847589317516
A_06_P1424	YBR171W	gene	9.90478391522608	9.74672656502624	9.76898982845612	8.43669410255863	9.85670945635502	9.67401267229482	9.96121986941269	9.82309865609528	8.3306992374083	10.0212301627353	9.71482309908883	9.47412717701752	9.41775935168892	9.45627524749794	8.61948106575472
A_06_P1425	YBR172C	gene	9.55241525501818	9.79534159656325	9.75111128449428	7.23950673396239	9.98655928834057	9.7938425908124	9.50440804152847	10.1056658980053	7.1531322100055	9.56835437490958	9.9285642103748	9.80084446313078	9.73530134031859	9.75280580208035	7.23477359581265
A_06_P1426	YBR173C	gene	8.94941905818795	9.1465433848854	9.2449533952739	9.59727509326731	8.98180949820339	9.22416770563022	8.74743433339644	8.91300503432361	9.64588897544464	8.87369842152811	8.88785799168875	9.2801242351111	9.2395360193911	9.14288178205011	9.75902548166348
A_06_P1427	YBR174C	gene	6.04280005466823	5.89957783965427	5.89849928117303	5.94014549007007	6.07319210873553	5.932538008941	6.09082493681555	6.04060463898326	5.87436355195002	6.09584149983436	5.95087740037587	5.91275779880594	5.82633814264662	5.84535959926351	5.89965520338496
A_06_P1428	YBR175W	gene	8.19219580248853	8.02383596902785	8.07242945248929	7.38962127868372	8.25175995650591	8.09936559837368	8.21868396315808	8.22338284991968	7.2485654952979	8.26908105423604	8.2245197631711	7.98800153385312	8.0026765998535	7.91374142701181	7.48963698311238
A_06_P1429	YBR176W	gene	9.20790466094395	8.67675134349756	8.62732962605497	8.56830521386567	8.93974362222476	8.57263430976588	9.31656964079392	8.94917239910033	8.47153111212354	9.33583096143962	8.98688253549484	8.43799666015361	8.42130112046304	8.42488995404335	8.40215718595142
A_06_P1430	YBR177C	gene	7.71010315291424	7.28605083565907	7.27389445615539	8.03003035452218	7.21153775466422	7.05295312379058	7.74254332982092	7.23606526323547	8.17509641644391	7.64867054582252	7.32532784935945	7.28669567542402	7.56717065425393	7.40542110152522	7.88059718545785
A_06_P1431	YBR178W	gene	5.81216440053789	5.71232810197044	5.81323477878884	5.77089679409739	5.79739866862957	5.69858892245315	5.85532705826707	5.73584874890329	5.84262747268701	5.90303106797762	5.86129372916841	5.72428646009546	5.83977951636095	5.74223020656441	5.81859343027079
A_06_P1432	YBR179C	gene	8.46216765791906	8.31405258574818	8.23041554586921	8.6568274820239	8.4499712031009	8.27111214778649	8.5196234112942	8.47624250031057	8.62617460753867	8.43959289571836	8.39467814213281	8.27861989695338	8.09334461475584	8.19023603836676	8.5149560112007
A_06_P1433	YBR180W	gene	5.68517418255805	5.56971937153439	5.65153011766015	5.53605290024021	5.67619217189441	5.52759664775105	5.73462269852563	5.57035524982263	5.74125452655502	5.63146676756221	5.62928301694497	5.58366725445617	5.6816488221307	5.65610870392641	5.74043211766539
A_06_P1434	YBR181C	gene	14.3470725061224	14.2761215178987	14.3411937201295	13.1441094651408	14.4842250937368	14.4900569964879	14.3639766711801	14.4174497941216	13.3219922454216	14.3781568245784	14.5927841375763	14.3257146734194	14.2868677388134	14.3402007775338	13.2973946063823
A_06_P1435	YBR182C	gene	8.30686849192669	8.69666494326135	8.67362941917182	8.51802598020754	8.68907228251217	8.60141628281044	8.29320378915834	8.75707373040841	8.78061875528569	8.29978900040104	8.79348515759201	8.68083026825649	8.72317159236971	8.71077551802336	8.4486331267537
A_06_P1436	YBR183W	gene	7.29025570086358	7.60176600917277	7.22455076564398	8.2472820042019	7.08444656823776	7.34950259978818	7.05031510929397	7.15546051823853	8.3634658598084	6.87123766498066	7.01577180385373	7.20628384409575	7.10607469960744	7.1020796139667	8.23445110473545
A_06_P1437	YBR184W	gene	5.76501130393848	5.74407070051485	5.8504125009519	5.85828399464924	5.88309910027187	5.86432480982499	5.77945694542619	5.84580084079393	5.96956031458118	5.68624600204494	5.74780095014465	5.86531707206651	5.88183913631241	5.79744220141123	5.89410727884096
A_06_P1438	YBR185C	gene	9.22242609793001	8.72285894729077	8.56379127457648	8.33777127719314	9.11859555953087	8.63002813528597	9.13148163448688	9.07957108057933	8.04101419356927	9.1716858385129	8.91437150417858	8.16375245795853	8.20329063834515	8.21164698482381	8.3102170749031
A_06_P1439	YBR186W	gene	5.61924748564623	5.56971937153439	5.66480101138639	5.60714066964557	5.69041089197047	5.65763014145082	5.64961545906341	5.60538707410406	5.68952068095221	5.60505516234667	5.76246671619967	5.61244433884051	5.65916344256257	5.58268382210147	5.67694097837251
A_06_P1440	YBR187W	gene	10.8157538056255	10.8222936161805	10.9444225884475	9.43599652420648	11.0054637995171	11.073271760306	10.7217570605846	11.0199639287377	9.09793981454307	10.0169419838221	10.7265375048354	10.4402675007486	10.7908620830807	10.8342187371632	9.45139357804509
A_06_P1441	YBR188C	gene	5.9546515214352	6.09640974120628	5.96365524172041	6.04730571477836	6.02691440692267	6.03912731338036	5.92005386526545	6.08395810406419	5.93883104785841	5.88454233468298	6.04131385429536	5.94102695724564	5.83977951636095	5.93788874530953	5.90894306801253
A_06_P1442	YBR189W	gene	14.6154589435288	14.6953215349051	14.4986911327235	11.7882576998451	14.7282009150073	14.5299960988733	14.7145198418483	14.7599386565953	11.6481744340105	14.4541725687085	14.3397720365042	14.3472874088287	14.2376055969144	14.4415167977011	12.0193930334515
A_06_P1443	YBR190W	gene	5.9546515214352	5.85175859425188	5.85339165133063	5.71145287130609	5.95873783418777	5.87948900786619	6.08409622390601	5.87868097530561	5.6529776628418	5.9977909380756	5.8522938315373	5.72378385884077	5.70651910730283	5.7877318060422	5.64470207470987
A_06_P1444	YBR191W	gene	11.0682302457408	10.6468438260815	10.6522443654936	8.33607164750963	10.9504475044131	10.9201077004558	11.0360363388161	10.9621245424605	8.41040177056637	11.125955506077	11.2582280835094	10.2398954323975	10.245883654185	10.2025818823225	8.38772308868836
A_06_P1445	YBR192W	gene	8.62335736968141	8.78341974636259	8.66682684972021	7.68393862592686	8.8699718163083	8.53744672990914	8.65605403835283	8.98848381253695	7.84148578776842	8.68324780472432	8.84991008545355	8.49511191500633	8.46945942290099	8.44904545353241	7.71951955785923
A_06_P1446	YBR193C	gene	7.54824301625839	7.63779340031462	7.65521718519451	7.48367443363568	7.60640744618546	7.71149566243928	7.50087468995473	7.65893789760591	7.46099724217395	7.77642063785663	7.60850697489209	7.74791565429008	7.54295336045354	7.67771831162929	7.44345097157075
A_06_P1447	YBR194W	gene	7.52978438594466	7.45993238055983	7.41482937535712	7.40546389199786	7.31598869624405	7.49185971961323	7.41927949044928	7.41484867873622	7.45247435577081	7.48319452318501	7.43830673213704	7.20898163537906	7.06238863474496	7.15557819405113	7.36260980510608
A_06_P1448	YBR195C	gene	8.62688123303207	8.97422898087848	9.01458090664669	8.4484185658844	8.84969069266317	9.06392006716457	8.66211077945601	8.98016725328982	7.95219915124075	7.22015289376261	8.65052324568469	7.61363106369748	9.26323190470566	9.20574295815366	8.29094267776818
A_06_P1449	YBR196C	gene	12.2696477439552	13.2200633099877	13.5774379024351	14.5908498704707	12.6914184200308	13.4514148379311	12.2885631844273	12.9448241033832	14.5861588080918	12.2736470865466	12.6432479587339	14.1317799892932	14.1240447359224	14.1566297250805	14.6547193744369
A_06_P1450	YBR197C	gene	7.08552858453327	6.75035626159106	6.7031131341347	6.24329808154997	7.16441864737909	6.71037924571785	7.229705573342	7.17612571725757	6.21019280744574	7.28661012151035	7.18222205073778	6.66506816364522	6.56419052532529	6.65535173807635	6.24296639378768
A_06_P1451	YBR198C	gene	9.5577264132426	9.41603990936846	9.42893608862136	8.62320952288776	9.73881966242664	9.41290689595893	9.6391236069937	9.63711835549206	8.77067204668662	9.63125869187211	9.72714944154399	9.35059262848634	9.32669141162966	9.26950178469194	8.72106305212338
A_06_P1452	YBR199W	gene	10.1336444954305	10.2412763907154	10.3776649465308	11.4697570719453	9.96283774697315	10.2400877431242	10.2294702671394	10.0022199818702	11.7389799534724	10.190789557834	10.1835178073945	10.6906849532944	10.8519535640822	10.7082451527161	11.4708146372711
A_06_P1453	YBR200W	gene	8.22851912312044	8.19118016026796	8.16415960476936	7.99442515569998	8.34032223762088	8.21674442820772	8.29756463985573	8.39401172334586	7.83455694749309	8.21788860281155	8.19128759606038	8.11629002494904	7.99488091308407	8.07529049322398	7.96412518013656
A_06_P1454	YBR201W	gene	6.76823301650393	6.61109949014062	6.72877252277719	7.65417228059902	6.56115871813282	6.60930949717733	6.61328577754896	6.53696525062822	7.81217814229682	6.65276690307849	6.58791333837348	6.63028104034207	6.53387800230439	6.52893263356688	7.68495723665275
A_06_P1455	YBR202W	gene	7.75108944622224	7.53484140839025	7.53073528969772	7.40166049137783	7.69330568416322	7.57336690563003	7.65159931511987	7.71033631057208	7.55940198742535	7.72355984177507	7.82673869733983	7.27725278337937	7.29271752458317	7.29526129638023	7.61466741112183
A_06_P1456	YBR203W	gene	9.37958292535676	9.8423958093978	9.8804350463889	8.83817847077522	9.50465807213759	9.73485138568848	9.32600022295728	9.47530436395124	8.65631110767315	9.40884176647868	9.21055438163576	9.36662078523406	9.28333839357293	9.30281439731968	8.87976487641014
A_06_P1457	YBR204C	gene	6.94073557819449	7.17130073254471	7.42641233820398	9.10517852876379	7.02539689508366	7.41394057560782	6.94165295170381	7.07919085617558	9.36576276409526	6.84625907822451	7.0438678479221	7.6465959831565	7.72927040625823	7.66114069893542	9.13891117028342
A_06_P1458	YBR205W	gene	8.7820765600289	8.95595861222032	8.97645887547328	8.9923651797823	8.84660413008116	9.1250984217285	8.81841275597523	9.02222673549418	9.16191458809587	8.72066567912595	9.12138186505896	9.10607345818201	9.11516476299009	9.09076691965694	8.84382449834839
A_06_P1459	YBR206W	gene	9.56559013968855	9.57102469055086	9.70489875663407	9.92332761378247	9.59379697472181	9.87302569773836	9.53106697948549	9.54977972212722	9.92631683016145	9.46724276315679	9.62082022054776	9.89610763655277	9.85522522874474	9.89173926647533	9.77536513354952
A_06_P1461	YBR208C	gene	9.24375387233166	9.6873317382463	9.96899572130779	13.2668456354997	9.29155575272538	9.96258699991884	9.50432806977106	9.19924714438324	13.3583524083914	9.18378163117051	9.27216403979886	11.6167242404395	11.7128813574674	11.7380981278111	13.0323214482306
A_06_P1462	YBR209W	gene	5.56771898605109	5.56971937153439	5.56697352682904	5.48783244984449	5.6017329613119	5.54788905536615	5.5659927686624	5.52927851046561	5.58669282665804	5.54598528831661	5.57279910447066	5.52966628905088	5.57486643694761	5.58268382210147	5.53288906407209
A_06_P1463	YBR210W	gene	7.95724499896262	7.83035005456811	7.94600898197594	8.2267032910385	7.82250425264644	7.98723333924115	7.8453092377756	7.8384440692434	7.92237638146815	7.97075774757441	7.59731181222153	7.95507184711127	7.85756110818676	7.8823813925727	8.3233925790357
A_06_P1464	YBR211C	gene	8.66356269211944	8.65288563245477	8.60016264009748	8.45038488075478	8.53710669236319	8.65280657777109	8.56210346134882	8.40459666854219	8.48622647341853	8.51383903553407	8.49920242684128	8.28868439377772	8.18575636127287	8.2383224658239	8.54553463165925
A_06_P1465	YBR212W	gene	7.96690186783618	8.18530283080075	8.25247487444624	10.024866315569	7.85221121759024	8.13351182624796	8.03152266645769	7.75557001212756	10.2689585758862	7.99830369967753	7.81939531172887	9.11177165080861	9.24525099786028	9.07679356025238	10.0331911299837
A_06_P1466	YBR213W	gene	9.94632679031401	9.17093232277293	9.08766050132547	7.5387884883684	9.49839081468257	8.86861529537549	10.3038179722253	9.58793007722999	7.63432537819492	10.4859848424949	9.61862121193258	8.40970493128675	8.37135335925163	8.32042597226268	7.63787521613351
A_06_P1467	YBR214W	gene	6.69858892245315	7.4277801171595	7.01271764299474	10.3502355216448	6.87502322419716	6.94862964479032	6.90543286731713	6.79348147843409	10.3486438751335	6.82479276117586	6.76344091264651	8.15523066059248	8.16766049138441	8.28194105924336	10.3079158574211
A_06_P1468	YBR215W	gene	7.8833067292251	7.95439247515982	7.77941056344836	7.64853953710163	7.94009194974799	7.84730508855436	7.85727389476832	7.87931114196399	7.35162503311553	7.87696675037115	7.74267089542468	7.66334552232467	7.79552131881663	7.68575266498489	7.57869373139142
A_06_P1469	YBR216C	gene	7.07566286317672	6.99919150040022	7.08889947996711	7.55910304889222	7.00167144915077	7.16347452421757	7.06110493340137	7.02863738508269	7.57776950600248	7.09883203623597	7.01626478149837	7.14662035395009	7.02956349051444	7.13325968187939	7.46488860066187
A_06_P1470	YBR217W	gene	7.18377079884096	7.07365561084005	7.08325983036732	7.09186298508572	7.24688330422597	7.22045888993832	7.25268773014238	7.18382972054966	6.93867785775182	7.21209578673207	7.16758339016021	6.95158321494752	6.76311900004754	6.85570727772464	6.86026264576419
A_06_P1471	YBR218C	gene	13.7101973897047	12.2919185945572	12.1250561364357	11.0057700881101	13.4038859696368	12.2504459040528	13.8772283206181	13.2499399780069	10.9517056211614	13.8446022883967	13.3333965474176	11.3623856878167	11.3190254712312	11.3701669717745	11.0272816726654
A_06_P1472	YBR219C	gene	5.75270730467338	5.65916344256257	5.64737163278057	5.53605290024021	5.76406424136061	5.65834943928372	5.84552156053738	5.71638925425714	5.55260783713037	5.71265121231864	5.55663377766266	5.69741234626134	5.65934922810689	5.68911129644649	5.56185378825604
A_06_P1473	YBR220C	gene	8.76170173539645	8.57973479475751	8.45332534122198	7.59569931796494	8.83412415967569	8.54803665699267	8.86416068522064	8.76627179694042	7.66266837209178	8.81686951816677	9.05622613701035	8.56973356680023	8.47488349151899	8.53977413894903	7.58220687159011
A_06_P1474	YBR221C	gene	9.34687915373879	9.47017929748715	9.56159950275122	10.0847665662833	9.31422264933542	9.53687060084145	9.54208708475792	9.43216383376731	9.9255995740815	9.56098420198538	9.20302645776513	9.85176475070076	9.70959020638837	9.91002219267067	10.1196830851401
A_06_P1475	YBR222C	gene	7.51893661084745	7.75307722423358	7.63418742517557	8.01861098490748	7.55200690730375	7.73024418612724	7.6488626063521	7.63840910736432	7.85136610046634	7.65761040161833	7.4889658236291	7.7741863656788	7.83322888722159	7.73726358657247	7.89022133489356
A_06_P1476	YBR223C	gene	6.34854744259909	6.46318328329901	6.48654141065385	6.982502031782	6.47211838828765	6.27051822775201	6.5658207833745	6.48091659914199	7.07145844110444	6.40975718691745	6.45294929431111	6.43281165388397	6.44391869271225	6.37851162325373	6.90930606308116
A_06_P1477	YBR224W	gene	5.6018181070404	5.56971937153439	5.66480101138639	5.63801049128397	5.62435912396679	5.5463800384021	5.61070494745421	5.55037204616381	5.58669282665804	5.55434126810039	5.54530617483251	5.57120597314279	5.5887571590674	5.53188927524892	5.66669447304948
A_06_P1478	YBR225W	gene	6.43192896698474	6.51284474813779	6.44757051004821	6.96997106633409	6.45907880142561	6.36554327691719	6.50856279844108	6.63043932871784	6.86635704285704	6.62909158528487	6.46049105579443	6.51917646997979	6.57775383869673	6.63036869674614	6.78528284116379
A_06_P1479	YBR226C	gene	5.82876442914079	5.99729339550135	5.81277731134687	6.02348019671405	5.79739866862957	5.89465320590738	5.76219902934154	5.79276518665863	5.82268110912525	5.75752559903568	5.61641031052669	5.87639410809978	5.76611489814056	5.86803986596345	5.80851088003921
A_06_P1480	YBR227C	gene	9.51624256810898	8.96022166270168	8.97625239379077	9.11367223115746	9.15496196717196	9.03628567054619	9.44192729890081	9.18541307477295	8.95755913632952	9.49780138238715	9.0829507071471	9.04678378418268	9.11825547245707	9.03928337861672	9.206180262236
A_06_P1481	YBR228W	gene	7.91978805939281	7.68369645430652	7.58211104043409	7.58381731757418	7.93411338604016	7.65289203630147	7.95469811841366	7.87150143276875	7.64694317123771	8.00703721601639	8.12160665242338	7.53023681501064	7.51021424986801	7.50008488072491	7.45600811989189
A_06_P1482	YBR229C	gene	8.7392062387111	8.40071564359588	8.48519219539013	8.81603888251316	8.21610333888527	8.48697710637273	8.75468472977425	8.10811664571297	8.92361752978375	8.78220840197903	8.37422214381989	8.68108918597869	8.82878453249494	8.64090552828501	8.77010180266262
A_06_P1483	YBR230C	gene	10.9662501137391	10.9437821544841	10.1831935268527	11.1255726887528	10.3094540425479	10.6170470581869	10.8964441206991	10.1160146483537	11.5935246238171	10.1797184672403	10.8539006886296	10.236088866141	10.0185555860072	10.2963036584936	11.433156454068
A_06_P1484	YBR231C	gene	9.3417366618034	9.55412331344619	9.51518457129297	9.37172357315301	9.72144346508997	9.28817061485867	9.39505720237943	9.71279795814954	9.59434801138033	9.50127279911501	9.80220700356149	9.39840937165705	9.47736355045166	9.29731797616479	9.37779008056501
A_06_P1485	YBR232C	gene	5.52145128881402	5.56667101879468	5.57075272715372	5.52242720704101	5.56675865889686	5.5815256994253	5.53134530447886	5.56582274921179	5.539339308426	5.58382962783656	5.54357309335607	5.48425273385809	5.51823839994274	5.51570127427158	5.53288906407209
A_06_P1486	YBR233W	gene	7.62262349787926	7.60508149296955	7.46263591981646	7.85359327529084	7.38648205273513	7.48332617276697	7.56064463898896	7.43590967380953	7.54373493912075	7.54913727383935	7.12116729043126	7.47631100552824	7.35067100605825	7.51332044994518	7.90059198972589
A_06_P1487	YBR233W-A	gene	6.50306718369714	6.42674463017216	6.34838912229451	6.11470583828695	6.44716645082452	6.47372889760234	6.55405511202806	6.49616392104329	6.07901658409725	6.5639520080321	6.38516625722118	6.28900108877602	6.13373503511919	6.27307921351422	6.02194389918533
A_06_P1488	YBR234C	gene	9.87859927504574	10.0133696845495	10.1372419690888	12.3199831965374	9.63655973751652	10.0828694495453	9.84748196268735	9.58568514386351	12.0097400787062	9.72449688577568	9.35042741560243	10.8055806282292	10.7425045504621	10.8310536890321	12.2117647509098
A_06_P1489	YBR235W	gene	8.56562309463165	8.86584294579909	8.99027813554698	10.2820251115598	8.47706093129966	8.91060923221008	8.63559741659541	8.6784464745439	10.1327291215415	8.60282388367443	8.49468022846768	9.6159032900348	9.70657639761163	9.66436781769911	10.2673455588802
A_06_P1490	YBR236C	gene	9.59239328442007	9.51090795179693	9.40080118812546	9.00794249102915	9.62644740485291	9.50690792225264	9.66237951811978	9.53072268228068	8.58215605023958	9.59181767812164	9.13420555493494	9.1311866746029	8.99342580635013	9.0743932937078	9.06623448075384
A_06_P1491	YBR237W	gene	8.69636957403387	8.07017998328417	8.11494393251825	7.89526842539158	8.3930855386291	8.21325462887407	8.71966206628066	8.4219881342055	7.646981878454	8.64921919711811	8.32906220595974	7.98800693769822	7.92262452950474	7.98548178907909	7.76279496268386
A_06_P1492	YBR238C	gene	8.47950948683273	8.95357789770886	9.03801051837108	7.34127050276496	8.8190366686655	8.83239928668974	8.52297574036292	8.94244161776176	7.42501010278887	8.59390961978858	8.98924522573457	9.06279863539246	9.20455360784869	9.12848101616822	7.75956356189031
A_06_P1493	YBR239C	gene	9.14395865351228	9.1434128980879	8.98478272589836	8.46584826854258	9.40977179453355	8.93531056464072	9.14349975228975	9.4066568641673	8.50177691304502	9.18680328842937	9.37332616609281	8.76711607628438	8.8292678797391	8.80718530696632	8.46571953139891
A_06_P1494	YBR240C	gene	9.1749495151595	8.60093735780078	8.66548622982015	8.2934449062845	8.92267598465156	8.61419879751562	9.28944995637403	8.87657031476812	8.13299396598221	9.42391764055565	8.72621363781069	8.31825772288156	8.092897810119	8.17796844817562	8.28252800675664
A_06_P1495	YBR241C	gene	8.3315639360489	9.14387963897616	9.29518219680565	12.6565821370873	8.49309895353573	9.00187287771847	8.43599581358331	8.36856214070622	12.8625200302791	8.2732950914922	8.5262441114766	11.1071014126898	11.3284480994765	11.1182152561297	12.6014695395675
A_06_P1496	YBR242W	gene	10.1259824127909	10.5068282977776	10.1586964912256	10.1986094656908	10.1496505185429	10.4310248047986	9.92110936112437	10.2022391571806	10.1033551510534	9.90069245495217	9.95055723051384	10.1097769267515	9.78111007026171	9.88175282352015	10.2571473824659
A_06_P1497	YBR243C	gene	7.54558319228328	7.45384794557107	7.3123024046882	6.75209223563852	7.52377096785438	7.41792350512362	7.64865717603855	7.43009935225875	6.73458111721374	7.67529789267224	7.60494459301118	7.20816556964651	7.08934838843544	7.19272588767931	6.76213571539685
A_06_P1498	YBR244W	gene	8.01856734772841	7.65967604515568	7.4375088664937	7.15516407053645	7.72585959842424	7.3771598316067	7.84825949557258	7.72241517191077	7.20301848475727	8.02751731155569	7.74554084746047	6.92003001388676	7.04009519123582	6.91482350293497	7.11850642704926
A_06_P1499	YBR245C	gene	8.81819972409979	9.25945514174702	9.23910561786836	8.77012237418046	9.1860093488865	9.17809586260617	8.75870143931568	9.25612919191355	8.96398060706021	8.81508186916375	9.39843186665108	9.07035563081851	9.26664789143691	9.11158919015003	8.73385175432036
A_06_P1500	YBR246W	gene	8.73158189876202	9.43106966679117	9.54289250439237	8.60175641361663	9.11372700931672	9.49469486715932	8.6427389426723	9.24181844119202	8.80502938438475	8.58550843748522	9.19609884128461	9.45989075072704	9.52935443588709	9.47356202551014	8.55982344395631
A_06_P1501	YBR247C	gene	10.0243574767837	10.4185448350134	10.4528188897339	7.96848665677738	10.5048225568628	10.5229754646937	9.88058906797798	10.474316186091	8.03763983421548	9.8903497515927	10.4225170618167	10.3329496377031	10.2681121723065	10.4044693382764	8.25587401939809
A_06_P1502	YBR248C	gene	12.450929091346	11.6635068902447	11.520563061953	9.06685241282612	12.2389828736616	11.4387855714716	12.5118302703202	12.0961533413263	9.05248451978579	12.4964688733094	12.2010536684996	10.4818769609562	10.3805180040928	10.5220712395104	8.95723645565075
A_06_P1503	YBR249C	gene	13.5677915948232	12.8734476124036	12.7536600264517	9.19757202232793	13.2975289540767	12.6968552367446	13.7508740436148	13.4618638604138	9.33475073280538	13.6901758588138	13.4122865246525	11.7252141552889	11.7562956883919	11.839381963271	9.25387346293543
A_06_P1504	YBR250W	gene	5.86056034348848	5.72847834792209	5.7048086117473	5.53630634404765	5.8222466197065	5.72808821019936	5.986058276601	5.87868097530561	5.65031864151809	5.9691133664097	5.7279204545632	5.64077314364197	5.61470984411521	5.58208473623463	5.64540878117367
A_06_P1505	YBR251W	gene	9.54167237851366	9.34972744277391	9.41743498275596	9.12473294148992	9.63143312634894	9.64817448766607	9.51859952355595	9.65980841279444	9.2412790018046	9.58234425141529	9.74329920296841	9.32668812528359	9.24345823066768	9.28245471547569	9.0698897880098
A_06_P1506	YBR252W	gene	7.2832864921301	7.71885153247928	7.47063635442056	6.73855499572807	7.340635355869	7.53371123373034	7.09869780140619	7.38547257855227	6.68022958360608	7.14560597343697	7.26726830789169	7.21034526502783	7.0392676032405	7.1002521110848	6.7661733231891
A_06_P1507	YBR253W	gene	10.2295758560092	10.0707082701646	10.1209419185718	10.4012439561631	10.113951092277	10.0999300896387	10.2195618756956	10.101940841803	10.3028956570518	10.3153195222201	10.0894025319517	10.0293862519514	10.0225299064476	9.90397852125915	10.4490269121999
A_06_P1508	YBR254C	gene	8.19366842062504	7.67812295033339	7.69049789175797	7.67825090806097	7.95951447135858	7.80508841747853	8.18522836516962	7.8851289559094	7.6480714138525	8.17852072810735	7.99807730028705	7.54411387001192	7.56021151435025	7.56175791011667	7.63503919132222
A_06_P7254	YBR255C-A	gene	5.84632615357044	5.94329624203726	6.05151293102621	6.03038398729246	5.84461851381429	5.95264419077413	5.90864714542013	5.96080236342393	5.99174926324945	5.94993795457947	5.88401808472198	5.96655351690686	5.95210062540974	5.93849767855983	5.94005400900968
A_06_P1509	YBR255W	gene	9.44294223945282	8.62252710397772	8.75361762058451	9.99455897659939	9.04604986748484	8.98030151979842	9.39729538988392	9.03791436942015	9.80127433584308	9.4119521867875	8.94429012219657	9.02066019816844	8.95142352000419	8.96804580967841	9.84209779516369
A_06_P1510	YBR256C	gene	13.7388151737935	11.9729289803833	11.7449837421054	10.5465977587782	13.1352869743985	11.8291437430763	13.7601862779108	13.0334677473687	10.3919210506372	13.7915365587464	13.1549332300244	10.1768304284421	10.0197091650738	10.1232713702602	10.3980995269379
A_06_P1511	YBR257W	gene	9.82810233417215	9.31194963261276	9.34154115070429	8.39931193870798	9.80427117577678	9.3636803909353	9.79140712845457	9.81072607754239	8.32080026575545	9.94799462984898	9.80661084828985	9.10802092169769	8.96318872171029	9.00366850047064	8.58634688964003
A_06_P1512	YBR258C	gene	7.26969541407805	7.42228008390622	7.53730879922299	7.83633316859826	7.4311495343605	7.55066545888075	7.16808961880639	7.30977991785375	7.92018589503909	7.3159549465764	7.43551022770348	7.5418124393198	7.52100855318688	7.40683081163526	7.87426233967037
A_06_P1513	YBR259W	gene	6.98290798007338	6.59441486648989	6.67827733779749	6.37840279591823	6.95358272118507	6.66267140685919	6.87412804323556	6.96896268907603	6.53649489455045	6.89842561606549	6.89687816060562	6.67693075926974	6.68461829588925	6.54795430791015	6.47739854714223
A_06_P1514	YBR260C	gene	8.09613852176141	7.91796244508829	7.97341939457698	8.08811134973806	7.98572366529839	8.04295325804157	8.08862578244537	7.97854919547191	8.21995854138407	8.17738931198561	8.08949461899171	8.10008843058933	8.10964282337094	8.08928306226463	8.12583943494173
A_06_P1515	YBR261C	gene	8.45968903340671	8.87949482708305	8.94929823657685	8.17862692748896	9.12525745375738	8.37549839152571	9.02104835743088	9.0582130621406	8.21636020246207	9.210561300145	9.11054078672533	8.76343754456817	8.77080808259963	8.7673834030732	8.20448694572438
A_06_P1516	YBR262C	gene	10.9561085255525	10.6615617873397	10.644672191757	10.7349440185949	10.7067139047846	10.6268661433687	10.8415997052694	10.7082779111453	10.6317942830384	10.8946018941385	10.5985716576738	10.2733081760901	10.1539831610621	10.2193440317363	10.69820849364
A_06_P1517	YBR263W	gene	9.47863100560419	9.05648167527085	9.03533110257803	8.7581165403063	9.51194390857124	9.08135659512745	9.6038551699153	9.25917833221919	8.59527706722288	9.75901584654261	9.24072612975198	9.15159186500623	8.98546350554485	9.12621995634779	8.72678456662247
A_06_P1518	YBR264C	gene	8.47273466277999	8.50699035049083	8.29717992549267	8.44715108715808	8.5251596092383	8.36736402043427	8.56931668230338	8.61779454759635	8.33023710580077	8.03747996830756	8.50351512524749	8.18451995751531	7.8636857331634	7.93271069521003	8.18494948956606
A_06_P1519	YBR265W	gene	8.54681109564195	8.91844663702329	8.88167196992653	8.76799706106536	8.78567041037917	8.87691600826946	8.68483722696816	8.79115113958997	8.75781297886546	8.57126600143098	8.84975907064339	9.12663773112784	9.043893829427	9.09679609612741	8.64816387884958
A_06_P1520	YBR266C	gene	6.13027335388473	6.38459438655311	6.19834751635667	5.77051818365938	6.54500993660414	6.18189653558172	6.13162625463013	6.4522596107592	5.69970062777863	6.29238754236867	6.37039224530996	6.3826070856594	6.26559527752148	6.22220607983035	5.76355276634371
A_06_P1521	YBR267W	gene	11.5882003736391	12.1908701592803	12.0244149749732	9.88373724546767	12.2814713564766	12.1742853239841	11.5550484833329	12.1467057113381	9.63251948927138	11.5271018491947	11.8613002142756	12.2500000284602	12.152565521485	12.2852727716421	10.1098386449748
A_06_P1522	YBR268W	gene	9.75777954280411	9.98546109422307	10.0694161530488	9.74940743221444	9.69223458811433	10.0496488655682	9.62258332245868	9.79135131951729	9.98484533592588	9.61295318271267	9.92814172350324	9.72507955623176	9.76600487882904	9.7158796732499	9.79297426982931
A_06_P1523	YBR269C	gene	8.38687389601088	8.30414391766094	8.3802111445644	10.5667051603915	8.04819026563879	8.28925507774017	8.35674363624414	7.94831184440387	10.7630753700576	8.32806600680346	8.06729192449905	8.59141177836405	8.67550317326215	8.65091003428212	10.7071304667804
A_06_P1524	YBR270C	gene	7.63594406679657	7.98354876284254	7.94328407847735	8.48624370829522	7.94330347377682	7.89000674698997	7.59159301992781	8.00027986891117	8.65235187531089	7.54247513837637	8.052316232829	7.94718787290059	7.96650285392581	7.92966111806653	8.46002305773045
A_06_P1525	YBR271W	gene	7.88791992591508	7.88732070575619	7.81358143292929	6.96057716612004	8.14352719882467	7.95527197257724	7.87808232261759	8.20244226503634	7.01894264065264	7.96822261440777	8.45902832623597	7.71907067276265	7.91188399060582	7.78928275935129	6.78826421817243
A_06_P1526	YBR272C	gene	6.76687876650026	6.604784364711	6.59419114709054	7.0307077458776	6.51228091392727	6.62447758664135	6.70568326889491	6.66353770568101	7.02090228090154	6.86366867825815	6.55533616180782	6.6795365890391	6.61497394576583	6.60814054383126	6.86667100513422
A_06_P1527	YBR273C	gene	8.79492448793483	9.14712190180301	9.14152539288011	9.87211485397304	9.03616341153653	8.85405780909772	8.98231195706806	9.0343775006405	9.68274712592533	8.89960964491289	8.82697773349239	8.7061120141604	8.68732950458588	8.82807467031225	9.67326958062054
A_06_P1528	YBR274W	gene	7.72446699664891	7.69587901236167	7.70795996158193	7.88928414124374	7.65630785146482	7.60588013230302	7.83718285442518	7.70613859349999	7.5177726284658	7.83179879723982	7.56866955459251	7.63836673559791	7.61911693085198	7.6482194672584	7.80007993353058
A_06_P1529	YBR275C	gene	7.70123298687544	7.19967234483636	7.30130223670172	7.27436906766328	7.47646901902939	7.21414059236056	7.75849898424947	7.3219960353419	7.17218379727668	7.79595213702521	7.3069320173957	7.2981855767766	7.13232618858748	7.29526129638023	7.25340171889782
A_06_P1530	YBR276C	gene	8.52508501708416	8.44648916491784	8.50885934773865	8.55828691272743	8.61354701316769	8.49949819431147	8.444997473051	8.57077561466647	8.76641938979996	8.50507933800329	8.78942485049331	8.50128631250108	8.72754153778428	8.48142871270853	8.57824536908983
A_06_P1531	YBR277C	gene	5.92297742526327	5.79401998554191	5.86386050581431	5.97381623315074	5.86821628323801	5.84860741199487	5.74896844859939	5.80958073290142	5.88585477174547	5.78506579479023	5.72940493445983	5.93353568760851	5.81822369709363	5.89976672123222	5.98161181717066
A_06_P1532	YBR278W	gene	7.28010654179159	7.38479030120717	7.40230236603902	7.7781297750799	7.24017838796617	7.41093846923506	7.11250712248306	7.34467045345171	7.84504678755923	7.28942411158563	7.35284305313786	7.37654672364152	7.43551559776759	7.45035566610265	7.66880154390781
A_06_P1533	YBR279W	gene	10.0553629469484	9.54577197381774	9.8369675635712	9.75577076730837	9.79193034237411	9.79357234704161	9.99130842393641	9.66740657470345	9.94948908565111	10.084988852972	9.85996131822863	9.7219146073743	9.75096218808234	9.66400445421269	9.86480536226698
A_06_P1534	YBR280C	gene	6.8460522560215	6.97622132243804	6.81061589044244	9.23842116945888	6.78555836214156	6.8048796106453	6.98750863038981	6.86348316466856	9.28428347069628	6.9196201581617	6.7579682470426	7.42805342668449	7.50918671992671	7.57993094141391	8.84867244733952
A_06_P1535	YBR281C	gene	8.48176328756195	8.55909281191471	8.51224179567769	7.83751919955036	8.54649767628582	8.54386613623312	8.51399975707335	8.60689118943194	7.67654448506242	7.53235952585996	8.65921177347239	7.29568101207059	8.36595096568545	8.35273811622802	7.58397985559698
A_06_P1536	YBR282W	gene	8.62283281974289	8.6061003836612	8.67083615179813	8.76351975770467	8.6760410550902	8.62434908443311	8.50520569685428	8.65422638185141	8.68497629525044	8.60985899065287	8.49580488525704	8.42247023160668	8.33212269402907	8.40461481763344	8.75370309284427
A_06_P1537	YBR283C	gene	9.70634908930928	9.65459149464504	9.63846707480873	8.83356780686842	9.66337550831845	9.6914538655963	9.59805159343496	9.67352808300056	9.09949157331176	9.6917111550819	9.86187992662035	9.62271887760028	9.60875651770278	9.55141357477505	9.04903971532792
A_06_P1538	YBR284W	gene	6.0860477405573	5.85604565878191	6.17555132468193	6.59218953233115	5.93782839908659	5.96572498425251	6.09082493681555	6.06781027542799	6.69106273179064	6.10149748098631	6.03960219142785	6.05670455375764	6.13077020491174	6.12366511082018	6.67312564549784
A_06_P1539	YBR285W	gene	7.62067753846399	7.51627253262127	7.25451396980577	9.23923218257055	7.38639600587273	7.47565316732423	7.65000400024769	7.3013758783682	9.25021272651528	6.41779172688489	7.66671294759648	6.51601387529627	6.75718170441189	7.05136654450275	9.26610793742392
A_06_P1540	YBR286W	gene	9.07795684479508	10.1489090164207	10.1153069718438	11.1523945343108	9.33482477619827	9.87567315475386	9.03809461592837	9.24043516515143	11.3802410475512	9.0637570444606	9.41554909214995	10.5690695783527	10.4490780448284	10.5734836106661	11.0354003916159
A_06_P1541	YBR287W	gene	8.04764666587065	8.3806751228582	8.33818876389318	9.23780900347917	8.20813374344644	8.16640721326056	8.28868937597174	8.18197214874971	9.45372165542236	8.16345531056184	8.42264523717276	8.62143605142588	8.74603496196131	8.64631530022172	9.05018920322106
A_06_P1542	YBR288C	gene	7.87307502561946	7.83978157635484	7.95296728726435	7.26646390398115	7.98862539209067	8.0201173117959	7.934965771711	7.9077128209361	7.29200089655342	7.90427019080605	7.98897516615441	7.87509785533072	7.77391507047509	7.88674574536685	7.25074879174976
A_06_P1543	YBR289W	gene	8.55721130379131	8.76178808301427	8.64817745074539	8.73974688424594	8.7188624852618	8.59472581880236	8.57577444607286	8.67071331580739	8.7042591659739	8.5385807375509	8.74631430583817	8.55362625366895	8.59985649984706	8.61957342389181	8.58166565630545
A_06_P1544	YBR290W	gene	7.73986472383239	7.86057919956258	7.87848801854919	7.52657005340755	7.90774778063088	7.89365812652631	7.64126469060623	7.94569009332638	7.65414572584077	7.62252265780746	8.15394397043213	7.5110530778408	7.56498182175558	7.56468118568334	7.5175462716679
A_06_P1545	YBR291C	gene	10.7342720966243	10.0876949910775	9.66657136828094	8.28711286000221	10.5971799528932	9.4545233720468	10.9310663251852	10.365423408905	8.24233291460002	11.0534125956217	10.6437613420787	8.56043494039523	8.60045560560723	8.57093365789381	8.51111033433572
A_06_P1546	YBR292C	gene	6.34854744259909	6.20856921709373	6.24644702380146	6.27420867890335	6.27066588369567	6.33702209643821	6.26266568298231	6.21670048573784	6.07107353696335	6.33146580151598	6.11864416600686	6.36179489146108	6.39814866331537	6.40782096354588	6.16466018383006
A_06_P1547	YBR293W	gene	7.72086578626116	7.15963209443183	6.98390372372435	6.64473456966828	7.52896648940025	7.03901850545084	7.73898991375748	7.51492164526809	6.39574832817903	7.66727441105561	7.13326331482163	6.70447759725384	6.68937205491111	6.79042214617748	6.53489269749165
A_06_P1548	YBR294W	gene	7.49921645548346	6.10707049965325	5.83933327662027	5.82041537839888	6.23132366334997	5.89465320590738	7.75318453060384	6.09824281330288	5.81078582745788	7.67588820082226	6.1239445900477	5.89973342860893	5.90229098838327	5.93849767855983	5.76427759201802
A_06_P1549	YBR295W	gene	8.03241851157553	8.16231696436486	8.23841558431528	8.31213591164472	8.29957872197157	8.2123005113308	8.07529215227473	8.30330201169863	8.15160191033209	8.06707333861483	8.22277220310973	8.00510443413451	8.00930018863461	8.05530093361615	8.24760077272206
A_06_P1550	YBR296C	gene	5.56276126656503	5.52966274223585	5.92572183840871	5.48783244984449	5.60486205815886	5.52915826920414	5.5869648536323	5.51080772127154	5.48971418557334	5.50431094245385	5.55663377766266	5.55631182694083	5.5489137518998	5.54787077795007	5.5276412177506
A_06_P1551	YBR297W	gene	9.8204768902851	9.46594560159395	9.58811715779	9.26970187399366	9.84089049050606	9.56847873101088	9.89352897194674	9.77519305913917	9.09124507884637	9.90479240283118	9.6192495280585	8.96820232493356	9.0102980071177	9.01141466534368	9.13326975118808
A_06_P1552	YBR298C	gene	10.4697055005301	10.4316485478752	10.7698735972559	10.7074508806219	10.0688055592295	10.3996694973631	10.5946076212032	9.9506482824588	10.6299513166901	10.7002314768474	9.87538369005412	9.63676787520876	9.40158853257584	9.58709949732758	10.7280329947038
A_06_P3513	YBR298C-A	gene	5.56771898605109	5.62406393692061	5.53490835811918	5.59295529147469	5.506611542038	5.61667136044849	5.5869648536323	5.60880924267552	5.48971418557334	5.5755668026105	5.53397857200235	5.59826008226394	5.53502302978001	5.58268382210147	5.52314379347415
A_06_P1553	YBR299W	gene	5.56276126656503	5.52966274223585	5.55254102302878	5.5494020609356	5.59987706397571	5.70969219451454	5.58464934789642	5.49137652002128	5.55867580920088	5.50959613061891	5.53397857200235	5.59735517520981	5.61098395829108	5.55943305530102	5.62120333494129
A_06_P1554	YBR300C	gene	6.03316720192446	5.82497136329649	5.91669631002659	5.86590840818371	5.95002800859532	5.85643256862032	5.97563629793809	5.96080236342393	5.92924446977041	5.98232285470526	6.02322990610239	5.79776798586448	5.92175505687823	5.88699917517866	5.8849648251219
A_06_P1555	YBR301W	gene	9.71740401086449	9.43993545808691	9.43986598069155	10.2883626289089	9.35159780500364	9.30761887547778	9.69982894697314	9.38941012873354	9.95760006649358	9.76720621997101	9.09936819956223	9.38141839627196	9.33530211938697	9.48739781216864	10.0640498695746
A_06_P1556	YBR302C	gene	11.1682530545207	11.1351149895688	11.5955755492929	13.6797896886735	10.9621351134188	11.6309184990698	11.0845470991585	11.1035618850159	13.7129315830034	11.1415597002994	11.1493269219266	12.2574914017629	12.396052015411	12.236386893372	13.4433855527509
A_06_P1557	YCL001W	gene	10.0969187210282	10.0608825710967	10.0387008150304	10.4506443143668	9.94571589403087	10.2774520458918	9.99762398089572	9.82135230583748	10.3344824431671	10.052610232295	9.77200891631965	10.3271339667805	10.0142277964017	10.239178266776	10.694176068194
A_06_P1558	YCL001W-A	gene	5.76806531478003	5.6762056597355	5.85339165133063	5.78977425509509	5.67397371436816	5.72940493445983	5.70413420169883	5.86077791167224	5.91076178421692	5.78852209753157	5.77861696215133	5.7257468219316	5.80140018932683	5.76199438865773	5.75449049237575
A_06_P1559	YCL001W-B	gene	5.6018181070404	5.64182715373518	5.60281789586357	5.67430998631644	5.58223589550397	5.65916344256257	5.61470984411521	5.64193131285023	5.58896443127865	5.6578719778359	5.61641031052669	5.67026011765169	5.56199373052933	5.6215235040124	5.58896443127865
A_06_P1560	YCL002C	gene	8.78285393169543	8.71519620660478	8.7614350994341	8.09475321396421	9.00511520661426	8.85603040617803	8.80056900821944	8.98237657761126	7.97702591935936	8.8713957258177	8.84484895001872	8.58325284968754	8.50942625301966	8.5622386355007	8.14822033228152
A_06_P1561	YCL004W	gene	7.57792728417053	7.65555257534484	7.60879099037886	8.4595705474591	7.46570779975699	7.59924578217737	7.61132266369975	7.49155192983929	8.49499588491627	7.59931766084136	7.44704257850096	7.65869232347091	7.61005976105372	7.70782721869399	8.3784685774683
A_06_P1562	YCL005W	gene	9.34801846135346	8.98179672989594	8.89003678821648	8.17767371426686	9.2584344882253	9.00953716805978	9.41739948491085	9.27495042788104	8.35400680826957	9.18520707353246	9.48494533010034	8.87882669870407	8.72565897084269	8.75042985722209	8.33127111268531
A_06_P1563	YCL007C	gene	8.30165658173664	8.09619227882292	7.9771138350849	7.11710118506873	7.94935832086665	7.97637753652399	8.01697095928782	7.92951778199402	7.07515643442097	8.1451169183037	8.05593101822877	7.54137173357852	7.5549139665725	7.46991360082257	7.06271666835066
A_06_P1564	YCL008C	gene	6.96007991420091	6.68341616311865	6.63044931528392	6.54066330342537	6.91125982974045	6.58293503869992	7.03987679452831	7.01601795606535	6.57439392225487	7.11895817331784	7.01900260267989	6.57152220084121	6.5227729685456	6.56196646088462	6.47352195793085
A_06_P1565	YCL009C	gene	12.3509924716554	11.3882660105323	11.2461092867954	10.5651491403349	11.8739670886554	11.0561208453292	12.4654473295091	11.8128380329398	10.3470019477352	12.4380932523895	11.78690081639	10.4548397800656	10.4808674070171	10.503437307265	10.6478345844868
A_06_P1566	YCL010C	gene	8.79927701370165	8.06157111150508	8.10971682021606	8.10425975336383	8.48994882444034	8.2478490377522	8.57669711778337	8.5292479991141	8.35019864187893	8.67759618212368	8.85694265542789	8.204504000551	8.32490570804116	8.26427456384551	8.37478382452364
A_06_P1567	YCL011C	gene	11.2995329838711	11.5563214688844	11.4968792565131	10.9003464864275	11.4742004374643	11.4569257865577	11.2563182540659	11.5856814200268	10.8855654787079	11.2767913290703	11.4660233976735	11.1840957185258	11.2245912759598	11.1836798970173	10.8521223254594
A_06_P1568	YCL014W	gene	6.55564042774376	6.87605288251191	6.90670856115371	7.21337629396005	6.74863258285527	6.89091562109702	6.63569042350102	6.66216695089074	7.28956492775804	6.52824840326747	6.79735743715834	7.00208208411419	7.17680833021284	7.00615373510611	7.09636543836317
A_06_P1569	YCL016C	gene	7.69546557232752	7.9782368873025	7.76159461415267	7.31219713561548	7.76551797659028	7.729761181233	7.80404663332124	7.82358659006564	6.96716707795559	7.80534863707274	7.8819064187138	7.58459585966085	7.29496813819546	7.53621300992694	7.08621533635104
A_06_P1570	YCL017C	gene	9.36634853719106	9.25254993016197	9.30716854709718	10.2430939840547	9.06692339440361	9.15886309274585	9.42681711913949	9.06054943763531	10.4983038640056	9.33472391567549	9.16701120765588	9.25290579931157	9.38684467837957	9.34565646201991	10.2722283922586
A_06_P1571	YCL018W	gene	12.7038752576938	13.108255074771	13.5324442311776	13.6049815417645	12.6257356042497	13.393628933896	13.0150004829013	12.9226363477918	13.1291911335353	12.8731492057777	12.3818474001813	13.0975608647527	12.9592668135637	13.1204728336278	13.3707789193053
A_06_P1572	YCL021W-A	gene	7.02228121703937	6.70220760460431	6.7780284028326	6.30082968954184	6.87747613313674	6.93620165092801	7.03377179648078	6.96948959545251	6.2330611215425	6.29742123989401	6.97500492853102	5.98390528528197	6.35401887620664	6.4038482673337	6.23453487885049
A_06_P1573	YCL022C	gene	5.52866214557573	5.52966274223585	5.60203557034446	5.49598232945766	5.54158584445305	5.5815256994253	5.53134530447886	5.55037204616381	5.52615207161115	5.53592773205622	5.5182191827226	5.58366725445617	5.5489137518998	5.50877670226784	5.5276412177506
A_06_P1574	YCL023C	gene	5.68369645430652	5.62406393692061	5.62833761236381	5.65153011766015	5.61790095237175	5.5666724460172	5.61829015634786	5.66290006854023	5.71307578873108	5.69956942207781	5.716323144219	5.67026011765169	5.634340748228	5.66669571547862	5.74749555251678
A_06_P1575	YCL024W	gene	5.83093848169332	6.15415241776557	6.16423755758461	6.34240757357717	6.14456839007296	6.30877658673286	5.91122345278393	6.28098677340072	6.21740568571296	6.03169306069628	6.17703033548876	6.35311287060139	6.32741794589392	6.27775311582847	6.27520452417405
A_06_P1576	YCL025C	gene	12.2477098411496	11.777992370394	11.7630934888225	9.18366467324435	12.7717855702945	11.8356274211054	12.3803570644778	12.6859014018894	9.41504312605038	12.4682747301589	12.717230545078	10.809771990051	10.5704899958634	10.6374670412658	9.5623024953166
A_06_P1577	YCL026C-A	gene	6.36427394376742	5.91378426749188	5.86429284755221	5.8175224636325	6.00518547173686	5.92364869834076	6.31981467807396	5.94530415570557	5.80661847735817	6.5627536165982	5.98826834959885	5.86373335276473	5.90144058992674	5.90077678470209	5.78117209902957
A_06_P1578	YCL026C-B	gene	10.2234688252065	9.99481901854101	10.0192624522026	10.1947190838592	9.86853283000447	10.0530369502194	10.0276557274865	9.98485869998417	9.76590819487359	10.1014872555661	9.64660548101462	9.78273187039469	9.93550042012492	9.85508663539415	10.2526480703012
A_06_P1579	YCL027W	gene	6.8923369023726	6.36871556544037	6.40916277859501	6.34508425883251	6.44716645082452	6.34649901939157	6.82932581044447	6.48654563956287	6.2266690490236	6.87887952167679	6.39351431893353	6.36179489146108	6.41360562370185	6.37344938952743	6.29185485038542
A_06_P1580	YCL028W	gene	9.60514853972805	9.35935664221094	9.3609111947913	9.58731868979164	9.42532527924049	9.32934110675892	9.59780981207922	9.28085718322397	9.26940618127889	9.61780175670768	9.15177128211226	9.21650281227599	9.27743308474532	9.25893315163596	9.47575497271217
A_06_P1581	YCL029C	gene	7.5833121159005	7.30977826236009	7.21870741601538	6.64433170563662	7.59128658736967	7.26510387920632	7.45837784919525	7.62001857662894	6.71973105674985	7.54476307229927	7.75968088441405	6.99021669518538	6.99628980308846	6.91809813673918	6.64692601344447
A_06_P1582	YCL030C	gene	14.3955778699096	13.0236055029356	13.0462477454755	10.3915400674558	13.8999532116771	12.9705443207719	14.613528093348	14.0083723924125	10.4695943784306	14.651003205795	14.1894024597556	11.0589974112941	11.0042308357628	11.1168927294706	10.1255618288345
A_06_P1583	YCL031C	gene	10.0439469426992	10.2261039198581	10.1485375879655	8.60623559116846	10.4039507659889	10.2561368256354	10.0008824057556	10.4575922581157	8.81666321242043	10.0463152497002	10.4112571157497	10.1255052704963	10.1792434597271	10.1434697694805	8.77157571436271
A_06_P1584	YCL032W	gene	7.95922889194175	8.49291674574142	8.51892896135533	9.40647105493756	8.0964771134101	8.31821470331388	8.10276353067604	8.17986466885776	9.07456003435523	8.0616054575542	7.87686477536725	8.44858084918152	8.52221350490007	8.5139611760666	9.30405489568591
A_06_P1585	YCL033C	gene	7.71979840108928	8.76407143511525	8.88730126292506	11.705048534779	8.08592431723083	8.95265028326171	7.71576871962828	8.00932383820438	11.5655023005055	7.62481029564572	7.81043889885743	10.2956449912573	10.1743676096117	10.3199882750317	11.5988940483021
A_06_P1586	YCL034W	gene	8.83409304046178	9.40525329626812	9.45789574032762	12.044572951497	9.05015499711304	9.34516581112034	9.0895593041579	9.04177485539748	11.9552360478532	9.03771419990526	8.99282025149165	9.5699722362352	9.48913021642505	9.57886194560659	11.8354945689018
A_06_P1587	YCL035C	gene	8.65277379116196	9.22431737649853	9.51886644223702	11.5360884841384	8.83824161544648	9.47482613230474	8.59539493080365	8.72423573867333	11.2391941461358	8.6390568291108	8.66441942754349	10.2293722035687	10.1761673984263	10.2666876555519	11.4995448979687
A_06_P1588	YCL036W	gene	7.6016405947854	8.34056849248809	7.90713247549196	7.34597582055232	8.12211351337927	8.08272023782962	7.48714287174639	8.19122629522709	7.52698491325077	7.48023812384994	8.3360242377769	8.50475619268455	8.43233650968332	8.38940884312537	7.43851707150083
A_06_P1589	YCL037C	gene	10.9190198042588	10.737642355965	10.6832233198967	7.34597582055232	10.9195425384703	10.7609192664276	10.7250264878443	10.9222494749306	7.50447750794315	10.8463811903275	11.1530608954643	10.6660235642619	10.5539804374562	10.729940391536	7.88745921026839
A_06_P1590	YCL038C	gene	7.72671677699719	7.97519350860111	8.25491677435985	9.30798394043429	7.9703546123271	8.11344053210423	7.80080041114175	8.10810119471095	9.31335242712821	7.93776704248047	7.88156366780058	8.93450423648197	9.03637572670734	8.99803859861766	9.07741426596228
A_06_P1591	YCL039W	gene	6.48304877139723	6.82076169138891	6.85069222168338	8.33393241965187	6.49060762305029	6.65784130708762	6.47369480266847	6.55539697132854	8.48879586238636	6.47977420617515	6.63332441697524	6.92885044515418	7.18850864332574	6.99996483339843	8.33466062261869
A_06_P1592	YCL040W	gene	8.62737259547812	9.65493885747481	9.8221380476656	12.4646819344283	8.63709065533642	9.62297708534226	8.6622992293944	8.79463747904634	12.4947767947976	8.52878359786052	8.89725391012604	10.0206815370009	10.1347639110983	10.223101558817	12.3437786343526
A_06_P1593	YCL041C	gene	5.68517418255805	5.64182715373518	5.7048086117473	5.77051818365938	5.64052711502664	5.70969219451454	5.72145101924951	5.71699089440494	5.77477683212904	5.74235985981705	5.71325468850817	5.73859559075275	5.70413420169883	5.74438870701416	5.7138950273866
A_06_P1594	YCL042W	gene	5.68369645430652	5.71232810197044	5.67807190511264	5.70743890858142	5.70657888303031	5.70969219451454	5.70841987095641	5.69753139975879	5.82921286424129	5.90364499505723	5.8326529109955	5.71172147691864	5.76811335196924	5.72246602447109	5.75449049237575
A_06_P1595	YCL043C	gene	9.9038106021395	10.720764313499	11.0361046845733	11.5245085588064	10.333979756573	10.7488187469117	10.1911258911033	10.2893274670644	11.6117040811993	10.1127455203324	10.2915599822045	11.3360565371515	11.3317098106997	11.4637752826139	11.6263439710669
A_06_P1596	YCL044C	gene	7.72336316595799	8.0010439491583	7.9661717434956	8.10208098898121	7.59505314170646	7.85164563047933	7.72775884258236	7.71385664653877	8.14194218519402	7.80107007161526	7.83750656680062	8.09956025300292	8.07122828903023	8.0501719433508	8.09781633444685
A_06_P1597	YCL045C	gene	9.48567708108044	9.29180070459015	9.36287643142463	8.92651424032404	9.30129296735756	9.45766888346144	9.57580861338239	9.35608913372268	8.62372816715205	9.51241331612829	9.06298863928448	9.21342876200904	9.29688052156662	9.27464887290574	8.93378459733403
A_06_P1598	YCL046W	gene	5.81230290650938	5.60672764809322	5.81145704333993	5.94870752121992	5.73217757408267	5.63791740150553	5.81979015663429	5.73271343714843	5.95047998939951	5.83630499441687	5.79798771302164	5.71172147691864	5.83977951636095	5.76199438865773	5.91790563475013
A_06_P1599	YCL047C	gene	8.82409064706036	8.23302707416844	8.19546223934169	8.41976778436073	8.65930681105459	8.22261481218739	8.87901158541111	8.58774774454124	8.29722601790797	8.79256091143241	8.65208692505686	8.2490139110379	8.17558520975543	8.18432012045874	8.22393129343512
A_06_P1600	YCL048W	gene	5.68369645430652	5.82497136329649	5.91844560677403	6.29265238311669	5.73217757408267	5.89465320590738	5.64554952766557	5.77152214964444	6.21010251912036	5.6578719778359	5.65814076587311	6.15581803159379	6.09067553209442	6.18172473339584	6.17967781252637
A_06_P1601	YCL049C	gene	7.72328080808211	8.16028502664925	8.3730142745455	9.21641598558187	7.84260492858798	8.02890427092782	7.78416192935919	7.93892971253478	9.24572930659983	7.88613375099266	7.80935374776242	8.31182177676801	8.32528605101832	8.41567336027242	9.01397359295969
A_06_P1602	YCL050C	gene	10.1074968735639	10.1277494245405	10.1068289252751	9.03460789248284	10.1986141862318	10.1351697150718	9.93887075891912	10.0860102798306	9.08126043711726	10.1254136783046	10.2337370298729	9.8649553726408	9.87469139053652	9.86461863778934	9.09509600425979
A_06_P1603	YCL051W	gene	9.42204136726356	9.48862733820305	9.55815866207276	10.0057177410468	9.52685976651851	9.46603284061322	9.43904392308106	9.47088421734076	10.0973459532768	9.4160974725899	9.53474301980375	9.48880506831291	9.50936343204872	9.44274175139101	9.98671247516254
A_06_P1604	YCL052C	gene	7.80105261955661	7.86942447473002	8.00872272576813	9.11807800206848	7.77619452233392	7.8647491367254	7.93500834758759	7.75983332485925	9.02526294064282	7.92006250466735	7.52468215819876	8.22236310870924	8.04612776645463	8.15976627767483	9.08240224811997
A_06_P1605	YCL054W	gene	11.2115589250127	11.9903606251683	11.9095159892209	8.73754495121425	11.8558433876029	11.9781692436452	11.1885124817206	11.7952532673446	8.63766739254305	11.0806483388727	11.6857958753267	11.8107655157212	11.9190731867675	11.9200273059777	9.03264162428797
A_06_P1606	YCL055W	gene	8.02803607488531	8.00152845075182	7.90312219263774	7.75785754613202	8.01519918894102	7.90320794936251	8.06256382191638	7.96267790075806	7.80314480760564	8.1528098725427	8.2348601784888	7.86895337994559	7.83127213089753	7.88361875844159	7.64209348862391
A_06_P1607	YCL056C	gene	9.68315950209861	9.44733777788987	9.5275482561512	9.60522479600793	9.63612908358998	9.58932655368705	9.47750506745999	9.49392292022296	9.19236202732295	9.53694752515088	9.32037335263277	9.40736520423117	9.39295343582072	9.28714190374688	9.58892437554745
A_06_P1608	YCL057C-A	gene	9.33894926439172	9.99099946129395	10.0628299961101	10.6434737835738	9.44673611907618	10.0623210235276	9.20923673706449	9.56217519975517	10.6556330486456	9.21789561137651	9.41313276521715	10.1331738340202	10.1313102390871	10.0884592126296	10.572659637369
A_06_P1609	YCL057W	gene	7.97082457957665	9.05555764352479	9.24792463292922	10.5986605881774	8.56167107589133	9.25278253464932	8.1144281127967	8.68232830187365	10.6207930428296	8.077947364135	8.53354965064771	10.0827249442367	10.1850480570594	10.1470056017736	10.4888199788903
A_06_P1610	YCL058C	gene	5.54790801315694	5.6762056597355	5.61530646407071	5.62449086490779	5.6017329613119	5.72940493445983	5.58992997851212	5.68175792303858	5.57382012023977	5.61936689669022	5.60024498371869	5.68456357744019	5.62406393692061	5.5988718230788	5.56185378825604
A_06_P1611	YCL059C	gene	10.3771089574518	10.5816380687362	10.5939802647083	8.85860433152615	10.5289321808284	10.534516401436	10.3365327411601	10.5940157768037	9.01245611814251	10.4328744790056	10.790124975768	10.3572670623788	10.4294419766641	10.3399315054195	9.00841454786154
A_06_P1612	YCL061C	gene	6.17165368256493	6.15970607134436	6.23106650132847	6.18665130683341	6.22339328030352	6.09605031920899	6.23741067424381	6.25959860944585	6.28999682299115	6.06387323650769	6.33098679216141	6.30122078737834	6.32741794589392	6.17766836752105	6.33104526879615
A_06_P1613	YCL063W	gene	5.95917071816941	6.11933532384704	5.96365524172041	6.03358933642338	6.23502067433307	5.96120173631697	5.99118287136018	5.96080236342393	5.98928291037564	6.09584149983436	5.97069099953495	6.04127674521778	5.92152875970364	5.95570643126304	6.09271849392749
A_06_P1614	YCL064C	gene	6.1836393051185	6.23017811614106	6.29688043248834	8.1850060836442	6.19107363179356	6.28498316862677	6.26533192023956	6.14406725885137	8.44621570855979	6.2315250738956	6.05854501977631	6.69321267642892	6.8234404449276	6.69924535015961	8.29475359076821
A_06_P1615	YCL065W	gene	5.63533065396941	5.65916344256257	5.5969108741056	5.67598491790062	5.63187196727396	5.6018181070404	5.64961545906341	5.58691628490999	5.65107192621577	5.67218371217945	5.75257495947157	5.62733848504246	5.68330418967053	5.65344223860392	5.66575707185828
A_06_P1616	YCL066W	gene	7.32837747757435	6.96297966980527	7.03147562731592	6.76523366756139	7.12463439016655	7.13909974720335	7.19395863327969	7.13656229248173	6.75300324872022	7.32519651080715	7.11106661487724	6.767727364807	6.80528190389881	6.76174703480699	6.84655137627882
A_06_P1617	YCL067C	gene	10.5017396073096	10.357592486707	10.4877481195507	11.065282990209	10.4647739484984	10.5399164470182	10.3692112090168	10.4610340866476	10.9548413202704	10.6147785083665	10.3801083583662	10.5275887379528	10.4002424209895	10.4612973807219	10.9824233498622
A_06_P1618	YCL068C	gene	6.11599211932459	5.9997173855576	6.11880008670908	6.27275898563354	6.39088956553125	6.07173676525791	6.23741067424381	6.15516374808367	6.47490320006362	6.4051600578997	6.42031062136379	6.14518815501842	6.14056882095002	6.13629023940224	6.30538655395584
A_06_P1619	YCL069W	gene	5.68678060776156	5.60279346102962	5.63351816819564	5.60714066964557	5.64385618977472	5.60370108977657	5.62936152668824	5.66290006854023	5.87021001411562	5.64479018759508	5.62928301694497	5.59785151103274	5.65942202290702	5.59267174778683	5.62347583848785
A_06_P1620	YCL073C	gene	5.63533065396941	5.71232810197044	5.71783976004039	5.80989805009802	5.66002418083457	5.72973402493513	5.67687483038112	5.71638925425714	5.77477683212904	5.74346330917019	5.68550713221232	5.7662925387189	5.76902762657568	5.83289001416474	5.83630499441687
A_06_P1621	YCL076W	gene	5.61924748564623	5.60481887717635	5.67783215967949	5.67430998631644	5.62435912396679	5.65763014145082	5.64961545906341	5.64344057389408	5.63767163143614	5.742275357051	5.70586141097568	5.61274565723469	5.71693411331698	5.57077685265497	5.67807190511264
A_06_P1622	YCR001W	gene	5.56276126656503	5.62406393692061	5.63410073905432	5.62224270456742	5.54726159308893	5.63791740150553	5.66384368208802	5.64344057389408	5.65107192621577	5.65910192193862	5.65814076587311	5.65623477263873	5.65942202290702	5.71145287130609	5.64382412917246
A_06_P1623	YCR002C	gene	9.61279667535538	9.13376888943731	8.93645191746928	9.22889313226784	9.23491021071981	9.23055214407499	9.64100669526011	9.2328973223262	9.1829066813647	9.58697159066446	9.19344792885912	8.73156619602736	8.69648477061894	8.81934279249719	9.1319035533026
A_06_P1624	YCR003W	gene	7.83492963466647	7.51006402514198	7.61515830793791	7.71466494670683	7.61779066754399	7.70173330320244	7.63644822898283	7.55096841560374	7.72146311626278	7.68311423177755	7.60908278672738	7.39083789360965	7.39097202953769	7.45378673900647	7.78165642489369
A_06_P1625	YCR004C	gene	7.98591798919794	8.15924168360094	7.59703307449745	9.39869613724953	7.81352597929314	7.66311047313905	8.23043070121858	7.70993217853549	9.71757450756817	7.52733000219124	8.18550423244927	8.38463070889064	8.25522199974708	8.24724941407137	9.58932252746161
A_06_P1626	YCR005C	gene	12.9089879402606	13.6679308348604	14.1407564317804	9.27578130851718	13.3376610875245	14.0772819614727	12.9609281991499	13.5263346667181	9.43822271068098	13.0115725997424	13.4118870987501	14.2866673581068	14.4194917000147	14.3635491474217	9.44217208852602
A_06_P1627	YCR006C	gene	5.99119532796365	5.79528208975703	5.84117350009951	6.1120779000253	5.93985834016995	5.94603753827577	5.95188017020505	5.92161352205459	6.13579332358466	6.01654971310672	5.95087740037587	5.96290193887049	5.93231319248843	5.94652486522598	6.10701584329579
A_06_P1628	YCR007C	gene	9.40490283755493	8.94469599950703	9.03743919446558	8.9790154418971	9.39320929836494	8.94074241606697	9.48504522670118	9.49182747666465	9.11474429878587	9.34458436973747	9.56158538643623	8.8844117426693	8.86748716959359	8.76271460286787	9.03444565153115
A_06_P1629	YCR008W	gene	9.61486803586021	9.68168232445192	9.66501293984918	9.51830973491025	9.60750062622367	9.62115312850904	9.59601184303689	9.68488989702235	9.47128982063738	9.25858652406934	9.71100245925631	9.82525198685983	9.76400751402488	9.76552738479638	9.27990012942735
A_06_P1630	YCR009C	gene	9.12419434352985	9.09684216704353	9.18973476758122	10.3529466424864	9.02888499161839	9.21292372006296	9.17751121240904	9.00185951089789	10.4890253749022	9.04150348422603	9.14860972274604	9.24688324556669	9.3203519917881	9.35787174405553	10.3154601661685
A_06_P1631	YCR010C	gene	7.41800420006849	7.34941286716057	6.63200267281099	5.85228709186705	7.14394523008317	6.8740693925302	7.3176893958413	6.9173299574213	6.00028958130395	6.73483844961079	7.54674541687569	6.40305750167034	6.04390513574655	6.18540710428656	6.07482566851959
A_06_P1632	YCR011C	gene	8.62189074539448	9.58427839934469	9.72800506736901	11.9570338407711	8.95217184162549	9.63091021653681	8.67466439978358	9.10774370155404	11.6608612248266	8.57439958231375	8.71900245624256	10.8202604545236	10.8297818979132	10.9016075302496	11.8336607658512
A_06_P1633	YCR012W	gene	12.372621093857	14.5318117109553	14.7190877985998	15.3993609655792	13.4884181307894	14.4170368692685	12.6341922018073	13.955974589896	14.9250665595532	12.452466044609	13.0888416011062	14.8613227994772	15.0393411714946	15.042446354388	15.3737390390438
A_06_P1634	YCR013C	gene	6.86621469225889	7.49563726282791	7.54065553240305	7.28601862350349	7.15506411090381	7.57965415807206	6.98047469397079	7.11899135471482	7.23850229184772	7.03092152108887	7.28355142317431	7.69461138551687	7.52804781335208	7.54806591123533	7.53474147685239
A_06_P1635	YCR014C	gene	7.69543777401538	7.4513877857496	7.55144836103215	7.49684701809022	7.84686240059297	7.52581013309095	7.52884888371952	7.71457522114882	7.54373493912075	7.59519830854544	7.76184238412179	7.38592734837741	7.31618738439398	7.33467350020693	7.49372203029978
A_06_P1636	YCR015C	gene	7.43475652525763	7.25751555904411	7.20651759150791	6.84951845665792	7.49806386505789	7.27791636508363	7.35788855668262	7.43041135611701	7.0438373092031	7.44840815142825	7.71894703674997	7.13215887724266	7.12775759359343	7.0579905016547	7.18863941094201
A_06_P1637	YCR016W	gene	10.653196173721	10.8850494780846	10.882683737057	9.10701774338581	11.0358859755646	10.9694807872719	10.6435382045346	11.010852436851	9.03026041211277	10.561095047998	11.0029917256261	10.7044074883721	10.8703192966111	10.7648991211867	9.31774981479435
A_06_P1638	YCR017C	gene	9.64077387132585	9.50638760778277	9.66934685349689	9.55628334110728	9.47158051823374	9.58747318611088	9.65248881275144	9.59186823356285	9.73163229231823	9.69076926152854	9.69693719101549	9.46465635972069	9.6925747218286	9.46177194923605	9.43286389819282
A_06_P1639	YCR018C	gene	5.83093848169332	5.62406393692061	5.64737163278057	5.71726546639147	5.67091382616253	5.69444873374885	5.79254699518531	5.69831895812594	5.71699089440494	5.86730149291275	5.68550713221232	5.65566728984392	5.69444873374885	5.6901944552472	5.6864869282706
A_06_P1640	YCR018C-A	gene	5.86723925417711	5.76160127216011	5.75888936438566	5.90240977494767	5.84752906020219	5.76022094646651	5.97724885124351	5.75266429514609	5.80004727474886	5.86730149291275	5.70017289826735	5.81633897182053	5.76811335196924	5.79947598250339	5.8842722929465
A_06_P1641	YCR019W	gene	8.61233646878483	8.61736903285055	8.70467631046312	8.71085679170774	8.65609546156483	8.56100025799612	8.82638245398483	8.64427320868182	8.52623154383389	8.86025058915304	8.55861518343096	8.52934781602527	8.41415392935143	8.51153122075086	8.63236164446011
A_06_P1642	YCR020C	gene	9.00462867207774	8.39555920760894	8.66511168880446	9.23755820226833	8.70408452723497	8.84198694919973	8.97324772488754	8.76578132871937	9.11560764270841	9.05738822021236	8.80262665233927	8.89886136420285	8.95801416274991	8.8260634883371	8.85133180148918
A_06_P1643	YCR020C-A	gene	8.76603340830465	8.67985403925685	8.7510180442018	9.11592969484722	8.58295579862681	8.79631785662319	8.68214495483025	8.52996507047862	8.73939453920531	8.71830070636582	8.31217331273213	8.88215220197876	8.89812152146268	8.82995819647743	8.98644536044728
A_06_P1644	YCR020W-B	gene	7.85968287777301	7.81168837889508	7.75121067192082	6.70211777389782	7.93194118455708	7.87654345451585	7.71269825736992	7.84541616326045	6.78255238347842	7.77356169188837	8.13919170852317	7.6434493284823	7.64765384788313	7.53812212557225	6.81758977225296
A_06_P1645	YCR021C	gene	8.69211345526131	9.11090755698855	9.34601888772234	13.8022994270927	9.0326819241939	8.92748525593483	8.91765981887029	9.15254443115241	13.2704190220673	9.01839524295315	8.90182042204144	9.56393559139103	9.71349346548371	9.73820993110492	13.6346946663106
A_06_P1646	YCR022C	gene	6.2262405287761	5.74600891956735	5.81145704333993	5.76146728047173	5.86946646489123	5.69858892245315	6.23845940761422	5.8637039044273	5.80661847735817	6.32037110310882	6.0054995150798	5.77927056312067	5.96375403998236	5.77516604227248	5.80907139464663
A_06_P1647	YCR023C	gene	7.83165378291281	7.01352586538154	6.71770925258997	6.6861480030602	7.31333011703708	6.84661123204042	8.38404045623105	7.30814583979676	6.5331104566211	7.91105697448988	7.37504371493284	6.63984784664675	6.4399292801508	6.5727184363789	6.48425100478588
A_06_P1648	YCR024C	gene	6.14393381164833	6.604784364711	6.59598197880512	7.64494016300585	6.36567321943846	6.46750499081574	6.14780830862765	6.52696164100881	7.51369958563395	5.98669809352306	6.14239101126123	7.06138109924285	7.05815863665158	6.96092019143603	7.65508368422327
A_06_P1649	YCR024C-A	gene	9.10694569881574	9.85447184712818	10.1301472371771	10.9166516537307	9.43474096740781	10.2214649649122	8.98023683541521	9.64517742248197	10.5903520973767	8.94049243573941	9.29641246161377	10.6165166007217	10.7482934120625	10.5831093240794	10.9164804569817
A_06_P1650	YCR025C	gene	6.61868419918154	6.7852824454272	6.86639526843197	6.32805763833575	6.65995653801195	6.82880189774003	6.5594625284256	6.73129013338591	6.17126021212613	6.58217595001114	6.54404531049315	6.81466313000802	6.7915485829878	6.91983651640459	6.32417822770511
A_06_P1651	YCR026C	gene	8.78881563309584	9.32026315365371	9.43166893691627	9.68713636537438	9.15553401296104	9.33378417822479	8.97117155944181	9.19137040047344	9.71391516600257	8.95277427029545	9.13255184431518	9.81701953091668	9.78075389688123	9.8415837937221	9.79474127994824
A_06_P1652	YCR027C	gene	7.65774665657283	7.85958904906591	7.73117800996015	6.93322039864708	7.98094653606743	7.81498274624184	7.80547788105181	8.07937195118696	6.84262293055162	7.84069036842829	7.88813364871189	7.58305002798243	7.5892341649823	7.57375086098976	6.93955336441594
A_06_P1653	YCR028C	gene	7.4264497151859	7.38225418522448	7.32456517205579	6.73696688728918	7.64646473136248	7.23760760320308	7.6043758649178	7.58238611919318	6.67631845725943	7.65279552496733	7.75343546188974	7.21721972668855	7.15639638947657	7.21419094586618	6.7136366584997
A_06_P1654	YCR028C-A	gene	9.91652584596142	10.2220587699653	10.2277412156271	9.920362091146	9.92972994054341	10.2113135744463	9.91510021052436	9.92571660051271	9.79770997988629	9.84106613034987	9.85998745563002	10.0910040364079	9.84172443880798	10.0346830872062	10.0339901569714
A_06_P1655	YCR030C	gene	6.98290798007338	7.55819461205596	7.55739993167877	9.0342408955281	7.1748133625886	7.48879713011436	7.09595690151996	7.27433550851374	9.30772077399878	6.97026481610073	7.36568073130408	8.28825062398078	8.58010507713961	8.39387513783306	9.08709403334617
A_06_P1656	YCR031C	gene	13.2310423125267	13.1774618176588	13.0555494789285	11.2339496575881	13.1276941628641	13.079197601929	13.1352368925696	13.1588576597004	11.0040553474239	13.0208104715554	13.0016921320078	12.6058920450633	12.6840292950693	12.6389687833814	11.3637508192704
A_06_P1657	YCR032W	gene	9.81543934264008	9.59944358217709	9.74188292074491	10.7776062188256	9.74589601864727	9.73640062583474	9.82005329496497	9.62844743021192	11.0011491799128	9.85041064523938	9.85541711478745	10.162029358394	10.1603550295577	10.1131172336592	10.6821742352194
A_06_P1658	YCR033W	gene	8.4751876541324	8.40310580453372	8.43386731062035	8.21715145450254	8.5535010372644	8.29858983469943	8.63048288262852	8.58818299797931	8.25830204584776	8.5482973498064	8.71638168437905	8.27313009472993	8.32838765682967	8.31773641593669	8.02091468266401
A_06_P1659	YCR034W	gene	9.71773798880364	9.73970685521728	9.5486445676914	7.03622386919659	9.7717203348262	9.68429082437373	9.6540626804894	9.76901616509145	7.26305087147034	9.63630068722738	9.84579421984811	9.17410645768568	9.17079459834599	9.23592105715683	7.27193548411526
A_06_P1660	YCR035C	gene	9.4170724945204	9.19611010064992	9.05635916683452	8.16584910499719	9.43660184428343	9.02396094908933	9.42278036026706	9.45293952683775	8.24373667880123	9.52633235248466	9.52565355059742	9.01716236756475	8.9897910067461	8.90741663856911	8.24914112388543
A_06_P1661	YCR036W	gene	9.13332568505852	9.16907730137804	9.20013812993961	10.1466141585443	9.14333629725028	9.19458809633919	9.09550349767942	9.05453520832756	10.4091714860758	9.12141692089841	9.36159679782002	9.23375645710276	9.31789074911734	9.17853900562299	10.2548874946403
A_06_P1662	YCR037C	gene	10.1485635497169	9.72083590026148	9.80315633559168	9.31459257574774	10.0705311120786	9.9363156034001	10.1216580756827	10.0909441281352	9.34041434386317	10.2032319853054	10.0471439521982	9.85260211864831	9.86000699728902	9.89694871076365	9.29503665838901
A_06_P1663	YCR038C	gene	7.31502955947929	7.04351770385257	7.13132326073954	7.81675835775341	7.2721153858246	7.14725476564256	7.22596244593715	7.13469826297885	7.69608377276788	7.27461328286406	7.21783900508374	7.10877895164715	7.08721466596233	7.25777835657024	7.79183219509437
A_06_P1664	YCR038W-A	gene	5.60000161806501	5.69354194856289	5.67783215967949	5.79739866862957	5.62494103724275	5.69858892245315	5.60083734887376	5.67807190511264	5.74125452655502	5.58587194244815	5.5614715016405	5.73913463924045	5.70697533990135	5.74595437739346	5.76427759201802
A_06_P1665	YCR039C	gene	10.5743231693962	10.3682796906493	10.5123073363362	11.0860394210924	10.4462728539169	10.5286390871672	10.406847091327	10.4865105974771	10.9662879287138	10.5158802055027	10.417092433368	10.5097066194833	10.3826586641069	10.4279318907297	10.9605639661807
A_06_P1666	YCR040W	gene	7.4572482165338	7.23827705652008	7.23110394594101	7.03345516353437	7.30817467309038	7.39030329175197	7.38279383243926	7.36502882661705	6.72739966458815	7.47576247121334	7.15390050755416	7.01088515564334	6.91713688094227	6.94477905743792	6.93946445748255
A_06_P1667	YCR041W	gene	7.91028001732932	7.4435385971427	7.53855003896093	7.34224460431727	7.68745779675586	7.62585228316377	7.75365989879295	7.57136674089768	7.1335786867898	7.84726231267035	7.5481368356667	7.31659281695193	7.2199675946388	7.23566744989262	7.40430534446404
A_06_P1668	YCR042C	gene	9.17478455862152	9.04637299765565	9.05555187710594	8.78289055149559	9.19007059425535	9.03255047625311	9.08492480100468	9.17502519490056	8.8759110462384	9.1891981936856	9.12949520273487	8.77411046334095	8.62429945671825	8.7701968663554	8.68341619307617
A_06_P1669	YCR043C	gene	8.95951039908929	8.7576342265881	8.78084216513966	7.78048603465399	8.97004162976125	8.97648408463399	8.86604887588106	8.91254386716887	7.50806552851242	8.85791063469004	8.88989463639862	8.54771262665104	8.52325968569241	8.50463298896814	7.75483895127395
A_06_P1670	YCR044C	gene	8.49616327200946	8.23326308188663	8.40162534872212	8.07718175206438	8.51127943361051	8.36222045746638	8.53128878223634	8.39713478716835	8.0050900184959	8.53625947201418	8.43609976204101	8.1710907242394	8.11726747039204	8.18554388802531	8.14836555539436
A_06_P1671	YCR045C	gene	6.22674097151651	6.24535859742121	6.37602459492207	7.22663044390136	6.25202576328481	6.30566782758324	6.20161983551792	6.35122545575813	7.46497618833161	6.27856086761741	6.43630954501373	6.65373139103078	6.67638149945467	6.58513712704674	7.15150159987143
A_06_P1672	YCR046C	gene	9.78175687851926	9.7610700430237	9.85358956370114	10.2364139776584	9.83654368572079	9.86622924097669	9.8895980146885	9.98831475131299	10.4117460620412	9.87818906719864	9.91718375805535	9.7994614960692	9.84872948739629	9.85663866359807	10.1445389513909
A_06_P1673	YCR047C	gene	10.6977402930269	10.9790605079158	10.8802394237281	9.57075390551708	10.902061656249	10.6463162719973	10.7323241289633	10.9632529267962	9.71111897779049	10.9648666367929	10.9852682738233	10.7211430895215	10.6398947707926	10.6581012609381	9.82805468937951
A_06_P1674	YCR048W	gene	10.6931764940728	10.5480899009303	10.5629864242654	11.0253167698305	10.5026522451812	10.4441258342142	10.6703556312335	10.5527056448543	11.1372218129937	10.7553748325183	10.6090451190546	10.7970705917826	10.8999608303699	10.8276184167874	11.1136043464181
A_06_P1675	YCR049C	gene	5.79944963420009	5.58748258834897	5.78464617055657	5.71145287130609	5.66002418083457	5.65916344256257	5.75193951607631	5.73320480049993	5.74125452655502	5.7731719566686	5.81075733781746	5.71172147691864	5.7796099315747	5.74595437739346	5.67575674701744
A_06_P1676	YCR050C	gene	6.07473809635924	6.13278497497599	6.06463605636153	5.95653981880156	5.84778014331044	6.07117374322041	6.19384047050554	6.02252912132163	5.82236878373086	5.86714054774442	5.91932582580847	5.74810990297887	5.84540342642136	5.90063406743184	5.87750682912542
A_06_P1677	YCR051W	gene	10.6658707909024	10.6300087531881	10.5327770011036	9.63436926018539	10.5753600894773	10.5139235374305	10.6154648411566	10.5187004451985	9.68618822046291	10.6496402712945	10.4847436633851	10.2024183287091	10.1969234384592	10.2040143158056	9.6283549831607
A_06_P1678	YCR052W	gene	8.87694138291703	8.70678746608792	8.66477074636219	7.576808199165	8.81856453668676	8.47641949664492	8.83738856202947	8.67050129832374	7.52807602861839	8.969631359235	8.77915330643866	8.35806170691094	8.3501834949997	8.33155645264489	7.47631738103527
A_06_P1679	YCR053W	gene	12.3035961743371	11.6764082220151	11.6580787327563	9.38220118819387	11.9708866862784	11.5700638749444	12.2871700274907	12.0030803961727	9.50916900252659	12.3974479930851	12.1041229949134	10.9945787284023	11.0760959465103	10.9266211922562	9.57353968181419
A_06_P1680	YCR054C	gene	7.45849811420623	7.8675109868741	7.78842066739964	7.55315003296853	7.8088072227466	7.71888200579424	7.54584381312266	7.98175876555553	7.19963233378071	7.48211622478747	7.60415789110965	7.90818717265991	7.87497044408409	8.02438214699866	7.21922315583412
A_06_P1681	YCR057C	gene	9.98582537578289	10.3594140987972	10.2310351676159	7.25578460273891	10.4967194708451	10.4330229092604	10.0715723378536	10.5502196719929	7.30460368664972	10.0301239537872	10.6207550017398	10.2114234812103	10.1393729387866	10.2585764849152	7.11987688360639
A_06_P1682	YCR059C	gene	10.3003231645183	9.98733073935428	9.9449477214745	8.93211772600239	10.1866420158392	9.7922931096719	10.4083429359044	10.1441517322856	8.45213209152663	10.4530197840073	9.77050365347324	9.5031017676118	9.37432801289686	9.48114970401319	8.86036982583044
A_06_P1683	YCR060W	gene	9.06489794834036	8.97170873859574	8.89409237277188	8.18635407470101	8.9506655238603	8.94444800450122	8.87849320793733	8.883831273466	7.59928380593087	8.98360410362773	8.43714079166747	8.54702806353217	8.58773408041739	8.55618525346701	8.23298424498921
A_06_P1684	YCR061W	gene	7.5934640707335	9.1864889960823	9.42596865939086	10.6537466572601	8.52998927498458	9.22080428247056	7.78472935805838	8.90101413936952	10.5624831682858	7.72539543913138	8.45999344467292	10.0596636752098	10.1892994328458	10.0802648892389	10.4847042559843
A_06_P1685	YCR063W	gene	7.48810417472386	7.78775950763615	7.69530133060152	6.37840279591823	7.90670160272721	7.58626995898769	7.53438620049574	7.83899854291586	6.42849975908541	7.81349660339873	7.82769337395042	7.7721495216065	7.72309852925484	7.7001081268429	6.67959000939485
A_06_P1686	YCR064C	gene	5.65153011766015	5.66061330714273	5.64737163278057	5.78034474146944	5.67399519573678	5.62306414809744	5.64961545906341	5.62345737023526	5.66371893629772	5.59592949870854	5.64356759304335	5.68310888647285	5.65916344256257	5.6663539668203	5.69721348310376
A_06_P1687	YCR065W	gene	7.31723150051938	7.57755035730494	7.50435175249889	6.46575256260017	7.60395650501525	7.28950616822397	7.36689538465472	7.62957641748464	6.38948213645062	7.42809341391022	7.47376208836049	7.30422743593901	7.28386883685945	7.28498400201841	6.43397284591689
A_06_P1688	YCR066W	gene	7.43419288839886	7.59280492751046	7.50915865086	7.64435807387644	7.63615990292687	7.78255617657919	7.47070624100874	7.70456874965421	7.55334553589166	7.4719851518522	7.45219085186836	7.60629696420264	7.37740748761391	7.53160664563493	7.44745951065698
A_06_P1689	YCR067C	gene	8.74709207101611	8.79981544167511	8.95945627487529	8.8278869931863	8.60524477212986	8.93099184441308	8.63887442469252	8.6645535824757	8.95972123340554	8.75470261471701	8.7699663297168	8.86160404150323	8.94638926651497	8.83410992393803	8.87976487641014
A_06_P1690	YCR068W	gene	6.17165368256493	6.19834491827307	6.27144875743387	7.23659693647894	6.23125917499651	6.3945157903594	6.41152907862639	6.26263554087197	7.03939203451874	6.3874709361025	6.34186216409047	6.93815061497918	6.91308941714819	6.85810707808214	7.44283813646404
A_06_P1691	YCR069W	gene	9.03902874100926	9.37043242348015	9.58622618261564	11.4228636412126	9.17792539069073	9.41975468403549	9.28766456660252	9.27326503647061	11.546958612395	9.34618737460619	9.25761304139992	10.4825234010167	10.5504042175836	10.5380581862514	11.2365282926314
A_06_P1692	YCR071C	gene	8.59901385297987	8.67528120402806	8.72485484638602	8.78959723648204	8.5936199600191	8.6461427672789	8.48955297292526	8.52516307057959	8.59475244782764	8.65658169800473	8.53035584556813	8.35770483501797	8.26559686751787	8.25658383703689	8.68294822222895
A_06_P1693	YCR072C	gene	8.3077306565921	9.10067152518215	9.01429842677133	6.42387062876648	9.13451166006704	9.0827395058704	8.44195513132431	9.21995704788297	6.57768135683221	8.43641920031099	9.20241911909983	9.29813048196821	9.47529133394281	9.29635126282124	6.5813720000428
A_06_P1694	YCR073C	gene	8.93589576409984	8.978438330374	9.10020140570604	9.30270315058677	9.01719949952818	9.04055145470766	8.88852613175386	9.01719084478835	9.32609156266133	8.84606309789569	9.06212124747736	9.02324315397878	8.98856987563287	9.03481498698068	9.23244050979894
A_06_P1695	YCR073W-A	gene	10.0936109432218	9.80243828086576	9.98688856509261	11.1044574077637	9.75109282768187	9.74588873859236	10.1654108135098	9.83198890405646	11.2887484590572	10.334520194555	9.97436038739728	9.70945566272139	9.71894257423446	9.71505755182916	11.167553770189
A_06_P1696	YCR075C	gene	6.15650203189345	6.46975371336113	6.4157138856419	7.8644527663091	6.14586112024234	6.42613990279111	6.00002023779414	6.14127586344713	7.93974825999988	5.99022643254747	6.05733258245045	6.7966681683535	6.83610216198202	6.7544571220833	7.86797969570854
A_06_P1697	YCR076C	gene	8.57994006200994	8.87093427194515	8.93093390784187	10.0956895551081	8.55448931766937	8.8617856684184	8.49061054985588	8.71619116874858	10.1028159788293	8.54845531664915	8.6088436269765	9.16305245163131	9.22009445060495	9.13080797271666	9.99890958100456
A_06_P1698	YCR077C	gene	8.60266571786306	8.55751542174819	8.49087250862953	8.13702404086603	8.64217932376315	8.33146866458191	8.7664468674425	8.53131331589321	8.08655622770302	8.77619002559699	8.63040461912497	8.30313972130223	8.32117956874618	8.36565939017519	7.88791634124568
A_06_P1699	YCR079W	gene	8.02239792801898	8.48576780492333	8.71053461341479	9.95247173005782	8.1782253789614	8.54285655549683	8.04825015875748	8.21261593999493	9.77815817582939	8.05006960302574	8.02765360449096	8.85239698323761	8.75925797802688	8.83307016086792	9.95185833482968
A_06_P1700	YCR081W	gene	7.28707526018853	7.45316550926646	7.56387325205819	7.4240267455312	7.49715066779105	7.56540639627492	7.41569103337972	7.60106923087657	7.16871200141217	7.40852931207012	7.33273754361985	7.71107308705344	7.69986422840545	7.68807925004983	7.49099668520998
A_06_P1701	YCR082W	gene	8.34544069450874	8.46845883276118	8.56420429691006	9.06295408572268	8.32615820276981	8.59142580870938	8.39751117865578	8.36837273260653	8.69618151799485	8.3383335930875	8.07671490556428	8.6548422761382	8.58068095789887	8.62308763780552	9.10175098673244
A_06_P1702	YCR083W	gene	8.83263768796405	9.91759973486202	10.3035399131996	13.0015507152067	8.984339409945	10.2458424705893	8.85464728187672	8.95783114114439	12.7427403724248	8.71593241856964	8.59768846981683	11.6873637759065	11.8339525543866	11.6770641805405	12.9953944867093
A_06_P1703	YCR084C	gene	9.69779499756949	10.0750761182672	10.2075594383213	9.16564092994045	10.063722050561	10.0035104353943	9.95055120629818	10.019873226536	8.85345225318432	10.0287760524421	9.83531137540705	9.84249367178762	9.72184969062321	9.91705039791633	9.32912728984184
A_06_P1704	YCR085W	gene	5.56771898605109	5.54890780198011	5.6202472744694	5.580271882574	5.55960973284908	5.5666724460172	5.4965007242675	5.55037204616381	5.57382012023977	5.59592949870854	5.58567181088894	5.54212757036426	5.61098395829108	5.5988718230788	5.63420601974101
A_06_P1705	YCR086W	gene	7.90735025211703	8.1195794286704	8.03187802342327	8.37066011907415	7.91640197721802	8.11456455769588	7.84977062187832	7.86268525932719	8.36938134251571	7.79858851132825	7.90755620694266	7.85940135292405	7.77560919506657	7.88548801265152	8.4542115813336
A_06_P1706	YCR087C-A	gene	11.6332890095432	11.6919587702557	11.7686860772041	8.57403611110415	11.9031968559614	11.7214581575521	11.6124931468789	11.8544932342106	8.41754155666913	11.7756199923936	11.646639224433	11.0477863130168	10.6846838490004	10.988659505174	8.97247138688258
A_06_P1707	YCR087W	gene	5.86034729239464	5.7622773869975	5.81145704333993	5.63801049128397	5.81061894355635	5.81495149600044	5.88585477174547	5.75266429514609	5.56250866575943	5.81933419438312	5.716323144219	5.71143769127431	5.6245252961716	5.65560925533319	5.57853308672925
A_06_P1708	YCR088W	gene	8.23305080407699	8.70044674891117	8.77976673463514	10.0335595636354	8.29188827635049	8.63813912885832	8.32938289827135	8.29503056891466	9.9396259756587	8.29562282549763	8.18230231130023	9.21290017762298	9.26280955015542	9.32602013929638	9.92188462432949
A_06_P1709	YCR089W	gene	8.5068421413894	7.49865729124036	7.54076302212679	7.16568709276485	8.24760251938044	7.60293457208501	8.63054839198121	8.01467494471624	7.03267700644702	8.63298873891164	7.94549665658501	7.27437454839162	7.30434610802333	7.3869108875182	6.98039770232939
A_06_P1710	YCR090C	gene	8.3856490146975	8.5461397788242	8.62310545665824	8.23230079225133	8.52647346564783	8.6902429214672	8.32136322981408	8.3937560891462	7.79897932218341	8.35098035000121	8.18089351543201	8.5502394724065	8.44445245289121	8.50387887634245	8.3349551566241
A_06_P1711	YCR091W	gene	6.63081444336466	6.97234963441859	6.98605098185116	8.76719334806964	6.90421821518381	7.08237324610366	6.71989322592222	6.8449608905223	8.70764437880968	6.72519581722666	6.78734667275567	7.3949697819124	7.37781565105296	7.46597907989644	8.80334673523429
A_06_P1712	YCR092C	gene	8.43995868206787	8.2025392773577	8.13739958464615	7.23577981168895	8.60430903394494	8.26333010346874	8.38719401767179	8.49880271066591	7.05002018895101	8.5075435879556	8.49848711741256	7.74412433907105	7.76824413237827	7.78009319857147	7.09849844993938
A_06_P1713	YCR093W	gene	8.2670411908095	8.20255799468724	8.39519089839139	8.25992483036108	8.42134454695824	8.512059250341	8.26049023035443	8.42643024519633	8.58499269376848	8.15976386277608	8.51627141230076	8.20245482073013	8.49554191189573	8.29740270592207	8.38767743432633
A_06_P1714	YCR094W	gene	8.7434348951484	8.50784136177953	8.54558822401742	8.41305690035156	8.51342403259329	8.48713274822193	8.76417022859196	8.51889341586558	8.45743068897002	8.70519243684565	8.48045928295243	8.32824350854498	8.29535566856574	8.36050860234761	8.44932717391227
A_06_P1715	YCR095C	gene	9.04367268393269	8.82467973870843	8.93044284343792	8.97214702855891	8.9587664004259	8.95699721237865	9.0113918391432	8.91382291617943	9.11463917696662	9.03636559320858	9.05726800400412	8.61018745473728	8.50173787275577	8.58360904300651	8.88130966391945
A_06_P1716	YCR096C	gene	10.8616923461862	10.7116247845687	10.7895034025801	11.4439908412703	10.7621890929081	10.8730734897487	10.7008309006977	10.7753403886335	10.8376811752468	10.7149524270621	10.4095022646073	10.7029820830384	10.752576591286	10.7170698382302	11.3154902050994
A_06_P1717	YCR097W	gene	9.21266974632064	9.40161782694066	9.55874781639068	10.6207984274116	9.27289568161497	9.66444574951968	9.08492480100468	9.13006208196058	10.5067400094082	9.18852524313441	9.30715844963271	9.70891715251914	9.67570295399979	9.63568312824855	10.2951783636424
A_06_P1718	YCR097W-A	gene	7.84832728196124	7.33407415776127	7.37214908270516	7.11467704185194	7.59651522707509	7.53526889573949	7.67387558331264	7.49946687993862	7.34785790628744	7.76100996900015	7.66625597097681	7.21161147375907	7.27953512495075	7.23018311405766	7.34647286509391
A_06_P1719	YCR098C	gene	6.4096380654432	7.28656590565527	7.5850660254462	6.60752590014786	6.84914651840058	7.60294305887586	6.46889544489519	6.83393661287504	6.48020050802757	6.48818039040057	6.76479900567837	6.6795365890391	6.79774431825619	6.68727826043424	6.52791272656923
A_06_P1720	YCR099C	gene	6.18323259323181	6.13181369680877	6.24017071372895	7.45694947353292	6.23500500796432	6.22361870375291	6.10678372617127	6.06881475647464	7.4568920409688	6.08391275387295	6.00056117429297	6.55358850460169	6.65990451643162	6.49726998847821	7.48804705205005
A_06_P1721	YCR100C	gene	5.74892813561529	5.82140192046262	5.88755657925069	6.47270469386029	5.80567839621624	5.79701297783614	5.86969071449457	5.83082376991562	6.51345704488999	5.86695760756962	5.8169860904508	6.04803313115856	6.00864844023354	6.05206163487305	6.62875154302977
A_06_P1722	YCR101C	gene	5.78091858708932	5.74407070051485	5.76022094646651	6.72814091469318	5.77387571081204	5.89465320590738	5.81932756372368	5.86077791167224	6.74583991786993	5.83122803250475	5.77861696215133	6.05985009817635	5.97904968301559	6.06895737239827	6.70558277826614
A_06_P1723	YCR102C	gene	6.96374084519088	6.96051913127018	7.11776295549209	7.65393782700965	6.98131970512861	7.02512416547361	7.0080477967506	7.07196825571331	7.52642674496091	7.04632101748722	6.94608227138766	7.17523917811167	7.37048906101467	7.19888002441936	7.72327120354098
A_06_P1724	YCR102W-A	gene	6.65412510257965	6.15056637286724	6.10850964799785	5.98237826430058	6.52938749906526	6.29722451122644	7.07330316968783	6.61896931174563	5.85486741115408	6.8532239134221	6.46049105579443	6.13568419718354	5.99632442785795	6.08825838756643	5.98029648925665
A_06_P1725	YCR104W	gene	9.70203760343096	9.11093553653107	9.26337829633138	10.0800089272973	9.17608405861951	9.15401056427141	9.85819181127185	9.28474438084246	9.72170612947464	9.59362991440467	8.86900338882362	9.14037853634516	9.03672096045612	9.18329159962187	9.84929404606152
A_06_P1726	YCR105W	gene	6.7482710390664	6.79888743920444	6.76341226031101	7.21849734243114	6.68391788665282	6.74181358726462	6.78365876362138	6.42221566752274	7.11932250472322	6.85517363456879	6.42229893792924	7.03385711461672	6.99156212383744	7.02553352551976	7.22814349689257
A_06_P1727	YCR106W	gene	11.2492150390546	9.50585026148621	9.44464074436676	9.12688623429323	10.3990059712538	9.40502386512419	11.3565300713729	10.2316415571142	9.2026419787936	11.4219111528866	10.3942213910136	9.20533082718237	9.01781233743403	9.18150825477851	9.29783962787695
A_06_P1728	YCR107W	gene	7.50256771488877	6.31548239493653	6.38928305016575	6.35488846817577	6.87525788134534	6.30762194105424	7.5443232729516	6.82850410482727	6.26408423502385	7.70066578006316	6.80268106409657	6.33132025071226	6.24272424871307	6.2531877111405	6.35867302828556
A_06_P1729	YDL001W	gene	8.23139891537518	8.32373216140688	8.36752718345302	7.94702124704419	8.36175653440194	8.41260535980716	8.17741495783071	8.38007900862823	8.05913645461687	8.2905059886054	8.59634579702549	8.28699564292253	8.39016647344214	8.21005860547473	7.85518644435507
A_06_P1730	YDL002C	gene	7.61255314172917	8.02813958134729	7.93426385995958	7.5197414058176	8.0574919683621	7.94083838814334	7.52298411193072	7.96591534453118	7.38143690832555	7.46004606675349	7.93145459211649	7.79866505116806	7.81853702918296	7.66119552655142	7.37633623285196
A_06_P1731	YDL003W	gene	6.70659886786271	6.89480185109	6.85208022028565	6.86212596198457	6.77902672676584	6.91109350186432	6.62937951412149	6.60968007044299	6.75886968354823	6.69448281849401	6.64455377190825	6.80818711977309	6.79375659917308	6.77013068926675	6.96489040464792
A_06_P1732	YDL004W	gene	8.62814929601239	9.47073621843242	9.70494288110215	11.3660996378747	8.97809250564907	9.71034835835576	8.55765622689903	9.01656202984984	11.358532147512	8.59566793134236	8.83841788552547	10.4337362995988	10.2661531481352	10.3574694228024	11.2687329896114
A_06_P1733	YDL005C	gene	9.32735553771454	8.72802193827226	8.47962721808917	8.33034206950143	8.99298702938812	8.64832031439435	9.20178303597756	8.87671293598873	8.64182456301169	9.12586243366751	9.16396162689984	7.97533543698964	7.89619434956743	7.91538400463792	8.65479433717692
A_06_P1734	YDL006W	gene	8.69002821051834	7.08842381152814	8.32240898885103	8.20428583678371	8.56344807076792	8.38320509010553	8.62430858384525	8.57594961080067	8.31718299670718	8.59509045088007	8.57968666760011	7.88799638918964	7.91889486278955	7.89421039214834	8.36567878563945
A_06_P1735	YDL007W	gene	8.3542641038442	8.72341670883845	8.88499105605169	9.97926903991006	8.33959405982889	8.97354603435814	8.49879764144928	8.45964940697838	10.0500699006367	8.45927724666198	8.42857217575932	9.25825852116855	9.29968539863474	9.37066600170501	9.82756346858105
A_06_P1736	YDL008W	gene	7.19899881522839	7.31592313716403	7.41950903316369	7.92338221408507	7.16002073439169	7.38257673456234	7.0597854419399	7.02376324922859	7.89529149770585	7.17506152779712	7.18831926507418	7.46664587472911	7.35328400648664	7.42132165204068	7.98015487072947
A_06_P1737	YDL009C	gene	5.6501839073775	5.62406393692061	5.7048086117473	5.63363263889556	5.58223589550397	5.63791740150553	5.63216265158931	5.62537027776288	5.6740337135367	5.65910192193862	5.63069488662507	5.58579880095055	5.634340748228	5.59342853358858	5.67807190511264
A_06_P1738	YDL010W	gene	9.43557639821084	9.55964390464336	9.80042250113807	10.1109689574582	9.04999638092043	9.6370023580932	9.40719507082525	9.14005727442042	10.2479406349882	9.55715707005427	9.20548024749555	9.4472094234579	9.5276593451625	9.50574113401702	10.0895539560758
A_06_P1739	YDL011C	gene	5.63533065396941	5.65916344256257	5.60281789586357	5.61853060397372	5.60486205815886	5.65763014145082	5.66384368208802	5.62537027776288	5.65031864151809	5.74346330917019	5.64356759304335	5.66851605866508	5.62406393692061	5.63345702299281	5.67575674701744
A_06_P1740	YDL012C	gene	10.084160763911	10.2102246574214	10.2519564835988	9.95260474765161	9.94184273180566	10.0811651751167	9.99069133479111	10.037531567203	10.1096631336988	10.0492613591174	10.037787950561	9.73563979642849	9.91288176909485	9.8073206084928	10.1395710870957
A_06_P1741	YDL013W	gene	10.7213069669229	10.6157444982244	10.3619891086351	10.1833344841088	10.7826894361009	10.3540190363229	10.6637625504548	10.6905252672147	10.3148055060025	10.7550499701606	10.8405279519693	10.188983370207	10.1444198294061	10.2260390158205	10.2507416908984
A_06_P1742	YDL014W	gene	12.177081347078	12.3503434265035	12.3816055707298	9.06229506222583	12.3023518781971	12.4327663017898	12.111634700851	12.3658316842022	9.25767367418177	12.0630389560182	12.4082109251337	12.1594425843907	12.3020470325012	12.2584519258729	9.47386986662224
A_06_P1743	YDL015C	gene	10.3648448802622	10.982081323393	11.0149830707093	10.4585848839943	10.735308498317	11.0219418496111	10.4470931297822	10.6640041365576	10.0354648043304	10.4575074893727	10.4080176398252	11.3477659717706	11.1253148603224	11.3360369747344	10.4902784616706
A_06_P1744	YDL016C	gene	5.6501839073775	5.60481887717635	5.66480101138639	5.57785325655284	5.67091382616253	5.5463800384021	5.54521779972031	5.58691628490999	5.61470984411521	5.61024123305209	5.60024498371869	5.57120597314279	5.6245252961716	5.65027161453555	5.56947389008277
A_06_P1745	YDL017W	gene	7.05491544183007	7.00940146598445	6.97478315243257	7.17376055051934	7.18515996129565	7.08222461400625	6.92600805680306	7.15817454265954	7.28498272494347	6.97683826778251	7.09237479929943	6.95020599987698	6.90122216486459	6.85570727772464	7.14549428094896
A_06_P1746	YDL018C	gene	6.71749622536704	6.87620694505226	6.69369388056363	8.20957085869858	6.53159796328435	6.83768833831488	6.65807109726854	6.47319567018448	8.21892448972693	6.59140277830904	6.56968032685958	6.50072755527092	6.45918188137094	6.58513712704674	8.20497764941918
A_06_P1747	YDL019C	gene	8.24866063970468	7.95757004238286	8.1090283293823	9.61182303087215	8.06053117650575	7.91225495105913	8.12484217114528	8.12295677948248	9.92644405012841	8.32420066617797	8.27127558913197	8.79550531052969	8.89118096893028	8.6952025403952	9.63329687965852
A_06_P1748	YDL020C	gene	10.4097244022442	10.0788123749878	9.82927798680251	11.1205771156293	9.96719846866679	10.0676344722476	10.2576639287007	9.81172290879064	11.6303505751181	10.105818575234	10.3009785061204	9.60848542334541	9.68093371411149	9.63662789465055	11.1466289977429
A_06_P1749	YDL021W	gene	7.59279334790392	9.3015538224595	9.95974109993308	12.0617593717307	8.39412552495569	9.8682420086437	7.77536537767464	8.7977781079096	12.1517209414889	7.56163019545558	8.49123278959714	10.6243953965909	10.7820536276287	10.6754904112838	11.9442509793276
A_06_P1750	YDL022W	gene	9.73804124901275	10.4224363059364	10.0897434371701	13.7813466663422	9.75351112970399	9.94929910110284	9.93354529648688	9.70502979456683	13.6752527841708	9.44374979546238	9.73351220471169	11.4581833325135	11.4022172987791	11.6199605359553	13.6580633243653
A_06_P1751	YDL023C	gene	5.6501839073775	5.81155055718717	5.69110305340573	5.99613401876872	5.64385618977472	5.76022094646651	5.75193951607631	5.71699089440494	5.96101999652668	5.86730149291275	5.71325468850817	5.86373335276473	5.78246900029001	5.83289001416474	5.89141532652426
A_06_P1752	YDL024C	gene	7.41617992074118	7.3166866672776	7.14095442616224	9.13911202946625	7.16072549232481	7.00203346048862	7.36359801772753	6.92823046283568	9.14852937758132	6.98253318264099	7.33920480737243	7.40236833533425	7.34100808710857	7.53449743373817	9.20121930975269
A_06_P1753	YDL025C	gene	11.6647577253182	10.7275947208566	10.4944803055208	11.0862661878213	11.0333542329378	10.399151178019	11.6971565803182	10.8245163084882	10.8863553079307	11.7195856351417	10.9846877479502	10.0943233733946	9.93641897397964	10.0724592184074	11.0914710826299
A_06_P1754	YDL026W	gene	5.61667136044849	5.71232810197044	5.63410073905432	5.71726546639147	5.62435912396679	5.72973402493513	5.64554952766557	5.67807190511264	5.74125452655502	5.78506579479023	5.70203856812062	5.71143769127431	5.6816488221307	5.75397438302559	5.66575707185828
A_06_P1755	YDL027C	gene	6.12965257708819	6.70822523883628	6.67118551549566	8.49599650557544	6.28086432694882	6.71319004090904	6.24137497472602	6.44193071936982	8.37829257043708	6.37733473858937	6.18926702076728	7.40458963822728	7.29177935193138	7.33282340467022	8.32833583360294
A_06_P1756	YDL028C	gene	8.0681849536817	8.15519473704355	8.11945830656764	8.52129839906298	8.31965129425144	8.0936897654518	8.14916851108583	8.22127874010501	8.71373295755649	8.05970485280169	8.37474181115678	8.02462485270253	8.14432085791324	8.00261703679957	8.52266639729458
A_06_P1757	YDL029W	gene	6.88679445434003	7.01953733332471	7.04067246932662	8.34191004781147	6.89242298649803	7.13792780471845	6.84856096933714	6.8449608905223	8.70487681559733	6.8532239134221	7.11917301197309	7.3513220136294	7.64931849866872	7.40224649120852	8.4163734283623
A_06_P1758	YDL030W	gene	9.03331406505297	9.10504024725583	8.94804526185333	8.67884339221331	9.36269176916341	8.77834507820683	9.23607325902723	9.32683915178539	8.7046429569522	9.28065480698269	9.36311465940541	8.63880141099049	8.62772026332031	8.64522295078137	8.60850775982915
A_06_P1759	YDL031W	gene	9.38950235774005	9.8548213768149	9.82259180921493	8.05746718788126	9.74449414556858	9.87693904018515	9.35540345646456	9.82820220416579	8.22245652774465	9.29404181397498	9.8295096264694	9.44628367327908	9.43239880257699	9.38813987911214	7.99412464030733
A_06_P1760	YDL032W	gene	5.68517418255805	5.69354194856289	5.63410073905432	5.8679021040807	5.6017329613119	5.64277688804273	5.57077685265497	5.66000160898144	5.85401312651634	5.73038151892936	5.70586141097568	5.73859559075275	5.79305130528903	5.73414344412027	5.85637621688963
A_06_P1761	YDL033C	gene	8.21205851031467	8.61240596320354	8.46033655394154	7.59343628792489	8.51822538424238	8.27975312667649	8.40202220503522	8.44890653204988	7.50465041534836	8.38428404851289	8.4710993938107	8.17453531703013	8.0459195801651	8.26039349170813	7.6298969554686
A_06_P1762	YDL034W	gene	5.81216440053789	5.92771630503326	5.87651099878333	5.80046853647236	5.8222466197065	5.76174412619378	5.73876783680019	5.71699089440494	5.77578364259878	5.8121253721305	5.74780095014465	5.82931699622231	5.73145706062262	5.76714603664035	5.75449049237575
A_06_P1763	YDL035C	gene	8.2534122889658	8.49398299935902	8.60640350277857	9.05266612521844	8.26169530764636	8.69274948406684	8.18295334469709	8.22784501304369	9.09299783438839	8.36939790889424	8.46328468710152	8.83828518850637	8.96659912120134	8.82181640978056	8.92113237733121
A_06_P1764	YDL036C	gene	9.08090191971973	9.0399513383475	9.02863213885621	7.99272940002684	9.29038935000205	9.16260059433559	9.00744686293338	9.24054120442779	8.19628122467927	9.01821569642085	9.34751134373763	8.99760843006878	8.96752346789365	8.94817520292658	8.1940180974591
A_06_P1765	YDL037C	gene	7.84746288233174	7.10010651284139	7.60923815745456	5.8459169605653	8.1836527593421	8.1384656758164	7.90220131943691	8.15841936497598	5.95143341843867	8.13561028568279	8.37348198907171	8.18522141935525	8.02271525380931	8.08257550635311	6.07002904747045
A_06_P1766	YDL039C	gene	12.4645984232164	12.9830068187821	13.1293734334416	6.89264465194295	12.9150241339799	13.187037119623	12.3698379819859	13.088182248037	7.10330909266201	12.3466752807071	13.2160006513595	13.0869105307347	13.2209543669944	13.1187198180853	7.34943827491855
A_06_P1767	YDL039C	gene	13.1019260699337	13.7540649003668	13.8304992596903	7.33068572278003	13.5654388510433	13.8347682706863	12.9850558522961	13.7421218702392	7.28069167046828	12.9992889690092	13.5215290393924	13.7158068782697	13.8137889973818	13.7654157400599	7.84752980156068
A_06_P1768	YDL040C	gene	9.14354855674611	8.78730860522957	8.81930326837613	7.87264154587831	9.02309039828967	8.95338346626682	8.96977972483802	9.07329091373251	8.02856711964903	9.10310805835429	9.25131038241059	8.80114838674957	8.84837096318354	8.75096405266248	7.85267106660467
A_06_P1769	YDL041W	gene	5.70125735088123	5.56971937153439	5.66480101138639	5.59295529147469	5.72054989793252	5.5666724460172	5.64961545906341	5.57035524982263	5.61470984411521	5.58382962783656	5.64385618977472	5.61274565723469	5.65882246894926	5.55458885167764	5.62347583848785
A_06_P1770	YDL042C	gene	8.20047517865144	8.26805179635045	8.19334029639005	7.53042020884307	8.34722558272272	8.09143412298512	8.08665644646246	8.28642727245229	7.76453523974703	7.9867260968172	8.56640062854984	7.99510427592883	8.20003201029935	7.97139036502307	7.64975758839435
A_06_P1771	YDL043C	gene	7.64642858371386	7.97790217991406	7.86808746337524	6.79090786517515	7.95557150868629	7.8962702837159	7.67468689718655	7.97076113194107	6.7554335023579	7.79528045343338	8.01710667245502	7.78983592465819	7.59594243089155	7.70993845012363	6.82557358952981
A_06_P1772	YDL044C	gene	8.48711146980345	8.22625861472289	8.18638938633334	7.84547839259085	8.46324320830232	8.2647476239985	8.503162921124	8.4139840673663	7.77213833285855	8.56267165116569	8.44003926532278	8.00664299416849	7.77090071472849	8.02860942478956	7.91989974746601
A_06_P1773	YDL045C	gene	8.75798961151926	8.89825542430295	8.95708182804997	10.423195606097	8.64931295764929	9.0878991176509	8.7923748431116	8.69142486575453	10.0486747196668	8.73412186443775	8.43047608365355	9.09660520961339	9.09764358461338	9.12577420822688	10.3497035063999
A_06_P1774	YDL045W-A	gene	9.08552543144659	8.80125936065176	8.90774444501394	8.99384874096521	8.90876589423235	9.07930779897807	9.08630489107844	8.93892862086616	8.70012887916994	9.10129393922778	8.74324794161688	8.83685382465663	8.64826318535347	8.88341113638011	8.87679043602792
A_06_P1775	YDL046W	gene	8.55703016703539	8.94681128939229	8.73916027630299	9.83605421163396	8.44065779244671	8.79624175359707	8.39222410351187	8.34687107680818	9.94264006715728	8.25968707724756	8.51008883021706	9.20711777919153	9.03053053473329	9.16428717381535	9.85606630631757
A_06_P1776	YDL047W	gene	9.59052123457828	9.94105452128581	9.77859816711686	9.2437487236873	9.7339555993412	9.64155123919932	9.66396242186753	9.85466549155398	9.23806144498474	9.61395551910491	9.73285835710711	9.55047518109851	9.58413766768852	9.5666453812817	9.28673480167421
A_06_P1777	YDL048C	gene	10.4042698085821	11.3755002776148	11.5639702314075	11.0448973206678	10.9123247801256	11.360582731609	10.3797921147535	11.1916930006507	11.0182718139703	10.3362932721321	10.9251706323344	11.0166986551277	11.1417160722573	11.1931623379873	11.0704647153276
A_06_P1778	YDL049C	gene	7.07580613032169	8.26156943973564	8.48556023236637	8.18229970753684	7.50585961580343	8.17702591149407	7.15543376462766	7.48445547571617	8.32940178621674	7.20740019086457	7.3827660067471	8.57317681295867	8.40821310952169	8.4751891379252	8.22131113900191
A_06_P1779	YDL050C	gene	6.00283441329195	5.97164812101863	6.0846228714441	5.75431807221644	6.00518547173686	5.95264419077413	6.00377423749366	6.02445681034705	5.90839478388828	6.09557074733188	6.08862947637379	5.87639410809978	5.98980945363339	5.90077678470209	5.86780245603235
A_06_P1780	YDL051W	gene	9.83531214617624	10.0427654539072	10.125502119851	7.84033402158454	10.1198353495754	10.1827978246954	9.80779719606169	10.1815028357182	8.04352318667743	9.85732765341094	10.2151067069384	9.91774861105204	9.96125317390719	9.86228048389627	8.09221121925277
A_06_P1781	YDL052C	gene	10.1362250334832	9.92597203780671	10.2448665362948	9.69009515167846	9.99985409634849	10.1924975717705	10.1006394333253	10.0331508229164	9.85022267782935	10.2207412630261	10.0789940849252	10.1321026214343	10.2777882630345	10.1407535398727	9.75796587657033
A_06_P1782	YDL053C	gene	10.4990145746792	9.80474687866371	9.78088100823288	9.40805040674419	10.2594511762704	9.79507283653112	10.562199406781	10.0219520933073	9.23838578685413	10.6157433286904	10.2120193736128	9.70158628154649	9.69528356718251	9.60397347344345	9.23707161190658
A_06_P1783	YDL054C	gene	11.1123311649055	9.15225638142827	8.78806763123401	8.17913222665436	10.4995695315535	8.97860382258446	11.1680393490305	10.3677746664871	8.09015469176044	11.2185606180059	10.4020411282016	8.07138673424879	8.01718957395304	8.05374594708237	8.26661389757279
A_06_P1784	YDL055C	gene	11.6477136296362	12.7630079406771	12.7988422661442	11.0283179337659	12.3065609807219	12.6346811315638	11.7600768953358	12.2510650376157	10.641187578194	11.7765783550617	11.9358937893935	12.6915712744733	12.7035428189303	12.7084371632222	11.1887557045928
A_06_P1785	YDL056W	gene	8.66014365541209	8.96283303812007	9.06576729873362	9.3801396147631	8.9482784675452	9.18533011098154	8.62963645373956	9.06940658454761	9.54870130204204	8.61384638869237	9.11672354991759	9.1845336754028	9.23421824942109	9.15143503074726	9.3045045219279
A_06_P1786	YDL057W	gene	7.42150280431957	7.51842480743061	7.70205044554569	9.4619922781324	7.43119677619494	7.72052781525536	7.39783157676583	7.37897737946857	9.3672368576258	7.39857292898906	7.433214862508	8.1429581193301	8.06460359667286	8.0563105522642	9.34878999439696
A_06_P1787	YDL058W	gene	9.76776622292032	9.61195544791995	9.81403108538413	9.71359919571726	9.63360405646222	9.67098950610981	9.68409176694053	9.67912786950306	9.65793955100732	9.71386529386422	9.63995126977793	9.44924841184651	9.56995598453898	9.50397338350161	9.71469809229648
A_06_P1788	YDL059C	gene	8.79540671632396	8.50547050952467	8.39330384546997	8.02499584076595	8.39369713208453	8.02867568015127	9.01440682228133	8.45356560622952	8.24283704034996	9.05200939127243	8.4700379458961	7.92395919910328	7.94771992821862	8.03314250147851	8.06468249639267
A_06_P1789	YDL060W	gene	10.8721246535541	11.2529478358592	11.0799523388595	8.57205549155475	11.2383319486898	11.0758067611145	10.6578301448342	11.20919872414	8.66810382437358	10.846688922113	11.338750742678	10.9494570671547	11.0266177694494	10.8881887072437	8.68257617804645
A_06_P1790	YDL061C	gene	13.8507539153585	14.0742071744612	13.9306482591863	12.6441213905393	13.8330329763661	13.9503320800085	13.7079900311967	13.6952853085749	12.5666475849202	13.7685892399659	13.7471157029662	13.784665908401	13.6022274157393	13.7327657786539	12.6919342287615
A_06_P1791	YDL062W	gene	5.77924549385652	5.86928916589714	5.79825875594334	6.02348019671405	6.80789236851317	5.87948900786619	5.80656512961182	5.87920211214566	5.95143341843867	5.87264849656134	5.76246671619967	5.9205113174115	5.80546333646673	5.90974787005727	5.90042716744192
A_06_P1792	YDL063C	gene	11.3440630823585	11.5408292354335	11.5896496978217	8.91957467284164	11.82418288705	11.6296384441403	11.2153980810852	11.8184021822864	8.64646877643106	11.3054963590241	11.4000139699674	11.8107090681479	11.7789578451259	11.795489165332	9.15758608160017
A_06_P1793	YDL064W	gene	8.94758553380699	9.33963376921355	9.37049511063641	8.75945854637168	9.12390106540213	9.37263480302652	8.96545490428347	9.25565342761732	8.53658852614523	7.42838122047658	9.079213755978	7.54745786724129	8.95706917518937	9.08737235359366	8.52468828870971
A_06_P1794	YDL065C	gene	9.55552345686617	9.6540758857006	9.85154233388294	10.4074478107733	9.33093822705006	9.70406176899717	9.41367253109638	9.29130404874276	10.1500076724887	9.46107731529996	9.27799931073714	9.69027633569148	9.76286652606231	9.77541645815045	10.3681347407589
A_06_P1795	YDL066W	gene	13.3353276754994	12.2754664181179	12.1641976571889	10.2643479188805	12.9616241315921	12.07494859508	13.5056760413006	12.9921347525717	10.0547779285241	13.4626146560618	12.9212703902724	10.4552114508173	10.6133318124185	10.4541455275408	10.1657534030338
A_06_P1796	YDL067C	gene	12.5793657198557	12.2106940584891	12.2620626806381	12.8908601163181	12.3642268119768	12.2566813112631	12.4597930090369	12.3893129776337	12.6353012538296	12.5181126249093	12.3037835540663	12.2524109020699	12.1852333823026	12.0918526009587	12.9386736442037
A_06_P1797	YDL068W	gene	5.6018181070404	5.64285009032816	5.66040278107366	5.67347844468944	5.65449812992885	5.63805703166862	5.61829015634786	5.69753139975879	5.61470984411521	5.63146676756221	5.5182191827226	5.65374678654384	5.63613431047459	5.65610870392641	5.66575707185828
A_06_P1798	YDL069C	gene	7.74308935795479	7.3974847999067	7.54938881321757	7.42487356459274	7.74285703796777	7.60258180322257	7.69124671982659	7.59569097063967	7.34270487184614	7.73380292402355	7.68129623358397	7.63413192085751	7.5419420656321	7.45294001063171	7.42105458649124
A_06_P1799	YDL070W	gene	8.05512639881725	8.10653063258724	8.23399173653271	8.57372694750299	8.22798742588136	8.07919658921126	8.25524754827712	8.37012612205259	8.7123385424013	8.17329300648922	8.30139844891579	8.11111047753724	8.27858784923462	8.08605902862026	8.4133361520562
A_06_P1800	YDL071C	gene	5.68369645430652	5.69235590568715	5.76022094646651	5.7413434854688	5.66002418083457	5.78145686613907	5.79221937953806	5.69831895812594	5.85452275435438	5.76941943715731	5.81075733781746	5.79034759915394	5.81969134658405	5.76491047326435	5.75449049237575
A_06_P1801	YDL072C	gene	7.53811807280054	8.30565055809384	8.45093276015973	10.7349230199843	7.87715565548642	8.26818100602072	7.67068526897346	7.83258386029979	10.866650678918	7.70572131563267	7.95349934330747	9.24845844203594	9.31512293168286	9.20269181470289	10.7253751430546
A_06_P1802	YDL073W	gene	9.13415264169038	9.0171958531136	9.07823889315662	8.57530614549255	8.93718374761942	8.91174628944065	9.19556709269669	9.0484717837221	8.56854483559476	9.22772856456622	8.94877686364952	8.97954343056964	8.87101652186939	8.95095244275746	8.59622028414582
A_06_P1803	YDL074C	gene	9.96515598893708	9.93937630400157	9.74245355717534	8.72644361613604	10.2623941702144	9.70007096109529	9.92954667667302	10.1988108831691	8.90683484501774	9.97483910137303	10.3447978982077	9.56832485218378	9.48541309514689	9.48612033901648	8.7009014880082
A_06_P1804	YDL075W	gene	13.812413615178	13.8707447994533	13.7521055544892	12.0529778929054	13.7729803335709	13.846488013603	13.7428154030106	13.6822229479849	12.0972600725296	13.6481459384233	13.8064380498816	13.4038202033508	13.4322060017286	13.460981923937	11.9911509738038
A_06_P1805	YDL076C	gene	9.41575607982639	8.3840539942042	8.2606041126312	8.69069932801928	8.90128249312951	8.27782162945161	9.40747167633943	8.77229691389035	8.82621741891728	9.49112347799822	9.07427357769902	8.26169507479987	8.27813769434365	8.18502057521378	8.61783691271278
A_06_P1806	YDL077C	gene	7.71979840108928	7.57025174270436	7.47371413670233	8.06662844647147	7.84795709842239	7.48375094289291	7.74903851318754	7.63417019678759	8.28601452254176	7.75029547973488	7.55684869757389	7.80977865926951	7.8772426979169	7.82343825495348	8.12445285215659
A_06_P1807	YDL078C	gene	10.0777604157686	10.3057191761586	10.4317053543033	12.3192606261875	10.0002069147118	10.454431320689	10.065552333336	9.95984314553764	12.3783764600853	10.0253401225106	10.0137699370948	10.9523780731456	10.9225106888983	10.9586804623618	12.3696727385834
A_06_P1808	YDL079C	gene	6.55581138035009	6.47757627387481	6.27360579753065	6.47602075645405	6.33755939146779	6.33702209643821	6.4675737727086	6.26654695746207	6.50075584522788	6.36197111289642	6.32324156801803	6.10395563827901	6.10498081128327	6.09271442410734	6.40772101425353
A_06_P1809	YDL080C	gene	10.2981699142234	9.77966029681613	9.73733453841811	8.60642042441901	10.2634864113172	9.58567634913471	10.3961397482975	10.3041101294211	8.62627213489772	10.4815460028283	10.2811859867058	9.25268981074566	9.2776321136073	9.26418843516563	8.54523191979576
A_06_P1810	YDL081C	gene	12.5796875383296	12.3010587831737	12.2693262440219	10.1702827132962	12.5563847444257	12.3631568493752	12.470163949018	12.3733702020927	10.1159955085895	12.4752041859778	12.4130760114472	11.6666538712302	11.6072628503867	11.7188604352134	10.2426615835396
A_06_P1811	YDL082W	gene	13.1346826545944	13.1862814562432	13.1149342951836	10.830054032702	13.1399201687504	13.147535273207	13.034534494144	13.1455801010424	10.9413571692344	13.0466503855165	13.1931512240022	12.8377986335135	12.8525790320533	12.8764348340358	11.0525947069476
A_06_P1812	YDL083C	gene	13.5648679556958	13.8161594651832	13.7128979869899	11.276111108526	13.65717792476	13.6639157326613	13.5020327949632	13.6130113636015	11.3113531558353	13.4751845139039	13.5399019314327	13.3232277079156	13.3007385476624	13.2936184508988	11.5006073344194
A_06_P1813	YDL084W	gene	10.1063375468323	9.82600050461712	9.89090202085469	9.3255776328057	9.98574405608229	10.1328134770853	10.1513597542937	10.0458746886262	9.27747854601284	10.0474181061155	9.97604445916408	9.85635342627509	9.78081905534479	9.87302088511814	9.24790003204902
A_06_P1814	YDL085C-A	gene	8.64030221620959	8.05290364512122	8.11788263738656	7.37526285924517	8.38309528601181	8.17326883200024	8.59068295451863	8.47605384968782	7.09081037768197	8.67462976561661	8.32609742850167	7.72065912663512	7.5911158575183	7.68724824405477	7.42316053738491
A_06_P1815	YDL085W	gene	6.55334696517004	6.40732980867969	6.31077006687509	8.75838164111401	6.09465156459402	6.41488250562219	6.52488467462628	6.17124214368955	8.63660798140342	6.40975718691745	6.02322990610239	7.91818564224742	7.79213163919015	7.93646996442675	8.65370407559102
A_06_P1816	YDL086W	gene	9.88556004655703	10.7360556196849	10.8829288647671	12.9895656794549	10.0138499682474	10.8005562903273	9.94086792931417	10.1847295850194	12.7942338161759	9.95452741327057	9.92705076945475	11.7572173306315	11.4951929131652	11.6382951558815	13.1150746565966
A_06_P1817	YDL087C	gene	8.52535050158093	8.90473168269548	8.5049515682493	7.890441354254	8.70047571632623	8.45808562745733	8.50801524824416	8.77520644069832	7.94549744086322	8.50977517581142	8.74472830641625	8.02592008399503	8.09706818396925	8.10509355667311	7.94639195019068
A_06_P1818	YDL088C	gene	9.25987507446619	9.40957762800501	9.39106772735959	8.52141954521096	9.6040727126462	9.36194356446232	9.27966521706986	9.65906471976496	8.7352729836668	9.26013657275715	9.65497203597888	9.22342321425051	9.30741838042198	9.17619550423372	8.62357236871886
A_06_P1819	YDL089W	gene	7.02666482165961	7.01356746832185	7.08460102914485	8.33915133695267	6.86044091992633	7.05411864881071	7.08433507121339	6.94449281566531	8.28493760090245	7.08508255313308	6.84901906270686	7.48568136158925	7.52748346713895	7.47900983512348	8.30354207451623
A_06_P1820	YDL090C	gene	6.71749622536704	6.86755881079043	6.9264635347334	8.89196132162152	6.72327400876465	6.97197164862683	6.69751834571737	6.71284135037826	8.86126501369597	6.81588763756318	6.61479792443638	7.7259342678706	7.74575939629652	7.74826022289187	8.81523189257304
A_06_P1821	YDL091C	gene	8.76723589285653	8.82126014124014	8.93096756044764	10.8792749080085	8.6563699846169	8.89976279364463	8.74549097816167	8.67981462356619	11.0545437205586	8.73700599047338	8.72934011213222	9.10586792101793	9.19609621056155	9.04495345246679	10.7037080137258
A_06_P1822	YDL092W	gene	9.36025329214992	8.73223820905278	8.74907873718299	7.80398289847667	9.00833665831893	8.81485021710238	9.11489008426002	9.00548982525699	7.72680138333071	9.37114263797638	9.05649779071065	8.44636466650505	8.32490570804116	8.31388269726651	7.92394893579111
A_06_P1823	YDL093W	gene	7.74007948229446	7.43140230119194	7.55633851401937	7.77283156143537	7.50849391099948	7.63505241994567	7.80502481176459	7.46183077719465	7.97048789834289	7.69018867028184	7.57065326648452	7.64932027736638	7.80051148378835	7.70769948894264	7.88968597509047
A_06_P1824	YDL094C	gene	5.60641378953517	5.56423386171601	5.63410073905432	5.57820658938373	5.54726159308893	5.58398834983128	5.57077685265497	5.60538707410406	5.63819921979749	5.57094128903322	5.64356759304335	5.58332983019685	5.59857261112379	5.54874743699961	5.59110977365873
A_06_P1825	YDL095W	gene	9.75414349829164	9.69363405422217	9.74453514349941	9.47548848594671	9.66192704814844	9.68742417274532	9.76056487465123	9.78696014946686	9.68127278591098	9.72868058426054	9.88265128774612	9.60438436284613	9.76629739282593	9.64464087108038	9.47447166659391
A_06_P1826	YDL096C	gene	5.71448713347894	5.62449086490779	5.67783215967949	5.71145287130609	5.71820655918046	5.5815256994253	5.67687483038112	5.67807190511264	6.05720704518083	5.68550713221232	5.76022094646651	5.65566728984392	5.70413420169883	5.67994919235331	5.74043211766539
A_06_P1827	YDL097C	gene	9.39304950165387	9.69473415913007	9.83530150095884	11.8016795505104	9.20118433505609	9.79294607689641	9.4932399896295	9.2221214881942	11.8132318029246	9.52415229536385	9.29461702289722	10.1396927448907	10.1684626999714	10.1289104803658	11.6555840532134
A_06_P1828	YDL098C	gene	7.34308719172072	7.33819514784869	7.35643779485616	7.47723246619368	7.39091322393887	7.47296566904121	7.27377898000385	7.52629797500344	7.28118929712784	7.29857274496586	7.24317730088467	7.3872402134692	7.40588942563371	7.32201235588644	7.47767480874598
A_06_P1829	YDL099W	gene	9.42551908090796	9.23754300856604	9.2534838369718	9.56980634201075	9.15397028499873	9.2947282377907	9.30170413653982	9.16489574833495	9.54429999058306	9.34232991541313	9.16328776004545	9.20321668632078	9.16054822024309	9.20990473460922	9.54799668044563
A_06_P1830	YDL100C	gene	9.35474299144292	9.6110019709249	9.56524095536511	9.95723820915822	9.54161212439229	9.67286133320623	9.4538831271587	9.45231683728558	10.0952138807252	9.49389695281444	9.64054318466663	9.8288008307804	9.72873200385236	9.69105909152133	9.85674262030919
A_06_P1831	YDL101C	gene	5.86056034348848	6.08055868285233	6.05398826835021	6.86190283394923	5.91154742213775	6.14464223447041	5.9129237392795	5.97704345625054	6.84786435821877	5.92061579509098	6.07089908535119	6.27676907577098	6.21035406954018	6.26987542718709	6.84655137627882
A_06_P1832	YDL102W	gene	8.37933057148217	8.2566212144868	8.22924635414508	8.36500000876196	8.49000587603551	8.32102805370493	8.44151398326643	8.50906417516681	8.46322785672898	8.493228249575	8.43012974957195	8.35210050016896	8.33295773799064	8.28990820631267	8.3294096480118
A_06_P1833	YDL103C	gene	8.10318092907285	8.06727359943347	8.11067875673291	8.15413896371798	8.05168496136687	8.13322182389756	7.99582086958528	8.07571414896312	8.38261945669303	7.91153986711056	8.10225461440333	7.96606910903899	7.96321090523498	7.92997272943624	8.08983081189571
A_06_P1834	YDL104C	gene	8.23994763795626	7.23416001975767	7.21006352464187	7.66184010028247	7.73218007590486	7.33843031945596	8.23219008289594	7.63087381357662	7.34507807381525	8.25759932076372	7.66489518092814	6.99677906591707	6.98991453615222	7.00382061157718	7.5126536306588
A_06_P1835	YDL105W	gene	5.76316232553334	5.8222466197065	5.80907139464663	5.90240977494767	5.79956176167255	5.92364869834076	5.83282685864706	5.87868097530561	5.88585477174547	5.80023153400886	5.70017289826735	5.8731169364673	5.70413420169883	5.77665464972553	5.89397666603956
A_06_P1836	YDL106C	gene	7.1876350964037	6.99339368601498	7.00129481286292	7.10165947099213	7.09916470992017	7.02465922241036	7.3101296658155	7.11276641710896	7.04067509587643	7.34867194249116	7.06248141956936	6.73549717276419	6.57547976748584	6.64968751491221	7.0587927022133
A_06_P1837	YDL107W	gene	7.78434980165695	8.01408245588929	8.03336383118683	8.25913026561947	7.93895265809463	8.17626703277419	7.80240589561262	7.91430958131168	8.25045920359646	7.75912848726064	8.15213478786088	8.24242264064844	8.22992546572521	8.1897591066154	8.23600363157491
A_06_P1838	YDL108W	gene	9.71975057498456	9.00581071026509	8.93564029998358	8.49645898704009	9.35493510504678	9.08958902546562	9.57289785928135	9.08629457368588	8.58622282350279	9.82974571912189	9.33615866022639	8.8598911115456	8.76375236389039	8.74802235167644	8.62372372345677
A_06_P1839	YDL109C	gene	7.22369846504336	7.19566545122806	7.21870741601538	6.93489167804192	7.32434506489174	7.33876744546289	7.25098002403621	7.43862641629324	7.00414067984788	7.28049935793852	7.49582534703741	7.0984198218467	7.32350556882567	7.23099862030449	6.96754128384639
A_06_P1840	YDL110C	gene	11.2588160395317	11.7001645211373	11.1005017960485	13.3707004264839	10.4888005600821	11.333797619796	10.8837599855561	10.6891154251623	13.4639635505334	10.6255402130447	10.761476558123	11.4114716161816	11.1727624203107	11.2053750328371	13.4935985768885
A_06_P1841	YDL111C	gene	9.98491890368263	10.2851820992385	10.3194133529975	9.30986181481504	10.2193596706514	10.3328086686153	9.86750520351957	10.2599255424937	9.39706733368498	9.98866732278699	10.2129437580931	10.4450994023873	10.3948399276215	10.3420576802152	9.56614407749382
A_06_P1842	YDL112W	gene	10.0369311355007	9.63819211152266	9.75277840421005	8.17374057739674	10.0366623146614	9.86105648290611	10.1081180453361	9.9571955239574	8.23056833129929	10.1409605642389	10.127203260533	9.23683839824968	9.23650027880381	9.17225489800011	8.04282746238369
A_06_P1843	YDL113C	gene	6.35318994162278	6.27736979986292	6.36777613160787	7.49809774265313	6.27241202258477	6.43393322092213	6.49044051543628	6.34593777964527	7.30754151533969	6.52680494527757	6.10707589758732	6.51911045600274	6.48722033728631	6.62777738154658	7.15370817415155
A_06_P1844	YDL114W	gene	5.78659636189081	5.81155055718717	5.90030907732369	6.03038398729246	5.7793974192674	5.89276710246944	5.92005386526545	6.00118709502803	6.14159627838382	5.90364499505723	5.8661981181423	6.05944718988993	5.93018231121519	5.95756787256067	6.05042459846768
A_06_P1845	YDL114W-A	gene	6.80122373312775	6.5727294321121	6.40039237547265	6.10293802175959	6.62298155568382	6.53978938239866	6.77572008894155	6.58405421535711	5.91829902442837	6.3063501322109	6.483613129418	6.03652922970684	6.29695396497096	6.37098064159579	5.9739273247232
A_06_P1846	YDL115C	gene	8.58004900193599	8.16698012684361	8.33253455883979	9.42590327977715	8.45133812132787	8.40725444659096	8.54355327822493	8.43840821297464	9.50974257209936	8.49665158604027	8.66794756144244	8.32193894688598	8.25782928186729	8.30939968537016	9.28856860758724
A_06_P1847	YDL116W	gene	8.98102335723166	9.18230074497164	9.1272369050581	8.23415084554015	9.29677215058576	9.2577891324163	8.96744584001072	9.31295455319858	8.45862486641956	8.97027256587918	9.46280633301679	9.30650156783289	9.40419346319378	9.32952904520713	8.28370489031824
A_06_P1848	YDL117W	gene	7.47117489850513	7.86285630562426	7.73388213290441	6.84809536905686	7.80365772170006	7.84231240324301	7.47836930130442	7.94183426270311	6.78230286444346	7.43336111469691	7.82725298506201	7.71796575281573	7.69971158283604	7.72858446555657	6.7948425695528
A_06_P1849	YDL118W	gene	5.66774480395222	5.62449086490779	5.64737163278057	5.65153011766015	5.67619217189441	5.61667136044849	5.67807190511264	5.66290006854023	6.17105475435168	5.68624600204494	5.68588832216896	5.67026011765169	5.62406393692061	5.57134002474752	5.79109190369636
A_06_P1850	YDL119C	gene	6.80754650125262	6.92056554490179	6.85576657537939	7.48328057375094	6.75010534573912	6.85412516050744	6.87999342660402	6.90827175257701	7.40080025857195	6.97042626132005	6.87859990028087	7.01992877650044	6.93687495690224	7.02927938624019	7.35056384029136
A_06_P1851	YDL120W	gene	9.20894170156602	8.31395381891487	8.39163192347458	8.60731954997249	8.61708927407362	8.35509127388008	9.1644133579179	8.60060578723821	8.62658199708166	9.27975918354955	8.56245905976277	7.85555402816379	7.81919741872643	7.89169423232271	8.59868827760975
A_06_P1852	YDL121C	gene	10.002452248866	9.33330127881992	9.26426799919399	8.23930082647213	9.6225501346184	9.41327708473381	9.90798865464092	9.4030356532074	8.08600287841543	9.95710599297874	9.40281101665986	8.96244351076954	9.06446828956646	8.97801198767503	8.29996319917149
A_06_P1853	YDL122W	gene	11.0476251019611	11.4093051393534	11.4717847085962	10.0863023916707	11.463494720868	11.5144554199657	10.9477222874636	11.4446852670104	10.1861850730464	10.9975985652614	11.4143973414564	11.7371553000147	11.7183370608503	11.7224739635128	10.2070802586098
A_06_P1854	YDL123W	gene	7.28423041036147	7.13545278418517	7.25698837015278	7.93805081305475	7.14327375029652	6.94862964479032	7.34031459796999	7.17738777839894	8.00295241109688	7.50105491680172	7.20715750050392	7.0233561832482	7.00644473842546	7.06960377585176	7.95071588483588
A_06_P1855	YDL124W	gene	6.58646830036888	6.95747146835402	6.93426677879976	8.74815721128772	6.74863258285527	6.59210066469508	6.66955879247529	6.65795547961027	8.99699679171468	6.65465835816032	6.76313269547851	7.33517394638686	7.66013577160711	7.54170442965049	8.81990224480683
A_06_P1856	YDL125C	gene	9.27609078360656	9.82329915450318	9.84559933837826	11.5477075587998	9.13608907497559	9.82661340015695	9.2859300950705	9.35037684092934	10.9867162142252	9.08747079173129	9.02469350220187	10.3098975996188	10.3041742089103	10.3374646721349	11.3685078836913
A_06_P1857	YDL126C	gene	9.59828944978739	10.8120144227963	10.9230763184704	13.3269727816412	9.98763522871877	10.7836068920298	9.89344590698504	10.1124473568623	13.2447282850868	9.63097044347063	9.94015486600071	11.9167346340574	12.1096626197773	12.1702962657307	13.0311102018205
A_06_P1858	YDL127W	gene	5.84354871995795	5.79528208975703	5.88012895771148	5.88524662001043	5.81078582745788	5.83066889383057	5.79221937953806	5.89658403893898	5.9296846782577	5.81933419438312	5.95087740037587	5.84005276137372	5.90260311278991	5.77665464972553	5.94934187363725
A_06_P1859	YDL128W	gene	9.63949422304144	9.62450477206067	9.5554443140481	10.1274444230194	9.58104285413454	9.48220049840678	9.71977710040775	9.45626424552934	9.80584464651673	9.65944444490653	9.21034418094209	9.67142294466244	9.54836033875024	9.7404028729296	10.0688027871988
A_06_P1860	YDL129W	gene	6.98981877426159	6.6555558209125	6.58908594547549	6.04878465818112	6.9871692506655	6.56516791491964	6.91037552544017	6.92243432846319	6.15093667117421	6.93387990249271	7.12337296954494	6.32603160785818	6.3058992431322	6.300977382712	6.18586654531133
A_06_P1861	YDL130W	gene	12.8502466743469	13.0245032797424	12.927387691561	11.242488985386	12.8179897452725	12.9762936664367	12.7439359314752	12.7870802699791	11.033832216005	12.8118704471303	12.6423261257663	12.5628326097288	12.5130145731216	12.5895721698241	11.3905173315773
A_06_P1862	YDL130W-A	gene	7.62848289609782	8.12724078048891	7.92520437568582	10.966507411313	7.42816957327919	7.82350288743764	7.48732845180456	7.34837128480057	10.6451489843577	7.35406763916369	7.29609170086909	8.97735174191744	9.04963008905475	8.95610804844595	10.9507132447577
A_06_P1863	YDL131W	gene	14.3528477942718	13.1506940336621	13.0253549039526	10.2608492780806	13.9029560838547	12.9301156594003	14.2418622177842	13.8223291327176	10.336588140439	14.390960709041	14.1062231979348	11.1618732659315	11.2039158354592	11.2675666522383	10.4705771016673
A_06_P1864	YDL132W	gene	8.00662073636099	7.9901287866247	8.05791035505786	8.61304351083752	7.8323014695165	7.80730789323788	8.02277343380665	7.77331896988176	8.59880987999748	8.0815536431127	7.80584645851297	8.38988863250079	8.45483064543078	8.45067727036504	8.59512387645108
A_06_P1865	YDL133C-A	gene	11.5169195082963	11.3143627571087	11.200759843996	10.3575845367634	11.2414898490182	11.4006038201151	11.5012337776117	11.432078358063	10.5034208191972	11.4875962721732	11.5944317212797	10.7976676791212	10.8087100551606	10.7431613372385	10.5253256872709
A_06_P1866	YDL133W	gene	8.78518256940049	8.6587002289883	8.43236001622386	8.77965825662406	8.67531217548888	8.62360909351	8.62396671857937	8.6309230162056	8.66977750018119	8.49665158604027	8.6103327145573	8.3873052262444	8.17446358416422	8.38225516531715	8.81979876808719
A_06_P1867	YDL134C	gene	10.5322996816337	10.3168398212598	10.3250811966446	11.0324810262285	10.4867489245554	10.3547323599884	10.417658564214	10.4924534369647	11.1587679714829	10.4402968832335	10.4825234922688	10.6354105660517	10.6021099262365	10.5316969851994	11.1263523946232
A_06_P1868	YDL135C	gene	7.28423041036147	7.43369951934001	7.40542138000826	8.19480424773392	7.21860456286219	7.36709795893709	7.20138000734617	7.29773788286879	8.22216368174567	7.16087027936759	7.35284305313786	7.48577405983315	7.5309359035803	7.53845130296982	8.17825254670131
A_06_P1869	YDL136W	gene	13.2704252073091	13.2593441628472	13.196346034371	11.6996728034254	13.2781654716137	13.2427398037268	13.1622840789142	13.2412097922183	11.6734839118067	13.2029343248034	13.2752011015154	13.0317660504657	12.8756916963578	13.0290578870614	11.9128701132103
A_06_P1870	YDL137W	gene	11.5952695430401	12.3164219265411	12.3208916838649	13.9784998535017	11.5836480395734	12.3499044613445	11.6162756665973	11.6602219845381	13.8577317262178	11.4848478990023	11.6014379596331	12.9014507087517	12.8340764214186	12.7672954983648	13.9070902302011
A_06_P1871	YDL138W	gene	8.85072471728333	8.65167013464685	8.74130935349186	8.68163802634314	8.70165954366584	8.82231360884287	8.88174991524785	8.84754012103349	8.80084894281472	8.80072041961369	8.87938164755456	8.91508631159559	8.98506697906157	8.90354317039734	8.51874719830118
A_06_P1872	YDL139C	gene	8.1689423609121	8.41502737901036	8.48260969584779	9.07697493577145	8.27108224584022	8.52511705491424	8.09685564074165	8.4403847800865	9.13302044730919	8.08528955863198	8.28432105292413	8.74815577018107	8.78206156495531	8.68550237519932	9.11014721936442
A_06_P1873	YDL140C	gene	10.3553292619793	10.8085681229247	10.8369104087436	10.6633469579665	10.7701429118868	10.4490623365428	10.7217694828241	10.7127774732495	10.7615563803498	10.7242949326401	10.5769119994869	10.73414359338	10.5477641374975	10.790247318722	10.7593257250053
A_06_P1874	YDL141W	gene	9.02574458522063	8.23432499203468	8.2153711468855	8.03385634569538	8.4940482089398	8.15276906435824	9.12235187258041	8.45357156431333	8.08584034333189	9.08534977343356	8.52904754023159	7.99063746905851	8.05901752775339	8.10337135074953	7.87840913499066
A_06_P1875	YDL142C	gene	7.52524917179735	7.41095075369375	7.48626192801104	9.34830420653046	7.31627675097018	7.55510178045508	7.5665910341631	7.32453725385117	9.20581289026262	7.57242528015715	7.43653531746363	7.75081225898582	7.73263368893993	7.72808295174119	9.10359659523538
A_06_P1876	YDL143W	gene	11.1653674399501	11.021244928305	11.133251027738	10.2099345263159	11.1983634226654	11.4209731560849	11.1179303058865	11.1578953599657	10.300239481555	11.0687446196104	11.2853425438344	11.2022572052919	11.1851940813783	11.1966148183872	10.2671631709789
A_06_P1877	YDL144C	gene	8.41588283224989	8.6686807865373	8.54381640526571	8.80216835181682	8.61209500485465	8.47337081361894	8.54565651176352	8.62106793461495	8.96496461288424	8.56056983117003	8.76404992208682	8.79579272747199	8.89260517876647	8.81187092887379	8.81553469620668
A_06_P1878	YDL145C	gene	10.3160281218583	10.5468216828767	10.520121477597	10.3086531328313	10.1632776273972	10.5692101388777	10.2000110784649	10.2112249455977	9.36866380923504	10.1403928169556	9.56643594424335	10.3578090219293	10.5468093177442	10.4013763156261	10.290606583025
A_06_P1879	YDL146W	gene	6.51907666237455	6.65627416459331	6.62202536962316	6.97858534244337	6.5563017384426	6.57319411756232	6.54472233033985	6.51419171897443	7.11692378490835	6.5357807932496	6.64631144948133	6.55957414266813	6.58484699223435	6.56823308775273	6.89731484564255
A_06_P1880	YDL147W	gene	7.87631384890745	8.18594334158122	8.16581058581345	9.24850645389285	7.86340190427304	8.1636662243229	7.88586493943762	8.08829991718975	9.25840971316168	7.89982030020882	8.03694826047255	8.46875562326173	8.42476583158529	8.49979517704264	9.24381843689931
A_06_P1881	YDL148C	gene	9.74379701500363	9.85221534638186	9.84014044759704	6.9463445842934	10.1825899040554	9.78130980033678	9.67065976746139	10.1549961503187	6.99301317480478	9.65570156058456	10.0229391491316	9.48866715379072	9.66800662717466	9.49044005250665	7.16077457473354
A_06_P1882	YDL149W	gene	6.58596351592284	6.89882975204334	6.92141491477774	9.01246920934674	6.89281364144941	6.90527490413749	6.68491625288102	6.9082304136796	9.21999224468429	6.69076143469643	6.9548758922732	8.06400998553329	8.08904329287121	8.05605029219022	8.98094935777745
A_06_P1883	YDL150W	gene	8.10384901042636	8.67528120402806	8.68271980616628	6.62223414413623	8.71524279998759	8.7906349976085	8.15926264683022	8.9296585073257	6.57353460766115	8.08589987280165	8.93436312254167	8.69477115241719	8.86515104600721	8.77794572664636	6.67023660715235
A_06_P1884	YDL151C	gene	5.7005321926647	5.74407070051485	5.98848727945064	5.67430998631644	5.73217757408267	5.74497748570082	5.66384368208802	5.71513450436873	5.66063341875706	5.78506579479023	5.72043458380544	5.77927056312067	5.80624997286972	5.75397438302559	5.678905792985
A_06_P1885	YDL152W	gene	5.6018181070404	5.58896443127865	5.61667136044849	5.57785325655284	5.506611542038	5.56274230877424	5.5869648536323	5.56884283535788	5.57382012023977	5.58987853695405	5.62928301694497	5.58295736483078	5.5489137518998	5.54787077795007	5.56664247375123
A_06_P1886	YDL153C	gene	10.8985068169942	11.3091445967578	11.3099343533727	8.58480268869952	11.2805100073093	11.293631332365	10.8162717922407	11.2396185280901	8.68547623209466	10.8272327941886	11.2412758367339	10.9664657833424	10.899528335468	10.939005554773	8.87674533423926
A_06_P1887	YDL154W	gene	7.75732633375036	7.58195959158716	7.76756706429769	7.96212148140968	7.80170483748655	7.77480064460393	7.57080315651259	7.7455046464905	7.8049645704732	7.78850106164187	7.65201475275845	7.74750118874816	7.68296642320757	7.63643830472779	7.87345745970695
A_06_P1888	YDL155W	gene	9.09793127869255	8.96550921652925	8.9153651128147	8.72873861662444	9.11573213142689	9.01864481642039	8.99279973096442	9.08010665810304	9.02203906065516	9.08788146116288	9.19734433154782	8.92078699630909	9.09433468588626	8.9518597384914	9.02148840508396
A_06_P1889	YDL156W	gene	7.15876911741149	6.90908982249895	6.72227080617048	6.63924488113556	6.83946748180768	6.81878294379316	6.99435004154823	6.8587477246845	6.66319626215109	7.06130829768753	6.84036639133606	6.53482678327859	6.53217812291179	6.56268891817712	6.74129006375344
A_06_P1890	YDL157C	gene	10.4329501128599	9.92753077998163	10.0627901429012	9.76607847035319	9.96483829926244	9.98457523696401	10.3037441737804	10.06641913811	9.92367119877451	10.4151818086897	10.0865271680335	9.75030985786418	9.97554645093416	9.6990492493632	9.97608447882967
A_06_P1891	YDL158C	gene	8.6196939709264	7.68819319018749	7.78585760297289	6.91259018261661	8.09720453821953	7.88671029727745	8.47666105938927	8.00963866165258	7.0258443841065	8.68496397834727	7.9238845385017	7.48717617476569	7.4333719354787	7.42774637858931	6.96876009969977
A_06_P1892	YDL159W	gene	7.57409935897807	7.45601418144569	7.57666297759038	7.96056895321618	7.52415044612219	7.45030245988578	7.63730210635653	7.63412088873601	8.12768416036712	7.7621372510055	7.47389568640129	7.37106217681551	7.30017554256716	7.34652543993291	7.84959651196337
A_06_P1893	YDL159W-A	gene	5.58019064517086	5.55047431179014	5.60281789586357	5.62224270456742	5.55960973284908	5.60277174048234	5.53593227244361	5.55037204616381	5.63783335180291	5.59295529147469	5.6929887045574	5.56877310825421	5.56199373052933	5.59342853358858	5.56185378825604
A_06_P1894	YDL160C	gene	7.35337799080058	7.21067074042408	7.23967404466226	6.88816387865568	7.6331059081244	7.25814455129185	7.55768758310261	7.56157151652418	7.03686718609104	7.57290377753931	7.63191088964844	7.23601444790508	7.2218211608946	7.32350868798511	7.06447356194903
A_06_P1895	YDL161W	gene	8.90664028424106	8.34592516608397	8.38841505342489	8.08942852895671	8.56208905331986	8.46489371435993	8.6894817971886	8.48061815771681	8.28223453467313	8.78497641395824	8.84240441841457	8.02426053788057	8.18102826403848	8.04648249653318	8.13796281256142
A_06_P1896	YDL162C	gene	5.61667136044849	5.66061330714273	5.67410833941522	5.62449086490779	5.55960973284908	5.61667136044849	5.55458885167764	5.64291686488141	5.65031864151809	5.72829756995156	5.65814076587311	5.69858892245315	5.69639303490233	5.73421020093228	5.62347583848785
A_06_P1897	YDL163W	gene	5.63533065396941	5.56667101879468	5.57075272715372	5.53605290024021	5.62435912396679	5.49008247093799	5.55212027342094	5.52927851046561	5.54736435472055	5.55458885167764	5.54571211236075	5.54212757036426	5.65916344256257	5.48797694618252	5.678905792985
A_06_P1898	YDL164C	gene	6.80754650125262	7.06627090719332	7.07833126955254	7.53946030031234	6.9379076289445	7.17089112929744	6.65685336623787	6.896884547532	7.3903684411224	6.66812464455512	6.7269519162017	7.28116358711686	7.31544003740254	7.21911754606644	7.61597900295429
A_06_P1899	YDL165W	gene	9.45891340569258	9.098922284324	9.12745200282079	8.92035582185336	9.2260702790077	9.05144913195153	9.11204883645594	9.15265924690605	9.04753850038415	9.29221928446697	9.32690865462707	8.66297056563942	8.78613781402396	8.65783472592746	8.95803579151577
A_06_P1900	YDL166C	gene	10.1661474625377	9.72017655533132	9.60787567598568	8.13032392918071	9.96914921415376	9.7156066567016	9.87197328287868	9.93127181429266	8.28673388531488	10.167467208117	10.0993047281054	9.49674865195055	9.39970752308179	9.38984458072225	8.25114418551042
A_06_P1901	YDL167C	gene	9.48640885419964	9.97479598985982	9.95196659387584	6.99067840821736	10.1145228586065	10.0928736198961	9.4465943871624	10.2991567900597	7.10961483850539	9.47590935390378	10.3578885174768	10.245616826786	10.5667591559753	10.3725938442018	7.02041801455869
A_06_P1902	YDL168W	gene	10.0745412827964	9.26507638780001	9.24949519677949	11.8354192090395	9.27316014934957	9.19925433630194	10.0164866948352	9.35619986768379	12.1462132868195	10.1320260646483	9.51906021896302	9.33247375880278	9.46833672848059	9.49695146922138	11.6026550833315
A_06_P1903	YDL169C	gene	6.7482710390664	6.74467117351203	6.58755871834059	9.62229298830741	6.61248481276388	6.50642566195238	6.62358689903214	6.44097231090367	9.63561175113711	6.68135958190257	6.3702872811897	7.41481930421445	7.51508088242251	7.51028628788582	9.30767468391482
A_06_P1904	YDL170W	gene	11.6259788574396	10.4596927970335	10.3761987740742	8.24903412838616	11.3004582642772	10.1469620941719	11.5807701522892	11.2942001145881	8.31757602053454	11.6857246967159	11.2636222640804	9.12478407150089	9.20942802030183	9.19216467295428	8.46047598780347
A_06_P1905	YDL171C	gene	13.7180365024119	13.3028077638406	13.3102783207574	13.3410564355523	13.5767408031481	13.2073676158235	13.6707481023247	13.6018315631621	13.4615911528687	13.6887078773385	13.6397851954649	12.8820832005749	12.9961057396929	12.8672148019271	13.2499481175857
A_06_P1906	YDL172C	gene	5.70125735088123	5.77775151811177	5.75994150713459	5.7633689754041	5.69041089197047	5.79655548031563	5.6941916479318	5.75470660340164	5.72787936560257	5.78506579479023	5.77861696215133	5.73913463924045	5.67123381611655	5.71145287130609	5.93196148406124
A_06_P1907	YDL173W	gene	9.4866402032956	9.51466324520783	9.60050350270947	9.55673852305432	9.1857317252883	9.60523922976051	9.48769931286759	9.12084424352523	9.47989423618169	9.4056868055811	9.02247921832361	9.34904371581114	9.23356724100943	9.37273617625402	9.48625369382155
A_06_P1908	YDL174C	gene	9.97902286048961	10.0597447903267	9.9132476083836	10.9952007917176	9.73638118501184	10.0153932561912	9.94168070117265	9.8005068905818	11.1312492953488	9.59484663591018	9.91727029258348	10.2013439014846	10.1998448559854	10.1935813330157	11.0139401843091
A_06_P1909	YDL175C	gene	9.51076296674758	8.68978913777162	8.71127711234903	8.53578115004771	9.0679970717362	8.6748285771046	9.55714794488906	9.08022864618809	8.48396399282871	9.92585155367149	9.10095341515824	8.35712969942926	8.1976451588378	8.3010762581336	8.55696996137918
A_06_P1910	YDL176W	gene	8.4680244366437	8.45744839286874	8.49897425216015	8.24434311994759	8.4797135071172	8.52231182127406	8.36804846664922	8.5747524351669	8.30182027425362	8.00956600781274	8.46499833870503	8.16859567630451	8.04576156838943	8.07769077967779	8.17042458112236
A_06_P1911	YDL177C	gene	8.94912380067771	8.57176817367989	8.6855397155716	7.6401354802778	8.72535579747121	8.66245789592542	8.85336335101334	8.7157642923445	7.74072202487568	8.7491664895533	8.63868480734372	8.34945176140564	8.34760851925568	8.32342363857018	7.54235309493326
A_06_P1912	YDL178W	gene	10.4764201067219	10.0402865210299	9.99856772870689	9.82189116381906	10.2152306135506	10.0685233242583	10.4488613475582	10.111424753424	9.63131612429847	10.5627956893254	10.1980352560953	9.94301431823803	9.86700714781416	9.86201486214397	9.85890336689443
A_06_P1913	YDL179W	gene	6.78738406501523	7.05033288160621	7.04984861029101	6.32166655900496	7.22190964589498	7.06601776814326	6.89713494233738	7.34357598206166	6.35386170150927	7.08362487433524	7.33094002607132	6.76153622568879	6.66185092036902	6.86325467406604	6.28698392921476
A_06_P1914	YDL180W	gene	9.23606854233313	8.28610933747575	8.31689013635324	7.76723718396931	8.71675976589283	8.32501368743336	9.26198872256435	8.6916917326791	8.02266178366597	9.20395648475071	8.92134828703419	7.90953741930985	8.03745233794454	7.95929621908985	7.72013044303459
A_06_P1915	YDL181W	gene	7.01368150911254	8.27561478238152	8.26692585055257	9.3951580246753	7.46897909385926	8.20381815554033	7.05616459765126	7.55679946554601	9.47817492916349	6.99593211232349	7.39703957337366	8.57956004787293	8.47110434780255	8.47062343825621	9.33996799287767
A_06_P1916	YDL182W	gene	14.5655350114087	13.4833926644596	13.0940079974987	10.1269332878005	14.2802398706153	13.0051688790421	14.578461739347	14.1402248489397	10.0218949569421	14.5358864433322	14.1532286994419	10.2824143756606	10.3782098808422	10.3379075433145	10.1583251992552
A_06_P1917	YDL183C	gene	9.97177476675028	8.69842135476291	8.43188713971291	8.40179816850124	9.8049737623429	8.48362809309644	9.9530483855899	9.64901097746095	8.75693177548352	9.85033047722953	9.86880720494818	7.21537769427379	7.30132748168885	7.23041913778445	8.48039353685944
A_06_P1918	YDL184C	gene	10.3487379760293	10.2480981820024	9.88810939743987	8.70440118674496	10.0224285638803	9.83744670150093	10.1250469883877	9.87185087594729	9.02571611739588	10.4545449178042	10.3510329844619	9.47274760899155	9.45230825277932	9.40831078138041	8.86119455829028
A_06_P1919	YDL185C-A	gene	5.97694044354243	6.09640974120628	6.04823034192684	5.8175224636325	5.97103554148051	6.01508602698338	5.86039763574329	6.02445681034705	5.72647608351071	5.88606026794387	5.81483294441582	5.987069156741	5.85596156203156	5.87188425892928	5.7672843813179
A_06_P1920	YDL185W	gene	12.459658768325	12.6527440385281	12.8143050523631	13.4022871641828	12.6020565420607	12.9270154848654	12.3765059568133	12.662577862117	13.10161968254	12.3824302112992	12.4783843677877	13.1681958374685	13.1998453087824	13.1265566246919	13.4022161692761
A_06_P1921	YDL186W	gene	5.83335019695968	5.85508273805954	5.74305325422639	5.72050377449375	5.71609694283098	5.81495149600044	5.96192700838153	5.75470660340164	5.62479892501786	5.85033069287901	5.74407070051485	5.79034759915394	5.65882246894926	5.78467465535767	5.77391961572341
A_06_P1922	YDL187C	gene	7.25479844672898	6.90571848103123	6.93287914970173	6.58925999156132	7.14015306249117	6.89702465904937	6.98202732379764	7.13236051361601	6.65851013239745	7.15731687025229	7.15896374460669	6.73846589250428	6.73637587700176	6.65102489136183	6.65559491150223
A_06_P1923	YDL188C	gene	8.18616388501646	8.608355625599	8.67295288096808	9.95982599023295	8.24950575346988	8.50300900561371	8.37293309972709	8.35667131857797	9.76629347366582	7.98875677994089	8.21729255083392	8.93295164423361	9.03053780781689	9.11519179669895	9.73122348519264
A_06_P1924	YDL189W	gene	9.32902056883062	9.05892547449017	9.00120927487863	8.49805708205658	9.2073693202469	8.9280026019463	9.29032277932673	9.18824254280224	8.65292182033905	9.341053360217	9.3631979237641	8.85356502807673	8.91397045780891	8.81012279717477	8.48018002722392
A_06_P1925	YDL190C	gene	8.77999075160445	8.41385570196877	8.38135095848524	8.54927050995761	8.50666925051809	8.29570430054728	8.62979188339727	8.53241372273911	8.65959629889066	8.79670620749835	8.57222086066765	8.35043493719936	8.35442485843992	8.28807231447457	8.54217268974801
A_06_P1926	YDL191W	gene	13.3540094066537	13.3109783640431	13.3045025211365	11.6072450492311	13.3783834820801	13.3586852832268	13.3106350313174	13.2627780275701	11.7931957352944	13.3319350585622	13.3655699550816	13.0621935174988	12.9394220668025	13.0618223692088	11.8345309307647
A_06_P1927	YDL192W	gene	12.5382328224542	12.8693688985074	12.7490359408198	12.1122686511281	12.6896081229794	12.8833778419579	12.5722658194158	12.6307359164826	11.8053528413674	12.4926856365761	12.5067984366498	12.7881904848886	12.5948870250262	12.8190788963051	12.2520958960717
A_06_P1928	YDL193W	gene	8.35207788437296	8.36841282051092	8.30560912755012	8.75942590612424	8.25115558522796	8.29759158149299	8.21830536827469	8.19019195648617	8.85777930409994	8.13437655054112	8.23612897336609	7.9942329209967	7.96269813231416	8.10758981123064	8.77559317311607
A_06_P1929	YDL194W	gene	9.60973408447194	9.22431737649853	9.35986732764188	9.79236903948559	9.33209042482375	9.34376680427774	9.67348837999261	9.11889036472444	9.59790987529416	9.77163010470717	9.05659726113518	9.2639767590827	9.11261782117205	9.2159021559552	9.78514915206543
A_06_P1930	YDL195W	gene	7.71632201755671	7.62223575070439	7.65505052422595	7.93992127000559	7.56623878268087	7.73184875009001	7.54428730035004	7.55611547752314	7.57945066956321	7.73128429111585	7.37232059007582	7.8256914377143	7.85551948222793	7.88162237544526	7.89735820190554
A_06_P1931	YDL196W	gene	5.52866214557573	5.65844244292093	5.67410833941522	5.72050377449375	5.60486205815886	5.61667136044849	5.65942202290702	5.66000160898144	5.69011400141015	5.75752559903568	5.70017289826735	5.71172147691864	5.64900701689287	5.73421020093228	5.65613896242682
A_06_P1932	YDL197C	gene	6.74942876527551	6.43655735564909	6.54201441039194	7.38575027418967	6.46875219842618	6.44980582580604	6.77383213013776	6.5151346231142	7.36344097914723	6.9196201581617	6.57793229865363	6.59629660360521	6.57483464089162	6.57748702985911	7.24919248068016
A_06_P1933	YDL198C	gene	13.6059249185403	11.6250028141231	11.4451135321284	9.51144837491869	13.1225021336342	11.4420472864156	13.5863701141232	12.797636100551	9.08580928617684	13.5741145794711	12.6589879136619	9.91393237368981	9.81364331296514	9.8787876150522	9.5940711056214
A_06_P1934	YDL199C	gene	8.09299621119278	6.21054150350268	6.13916542919928	6.91259018261661	7.2544172714109	6.02562778404558	8.08895781837566	7.139150440153	7.03105500391329	8.13776241902508	7.4185951312885	6.37457493366464	6.41258540400257	6.60998004494921	6.94450161137816
A_06_P1935	YDL200C	gene	7.86943862714491	8.14715607332337	8.19967494119465	9.07815575319868	8.0553035808414	8.21431290571526	7.73324833201373	7.95274235141754	9.06072908500573	7.92374304543959	8.0045109443052	8.57965577955292	8.571213534062	8.53928407593079	9.01939868006106
A_06_P1936	YDL201W	gene	11.176642109308	11.4161517496463	11.3764143199819	9.27660253248452	11.533299236921	11.3439771866504	11.1542917577614	11.2875576978216	9.40058911232571	11.2130241430526	11.523097723084	11.2245996621998	11.2728895513779	11.1855350198841	9.43881481607111
A_06_P1937	YDL202W	gene	9.27468444987356	9.27053177203297	9.27788256511823	8.93556608368581	9.37992471840637	9.21673496393108	9.36199804772416	9.34531251590495	9.03812484196514	9.36760449230241	9.39181092864324	9.09898260471737	9.12125414623028	9.03895159159365	8.90551626368105
A_06_P1938	YDL203C	gene	9.2028492577261	9.12902401594537	9.02712459982667	8.83569876309943	9.21410500769106	8.95173579032963	9.30842625376091	9.27243506748625	9.00039533448449	9.34416672372602	9.28461906286087	8.8598589348217	8.86708501464929	8.85712826965322	8.76435101802964
A_06_P1939	YDL204W	gene	6.67534640526902	7.24584692093123	6.75961417441682	10.4237306612474	6.90520190760357	6.70189151407385	7.02081625097899	6.75657790865919	10.560104100498	6.95958364850635	6.77441784471992	8.0341077710596	7.99278787390664	8.23819935722483	10.3476612751145
A_06_P1940	YDL205C	gene	9.33968747410674	9.05806718215258	9.10714495148429	8.89958736543272	9.42121016560309	9.18224336043129	9.46287757107707	9.46847176246991	8.97193512456365	9.55556882988786	9.36512028435769	9.40197875685596	9.36102455668338	9.39895231869592	9.22757246708083
A_06_P1941	YDL206W	gene	8.13702159529164	7.54565926059922	7.8811029758721	9.30109151774264	7.55045972445992	7.80185301103362	8.17216117652233	7.52591915862787	8.94848928389725	6.96759068797051	7.39149551550537	6.73393038686948	7.59372087242449	7.64982638542664	8.80132666411691
A_06_P1942	YDL207W	gene	8.45564409698498	8.09128303049068	8.0807058974446	7.3323806662139	8.35306330074553	8.05188757978963	8.49027676484043	8.41480825317174	7.33162664501876	8.46732147155224	8.36119061028023	7.64051812439777	7.6740396180066	7.67786712796751	7.42502296959303
A_06_P1943	YDL208W	gene	12.3942174941522	12.7934006740497	12.7508731682895	10.3484592827004	12.6550444206843	12.7796205450089	12.2655590442214	12.5971566100609	10.496012691572	12.3032592275056	12.6586402994828	12.6324995493791	12.6591112203913	12.5726468983568	10.5350852891425
A_06_P1944	YDL209C	gene	8.06329836067979	8.33391024705256	8.38093248588661	7.21857144833752	8.17288773784772	8.32141340610817	7.80225743449297	8.26397384679992	7.25480815197177	8.02973687549309	8.23003595173698	8.27613203381954	8.27410447821999	8.18422103986594	7.3067238008056
A_06_P1945	YDL210W	gene	7.56932455034828	7.94805445592434	8.40046878766842	10.6715245590061	7.72076583516895	8.33614180861202	7.6132793159783	7.82560768762457	10.7364099152663	7.54917610056169	7.76155926626539	9.12984991880404	8.94589492880869	8.8959545758891	10.8105300383868
A_06_P1946	YDL211C	gene	6.88377570383583	7.35267171773393	7.26767040307288	6.48048735995059	7.2040688247894	7.35890946742111	6.90598059975862	6.95793841142878	6.64538793728911	6.82796657739478	7.23232533268792	7.3889701658057	7.27324709575214	7.28652456185856	6.6877693888247
A_06_P1947	YDL212W	gene	9.50921448731868	10.0039084751734	10.1219746484859	9.48497784879333	9.85827162054338	9.90949544574805	9.57751241603249	9.8221572251682	9.57759564807053	9.71204723282849	9.80863127796722	10.0093719301832	9.88144977363266	9.96807918571227	9.85453197761595
A_06_P1948	YDL213C	gene	10.6475545571605	11.3572199768398	11.3451079940334	9.7717386015041	11.0085626911499	11.2980256895815	10.6112455751098	11.0790062876342	9.68002351225888	10.6856807737704	10.9546757429342	11.1257730283111	11.0630720693649	11.083371017788	9.77787062518068
A_06_P1949	YDL214C	gene	6.55394701295019	6.94214301038723	6.8597550193712	8.52890404500836	6.66001652479895	6.81185917757416	6.56275957923382	6.70862749635048	8.37216920375956	6.64438456362328	6.59040499103528	7.0407348832826	6.99815319519587	7.10661592677915	8.39704480436403
A_06_P1950	YDL215C	gene	8.22738841228587	8.81284262893339	9.07216021770371	11.8190693883338	8.3748362757577	9.05580027957216	8.2632980082487	8.44902384523965	12.0927341688727	8.29962555214691	8.5812172027829	10.2216992354755	10.4412402020279	10.2409712322898	11.658923398274
A_06_P1951	YDL216C	gene	7.56698805409695	7.08971311277873	7.16742908590252	7.8362803383362	7.17830090186111	7.07434757500855	7.51197204836169	7.11583860095296	7.91570687109052	7.53279521328393	7.21783900508374	7.09844273214698	7.0143572220063	7.01907438917033	7.62750089409144
A_06_P1952	YDL217C	gene	8.13347453501822	7.84311070369624	7.9210393402954	7.40908012908903	8.08953684644974	7.92154075320445	8.1705186644215	8.09877900295187	7.500372306738	8.20352152919519	8.16517793437551	7.55034787950719	7.53457159536322	7.57079766720987	7.47355429461781
A_06_P1953	YDL218W	gene	6.01574799017375	6.63272372346956	6.52999572680019	9.58822676718632	6.08427448739806	6.3768006740861	6.09644563179372	5.85795907513147	9.8690659683024	6.0198858244137	5.88401808472198	8.05575969274065	8.17151283116094	8.26084946724736	9.38542537837108
A_06_P1954	YDL219W	gene	6.96813744748844	7.49563726282791	7.59756787956256	7.02186812923962	7.23562257129138	7.55921741839723	6.93275963925734	7.29328909278242	6.96447445730898	7.03475973407525	7.26418945628876	7.48948049740104	7.40601270198939	7.56590228346641	6.98705542957514
A_06_P1955	YDL220C	gene	6.30696459280531	6.22068363922986	6.29391011027631	6.23608845760338	6.28274763074992	6.34175466109561	6.4077782657584	6.45301338748826	6.39941821617628	6.52725995384749	6.60441260621749	6.43133588630851	6.39967075988994	6.37851162325373	6.2152613768495
A_06_P1956	YDL221W	gene	5.63410073905432	5.65916344256257	5.63410073905432	5.62224270456742	5.62435912396679	5.62248448042763	5.63251837937247	5.5888260390167	5.6767388404577	5.59295529147469	5.61470984411521	5.62658888706539	5.61165258975332	5.5988718230788	5.64540878117367
A_06_P1957	YDL222C	gene	6.71585850187608	6.95903914040117	6.94951792522244	9.30483344264831	6.90426047495254	6.77914179028248	6.81842104793308	6.87503246544011	9.4071299172346	6.91434575696858	6.84901906270686	7.52806581073613	7.55156818101271	7.63743821524033	9.23043534341473
A_06_P1958	YDL223C	gene	6.73485371240634	8.58342653901876	8.49792926926439	10.1567755637226	7.184576890168	8.04311373349879	6.91880108360523	7.1682883947456	10.3273224262688	6.91151042805725	7.25680512831507	9.24179034585336	9.53970202053878	9.40758729135377	9.79263378804994
A_06_P1959	YDL224C	gene	7.96449557812787	8.0200889854047	8.05448171094555	7.85042531278835	7.86092908747389	7.88995663804546	8.12014246920731	7.93502984925199	7.93066025694066	8.11275904966476	7.92405085483646	7.99262196407896	7.96550527092079	7.93306071274698	7.77842680038688
A_06_P1960	YDL225W	gene	7.59220716175566	7.54927836461735	7.46352398046516	6.77927590106529	7.61775588488065	7.43341910961094	7.64984125936884	7.60857070200787	6.76501198528944	7.68630870741623	7.68901295079982	7.44075570446257	7.1912568267156	7.34110412682868	6.84916816480671
A_06_P1961	YDL226C	gene	8.80350043034774	8.82885113636725	8.79671352201904	8.78507557846817	8.77230252221817	8.74274242185267	8.99781022119881	8.8306335017971	8.72634130802065	8.92610917295102	8.69417002866584	8.62977307541816	8.66077048413222	8.70041903550544	8.72200532087526
A_06_P1962	YDL227C	gene	5.79801957501195	5.77775151811177	5.75660279817273	5.7413434854688	5.76935529624573	5.78145686613907	5.8836526756877	5.80678746667196	5.66209698395299	5.71705809889649	5.6437766768659	5.73859559075275	5.72379992913998	5.71295178487338	5.6892726423647
A_06_P1963	YDL228C	gene	6.88377570383583	6.94670978645907	6.78390411454306	6.13068235076526	6.51613921280298	6.77205663240736	6.44009992059221	6.43181094517099	6.08112934470133	6.60164081500793	6.57668398344048	6.48188703741784	6.30865197773098	6.3978609338427	6.14937676188932
A_06_P1964	YDL229W	gene	13.0759396973153	12.9416395386614	13.0418263170368	10.4153322031478	13.1626190569814	13.1045329977509	13.1397273631962	13.2201754747044	10.3583709017447	13.2126351163991	13.1317649671736	13.0374480322062	12.9095729713345	13.0165887739516	10.7485048810602
A_06_P1965	YDL230W	gene	8.56612704485235	8.22462685061049	8.27743229887971	8.80706955987698	8.19651006806173	8.17218599799335	8.49169329051277	8.26217414448932	8.87891387537365	8.54125031294488	8.20423439210173	8.17422186187454	8.07981783154147	8.14421092953945	8.78520009614724
A_06_P1966	YDL231C	gene	11.4188252858156	11.3023926955191	11.4672555201671	11.923759184618	11.3871266547731	11.4798419413166	11.3462497472739	11.3884295565247	11.8496945608456	11.3529348970452	11.2073219267714	11.4602777679316	11.347043342959	11.4230771030234	11.7585598717303
A_06_P1967	YDL232W	gene	8.81789500601989	8.86948327558092	8.96055097441347	8.71430687230618	8.82055406275662	9.08254760558142	8.71697195556017	8.75706368776211	8.53170939925158	8.85501148978309	8.87663863773219	8.93430353628622	8.83479291432336	8.8469440279417	8.64050970942172
A_06_P1968	YDL233W	gene	8.29660752996559	8.23307440013785	8.08085993685864	8.24022133851171	8.29940004348133	8.1549400291339	8.34331308958856	8.38573247549715	7.99655452161455	8.19128414424407	8.18046602816284	7.89978469555025	7.75942833034953	7.97731235348385	8.1677251034569
A_06_P1969	YDL234C	gene	9.14171059827011	8.74484208678233	8.74845098348161	10.1101444503359	8.57407935667495	8.64475782494568	9.17696456567448	8.65562430560396	9.780038557159	9.08886279314688	8.422295599952	8.61945175523394	8.68523796629603	8.78532155304073	10.0293267987418
A_06_P1970	YDL235C	gene	8.98612436703986	8.89524641633734	8.88425865053131	8.24236641658221	9.15954382978039	9.03976050570145	8.9574289013297	9.12684058953181	8.42119406517256	8.96744632215586	9.16679087936513	8.75871842451654	8.88205046885091	8.79715520454416	8.24891192262372
A_06_P1971	YDL236W	gene	9.14917158366683	8.83030535791058	8.95077231542081	8.76834721707044	9.01455073296256	8.95543426536908	9.21773959238644	9.01120686680714	8.86720837088818	9.06319564087026	9.13012466630851	8.99509933651171	8.9820568372418	8.92888264292991	8.86151117636584
A_06_P1972	YDL237W	gene	9.20211432507267	9.07082853500745	9.20562432798093	10.2832314255699	9.05238492297961	9.14238010944341	9.3438528506933	9.20865325218796	10.2372718355681	9.43990979407435	9.0861175073843	9.57644517897124	9.50802791595933	9.54916181756682	10.2694574920518
A_06_P1973	YDL238C	gene	6.21514560085367	6.24397317269622	6.20798353089152	9.22481514860352	6.09448601097839	6.19031891429791	6.16818303456639	6.14127586344713	9.39647321032612	6.21769839914434	6.20528574892237	6.81426561115357	6.84271408427887	6.79779038725133	9.11738130958222
A_06_P1974	YDL239C	gene	6.39854162564386	6.71011798517244	6.78502956604534	9.18707993775037	6.54406350677569	6.77478164507516	6.4675737727086	6.61144562281477	9.12557263031018	6.42026510691629	6.53952778005025	7.71107308705344	7.80900901563175	7.60499970324176	9.01153782671212
A_06_P1975	YDL240C-A	gene	5.63410073905432	5.58896443127865	5.71993390677369	5.55140837896949	5.72054989793252	5.5815256994253	5.6941916479318	5.69753139975879	5.71504039745244	5.65910192193862	5.7525391264835	5.59826008226394	5.70651910730283	5.58268382210147	5.65613896242682
A_06_P1976	YDL240W	gene	7.02834848177159	6.80207696373906	6.74502959399531	7.05884679994083	6.74668363577312	6.82620374006277	7.00543049368064	6.64085125785828	6.80620303051191	6.93811385971325	6.54877046032843	6.80480100102804	6.70868932857801	6.79199329749154	6.90065010446622
A_06_P1977	YDL241W	gene	7.86548392168966	7.94611248003934	7.85062378612589	6.79280785389514	7.88903777216672	7.8654849578796	7.77779972104718	7.98173979129345	6.53704555206729	7.78981552223686	7.52007372581315	7.37582026188744	7.1457118609369	7.34387343905907	6.87474361893582
A_06_P1978	YDL242W	gene	5.60000161806501	5.60481887717635	5.6202472744694	5.62449086490779	5.58223589550397	5.60277174048234	5.64961545906341	5.64291686488141	5.66371893629772	5.64577210696392	5.65814076587311	5.59826008226394	5.65942202290702	5.59342853358858	5.67694097837251
A_06_P1979	YDL243C	gene	6.18731682677208	6.05398892931792	6.16373141184758	6.46402228438995	6.09465156459402	6.11572326378927	5.96328689005038	6.09824281330288	6.56297097211437	6.09584149983436	6.1239445900477	6.27231661146255	6.38860276775092	6.24428648300312	6.43165834779855
A_06_P1980	YDL244W	gene	5.6018181070404	5.58896443127865	5.66480101138639	5.82756458665416	5.65449812992885	5.65916344256257	5.66286634521625	5.60880924267552	5.86590840818371	5.56721082282673	5.60183713769693	5.68310888647285	5.67123381611655	5.63211051556461	5.84718203850306
A_06_P1981	YDL245C	gene	5.63364568296291	5.62449086490779	5.5393259888955	5.55329702867941	5.66002418083457	5.63791740150553	5.64119344428101	5.64193131285023	5.57812755363061	5.59592949870854	5.61628374722775	5.56902637040836	5.51814284126048	5.60401554514078	5.58926326798241
A_06_P1982	YDL246C	gene	7.84626325783169	8.02919832615289	7.39933170644253	7.913206927497	7.53463232158311	7.74313869609957	7.81545692119377	7.62025986302473	8.14224752835636	7.41776121737316	8.07694819455347	7.57762603493782	7.19614902106866	7.45723995096448	8.20287343782667
A_06_P1983	YDL247W	gene	6.30696459280531	6.09293327265567	6.24259963540062	6.26453481950563	6.19060670413589	6.16743842614515	6.40114456393487	6.28876476810818	6.37348961240324	6.47543588167582	6.32865668936175	6.29722731603078	6.33380416283686	6.31811357339444	6.27841722620752
A_06_P1984	YDL247W-A	gene	6.12933357059043	5.95627337347084	6.09600389503434	6.27871270396165	5.97457966338392	6.06020102805735	6.10894844121786	6.07919931344857	6.27313044462176	6.1543467260086	5.9879221650159	6.16536944746099	6.1351402014288	6.1238365234524	6.2379862508215
A_06_P1985	YDL248W	gene	6.12933357059043	5.89957783965427	6.10850964799785	6.34736408889675	6.10796547253406	5.99019722875035	6.06479527556459	6.24595755221494	6.45146967942881	6.03413444022008	6.1429276591407	6.11541959983552	6.12761574490103	6.05234611053969	6.42301939897201
A_06_P1986	YDR001C	gene	9.49373868400411	10.3180306735994	10.4147798509306	12.2244407276055	9.67024033408398	10.3166010007442	9.57372430825229	9.87205649859589	12.1667591748513	9.54456406217513	9.5659168307894	11.5331492509882	11.4351784764906	11.5285997840341	12.4168732662266
A_06_P1987	YDR002W	gene	12.1311372953124	12.3837655617299	12.5965852205635	11.8268928228009	12.3553768085346	12.5865594892153	11.845107328459	12.3719279031161	11.9439470198888	12.0044352707581	12.4243875552954	12.6393615033911	12.6645882187951	12.5448541251493	11.8918202784559
A_06_P1988	YDR003W	gene	7.95172411430292	7.67590033266771	7.66482774750517	9.24756146477015	7.72448686113743	7.64353725804918	7.89558285949379	7.67755941590452	9.41770771710518	7.98311016223192	7.91887780725219	7.92907016256139	8.01918938894972	7.92515300080797	9.15980095225919
A_06_P1989	YDR004W	gene	6.86464579353147	6.93311073291308	6.69608251235649	6.50253700568774	6.86211612958999	6.7121046205479	6.82227846995269	6.82433033636409	6.38948213645062	6.83032396596833	6.64455377190825	6.61107543925508	6.49862138488949	6.5592449323735	6.41074084685002
A_06_P1990	YDR005C	gene	8.772103426109	8.95375092699686	9.11674284588175	9.98349730842624	8.85089317083203	9.07727804769751	8.84615931417051	8.85048716568491	9.86072797019199	8.77765622806008	8.68372563892834	9.16418993502902	9.17325067005786	9.22996290706473	9.89206845041965
A_06_P1991	YDR006C	gene	11.1558032117537	11.9375602137265	11.963502858053	11.6803926657474	11.4434309924103	11.9220411419724	11.0029829936045	11.4666485147616	11.3838568303088	10.9811178405631	11.2504254126807	12.3064436715682	12.0767742714076	12.236058336791	11.5685543063374
A_06_P1992	YDR007W	gene	8.02240372887199	8.48496996769915	8.0993066547051	7.93325709177757	8.12211351337927	8.23876659456073	8.12218136942921	8.23054581157654	7.93303279010684	7.89186610842196	8.29991137806075	8.15589375032526	8.07478290452141	8.14548031763848	7.88509815652643
A_06_P1993	YDR008C	gene	5.6018181070404	5.69673574937767	5.64737163278057	5.60872307819124	5.62435912396679	5.67887618250786	5.61829015634786	5.66290006854023	5.62735685419716	5.68758062533431	5.58896443127865	5.68456357744019	6.00371019368187	5.65610870392641	5.59110977365873
A_06_P1994	YDR009W	gene	6.93129140009042	6.86306270402844	6.79010391974135	6.96470900405372	6.74899686785713	6.9514445848125	6.80505283164498	6.69213768809503	6.93990523948006	6.71569665141251	6.74999230870324	6.74174644789292	6.70845128504099	6.70514149869056	7.02634708920032
A_06_P1995	YDR010C	gene	6.02913959690463	6.03985170232033	5.99500659967306	6.25818509979439	5.99197182689046	6.22329698866065	5.97724885124351	6.00747599412543	6.11114614445453	5.83122803250475	5.98624076520651	6.17914756656411	6.02507129089502	6.01740933625295	6.16665409293774
A_06_P1996	YDR011W	gene	9.78684414261296	9.16531400338918	9.08951296536224	8.77784330958779	9.28841211857518	8.99386994163511	9.86228983730313	9.27440788370598	8.73218863764461	9.79235722722647	9.31652499482126	8.84216517915473	8.77083657744362	8.80841047225938	8.6054430769135
A_06_P1997	YDR012W	gene	14.3321431091107	14.3860721275555	14.3258566118262	12.0792096803422	14.5023646357543	14.1114788387145	14.4807331597185	14.4103472885748	12.0496793926286	14.7643366923221	14.4829775813526	14.050683101527	13.9166860231066	14.1235113443052	12.2980730488958
A_06_P1998	YDR013W	gene	8.15901398238965	7.5605190043801	7.56852039773126	6.97864379092347	7.84267627309678	7.63632220878172	7.96755477119624	7.93132828248088	6.79427180787409	8.00286488594351	7.62073250126488	7.39316855844902	7.35153386713315	7.27880587106058	6.99444859178419
A_06_P1999	YDR014W	gene	7.23058124255916	6.67779615471659	6.77288124519886	7.01957149487487	7.08389946411991	6.89065157683211	7.11775123957636	7.01388561254818	6.99522487318982	7.1554170951797	7.21579649197442	6.76696490222963	6.73247864620418	6.63218107191423	7.07328398432057
A_06_P2000	YDR015C	gene	5.54847311846988	5.60672764809322	5.60281789586357	5.64940042561212	5.6017329613119	5.58398834983128	5.66384368208802	5.58691628490999	5.58896443127865	5.72829756995156	5.68588832216896	5.626747798629	5.67120720279715	5.6453639924393	5.67742465430264
A_06_P2001	YDR016C	gene	7.21473760181212	6.39625470287709	6.32174379783435	6.39359693945876	6.63427921114778	6.27365475598044	7.07910049259595	6.54392695435633	6.26445774222512	7.19977303380202	6.62085172459359	6.12583061990385	6.06445889112268	6.07079816664343	6.43899927045882
A_06_P2002	YDR017C	gene	8.94990073148499	9.46423338097199	9.45477546993748	9.0090440824097	9.31645554609899	9.35496014494026	8.92703766201372	9.39496737925351	8.98502465994326	8.92393368283407	9.34520404772942	9.37061581490643	9.31139738791725	9.27238247982195	8.88230425137025
A_06_P2003	YDR018C	gene	6.00410890484545	6.02827445399518	6.0846228714441	7.15587333377145	6.09465156459402	6.06401611161339	6.1621292062705	6.04060463898326	7.48981802201589	6.06591135546564	6.16101160733367	6.29447771932929	6.3889178953916	6.33350642681265	7.10181243714836
A_06_P2004	YDR019C	gene	7.67040876528375	7.50639927510859	7.22927429294608	7.1464866027078	7.88625200321472	7.19511617848364	7.96572151372204	7.72761166144738	7.21798217907868	7.93190406595662	7.89274971772493	6.92376949417092	6.94038523207445	7.0239919005012	7.08835839344462
A_06_P2005	YDR020C	gene	7.47828936689921	8.09355120386275	8.06571489251003	6.78815343119062	8.14352719882467	7.79125998460589	7.72217339858226	8.12011695976113	6.79517268194816	7.65768207923367	8.0540156895437	7.89241868771064	7.8569616951242	7.87756150345737	6.81466548265293
A_06_P2006	YDR021W	gene	9.28844296026665	9.95594433422374	9.77741223055146	7.720712307895	9.95259111120633	9.94812995962281	9.38495558138114	9.98803838206491	7.46602152920323	9.23608703643452	9.6129967643842	9.74035471934966	9.5746616520207	9.7324307135336	7.78224420729511
A_06_P2007	YDR022C	gene	7.04383437698132	7.51529277919845	7.41696651206864	10.2279359282099	7.32329267577778	7.48455350232181	7.06329626280489	7.34741090803451	9.90966751509512	7.15699957489672	7.06287082056674	8.39098068204502	8.34673850974963	8.43917379969542	10.0928591794614
A_06_P2008	YDR023W	gene	11.4066643686379	11.3567702174755	11.4527622971684	9.74606712976681	11.4377904169404	11.4456410203117	11.3764994232057	11.4464815082462	9.86514773446386	11.4202799949586	11.4007977350476	11.1356923922128	11.1708416052637	11.0728119182957	9.79235028339156
A_06_P2009	YDR024W	gene	5.63533065396941	5.67794959597012	5.55312006224412	5.60872307819124	5.67091382616253	5.67887618250786	5.64961545906341	5.71699089440494	5.56250866575943	5.71265121231864	5.5614715016405	5.64193131285023	5.56280447401959	5.65610870392641	5.78603433641173
A_06_P2010	YDR025W	gene	12.5286364761472	12.3759771777404	12.4265164180194	10.1344505237268	12.439119742334	12.4946057341038	12.4613764230677	12.4744568527566	10.2844031275416	12.44340348273	12.5655646248177	11.9391175948243	11.9428724484502	12.0406165874756	10.1469509609394
A_06_P2011	YDR026C	gene	11.0092316483349	10.6394264449929	10.7180299999893	9.99148485174602	10.9406136254849	10.6890116546303	11.05818194768	10.9110012061498	9.95062358141542	11.0340613814042	10.8527451319581	10.4653231275196	10.3929487220269	10.5265203812643	10.0023582657419
A_06_P2012	YDR027C	gene	7.83449294003555	7.8578243528677	7.94140067007483	8.71455666300445	7.74348755475667	7.8468184942167	7.84366123993497	7.88414119019927	8.79036686201083	7.86287069131927	7.84757099992855	7.86462262535728	7.87979618263002	7.95198425394157	8.76613672516575
A_06_P2013	YDR028C	gene	9.89474688382654	9.99239234275159	10.0116679934244	10.4797551701234	9.75717746584406	9.93558805209551	9.94469055310199	9.93607001824036	10.609288879192	10.0335920116228	9.86242078082855	10.1215502495512	10.085571912645	10.0665862275964	10.5513615879817
A_06_P2014	YDR029W	gene	5.78091858708932	5.65844244292093	5.75994150713459	5.70587553206333	5.79739866862957	5.78145686613907	5.77904770026194	5.66290006854023	5.72787936560257	5.68550713221232	5.70203856812062	5.68011262825447	5.71693411331698	5.74365205720546	5.74438870701416
A_06_P2015	YDR030C	gene	7.58195700368102	7.65277843128532	7.64364167287755	8.89847601005636	7.5467228979859	7.57581442959954	7.62651253796615	7.62757836646793	9.02003708448799	7.67459252198119	7.67940865692992	7.87808059851369	7.79598252691133	7.81277566914948	8.80111719855937
A_06_P2016	YDR031W	gene	7.03390724668106	7.1400453996602	7.27835131817798	8.77584447064404	7.02874973460175	7.41390351229165	7.00795537841746	7.0468310511881	8.79971677226358	6.92867503479352	7.11198279536651	7.38263497446832	7.27987833691608	7.31754671538243	8.56375418194759
A_06_P2017	YDR032C	gene	7.89599465630526	9.19440981003079	9.09532349980041	10.7733904997544	8.08326011752662	9.03952110095489	7.99684347516723	7.90292715031139	10.7759275392931	7.61610156675619	8.09395562016665	9.8095567619821	9.81566516568081	9.91591700615886	10.6025958843397
A_06_P2018	YDR033W	gene	8.98522992299712	9.22213878915251	9.30464256925492	10.6896035706125	9.19703848278449	9.24872671069889	9.11348053905734	9.45027359294038	10.8428816811156	9.14156751407423	9.34551186888921	10.3747771610887	10.3730293004743	10.4281581177849	10.6704796774248
A_06_P2019	YDR034C	gene	10.3391469188823	9.26592594191347	9.17879417289679	7.92438788438654	10.1124671100539	9.30913675811136	10.281357815848	10.1032274333584	8.10287023338321	10.3465411276763	10.2556977409482	8.71907145769688	8.70308902024385	8.62892552174173	7.97062561385748
A_06_P2020	YDR034C-A	gene	6.29338454443713	6.19834491827307	6.24238459954999	6.04878465818112	6.0816898572477	6.18189653558172	6.27548215489571	6.09824281330288	6.10012866692665	6.32037110310882	6.2208668464914	6.28150115495103	6.15343666808408	6.15502677117262	6.11006284810963
A_06_P2021	YDR034W-B	gene	8.23698627541554	8.59535765867597	7.77882747483033	7.77076024795289	7.95099393965847	8.12646072745628	8.06627209685568	7.64389684018517	7.96618638142568	7.4915148550245	8.15058658441606	7.81496035900224	7.2765192809236	7.85761190236803	8.58667145409601
A_06_P2022	YDR035W	gene	11.1539922802487	11.1655427964773	11.3121593152437	9.13753175314352	11.3801665343825	10.6275930764745	11.6330882395951	11.3573881843244	9.34077783574206	11.7306868569904	11.4382327415465	10.6126570144409	10.6315461342282	10.5488644387975	9.40450797455807
A_06_P2023	YDR036C	gene	8.06898500194981	8.05421129290673	7.94555273857674	8.51269733921506	7.93616361964631	8.03122196308192	8.09485029058584	8.01044989891336	8.3306992374083	8.11671183692067	7.83606706314609	8.07264543333031	8.21024451003968	8.11252375647852	8.5477747025276
A_06_P2024	YDR037W	gene	15.1537882193307	14.4849131602747	14.553921481915	12.1867587436086	14.7556566737677	14.560105304683	14.9533329338239	14.7203699553015	11.9930671378788	14.8224268044449	14.7708414524616	14.5619899563963	14.5564310146667	14.4767428777522	12.6029928421557
A_06_P2025	YDR038C	gene	8.07413742605462	8.62087281995858	8.76558310300317	8.3453229769478	8.49375555180579	8.74345780371528	8.20517923723708	8.49091470393866	7.90239325803737	8.21921663571138	8.06271041145231	8.61773811961196	8.57366049970233	8.64932847314842	8.42142024640002
A_06_P2026	YDR039C	gene	6.8609230507089	6.05398892931792	6.05381902111928	5.78977425509509	6.05237588378688	5.96572498425251	6.36991221527131	6.05082945920637	5.76442238371298	6.31539322242589	5.86129372916841	5.85299758761332	5.9334943876292	5.85299758761332	5.82665955019931
A_06_P2027	YDR040C	gene	7.27335078666265	7.69658393045812	7.83146611414439	7.17289968561637	7.60324299799411	7.60733870690355	7.49367657141235	7.6606937540397	7.31784764412965	7.33375459503114	7.74394233347345	7.53829488569817	7.73866979270648	7.54978741982708	7.26045994568264
A_06_P2028	YDR041W	gene	7.75002710478022	8.03687564418525	8.0957452943068	8.16679205545855	8.00803781947463	8.04976277386618	7.92891481753902	8.05163562170189	8.10259360878614	7.87645598868922	7.88156366780058	7.87291379405528	7.86479458729689	7.93519004803484	8.06318129256002
A_06_P2029	YDR042C	gene	6.01574799017375	5.92771630503326	5.79739866862957	5.76022094646651	5.85466063683596	5.89465320590738	5.92260910661326	6.06994247541815	5.80043137904182	5.9691133664097	5.88401808472198	5.85299758761332	5.80624997286972	5.90063406743184	5.71914642578957
A_06_P2030	YDR043C	gene	9.69125639388709	9.89307196807991	9.61111968032336	9.15929351595747	9.54759828871019	9.66372265343531	9.64183241967842	9.50147842585698	9.48132277072579	9.38839178305507	9.59131024967021	9.38699791243204	9.34574378360088	9.42958041960611	9.52295710458503
A_06_P2031	YDR044W	gene	10.7438894002959	11.9828026343543	12.3784551823623	12.2238235214453	10.9619215548184	11.8750080575789	11.0875669443263	11.1719750763323	11.7861205165311	10.8983900578901	10.7759046916323	11.7811848393506	12.1094727557157	12.0608671585153	12.0901634771732
A_06_P2032	YDR045C	gene	9.02640528393206	9.06951256495322	9.05514139275827	7.23934865259913	9.06690896621478	9.13069389416654	8.87780605292488	9.13853948134244	7.32289792109585	8.99180873003506	9.10483118337905	8.88823824713988	8.78564885094966	8.81203264933106	7.34967089133607
A_06_P2033	YDR046C	gene	7.40129587797465	7.35636771309759	7.40522411649374	6.62075064038138	7.66402204148507	7.25979766295853	7.59400652607456	7.72883534834152	6.5625901066756	7.66226906907507	7.57457994979637	6.86135541287466	6.73267268772172	6.89668315650385	6.65211290742811
A_06_P2034	YDR047W	gene	7.12680539692937	7.45061962958303	7.43421281139458	7.14990061423514	7.32329652840382	7.33862395778643	7.05260102096919	7.4865661054903	7.31137555245391	7.05977666826243	7.47993366782806	7.46601183325671	7.5418104037288	7.41497400898854	7.0085474523299
A_06_P2035	YDR048C	gene	5.7005321926647	5.85466063683596	5.78833769588723	6.33584129359049	5.70782394280837	5.72808821019936	5.72145101924951	5.67946110362759	6.37770576931928	5.72829756995156	5.72940493445983	6.04127674521778	6.0266522276999	6.00118913849041	6.25145180556502
A_06_P2036	YDR049W	gene	8.52775152998796	8.58047393166302	8.50433222940373	7.86579911808769	8.83997262680528	8.62085165061462	8.63234368235783	8.76232243468069	7.62011838963935	8.60148645053229	8.42778148061036	8.32397275308433	8.25435317633013	8.32568568153523	7.80962256802516
A_06_P2037	YDR050C	gene	13.942655020578	15.4076913301024	15.6319372911022	15.6784925506375	14.6314276852798	15.5103693450278	14.0248390042828	15.0106697276581	15.6366295136298	13.8507128339806	14.7603493369582	15.6609677405915	15.6067720588714	15.7093436317429	15.7426399253922
A_06_P2038	YDR051C	gene	7.98837325647014	8.43275229397636	8.38321848608918	7.85896376039203	8.1854799733393	8.32729301734275	7.99897375973602	8.20544621119121	7.88587950712421	7.95610905236171	8.11883111553106	8.12809145409162	8.11981397488838	8.06418070971653	7.9248738922152
A_06_P2039	YDR052C	gene	7.70807555668069	7.80857185857082	7.69550081887405	7.50889778231812	7.78522451582433	7.87449611006207	7.82698323213891	7.84388384192012	7.57330263348154	7.58191643574992	7.92890238482225	8.06740225513169	7.94317361830387	7.97731427749376	7.53870139824192
A_06_P2040	YDR053W	gene	5.65289155054413	5.69673574937767	5.67807190511264	5.68737485222877	5.62435912396679	5.62248448042763	5.62936152668824	5.60538707410406	5.64000386427912	5.68550713221232	5.6724253419715	5.69858892245315	5.61165258975332	5.70043971814109	5.641544176512
A_06_P2041	YDR054C	gene	10.3027818744285	10.2035878244499	9.90537421364353	9.084422201845	10.1524837176702	9.74471509869399	10.1231510460931	10.1309951271626	8.96192719364471	10.1554089291053	10.0992247735058	9.73862596292458	9.72354005318154	9.71654462997856	9.28198796216169
A_06_P2042	YDR055W	gene	8.10810490154982	9.25266813887796	9.39808372979875	10.9022455870684	8.44424364083543	9.11120413824458	8.36454529015213	8.51139703045108	10.9311910770501	8.27122115687062	8.58893661861737	10.2873194832401	10.2521093244214	10.2785649136116	10.9433451765952
A_06_P2043	YDR056C	gene	9.12366491885219	9.1458485573115	9.17132389291741	9.39408734925516	9.12675764998469	9.18820017049262	9.07295862587072	9.12648916994825	9.46036702579359	9.10004499343561	9.07078300227278	9.08572043669111	9.03636353405556	9.04772064418332	9.3944948469853
A_06_P2044	YDR057W	gene	7.11185610119419	7.00583552554597	7.06895412608417	7.22395667996356	7.21561106581681	7.14903510353444	7.18347011930001	7.2092351017143	6.91755623813195	7.21674086333775	7.12831449005293	6.95514245269433	7.00220567892445	6.97470610907886	7.07168583301299
A_06_P2045	YDR058C	gene	8.65544695764229	8.7584581664696	8.87678116746934	8.73851537586813	8.77207813763333	8.81678146328293	8.55836061997398	8.77056351874888	8.69779746125623	8.7145125498705	8.66647422417566	8.4541542658187	8.48085420482046	8.46295628036275	8.73178523686188
A_06_P2046	YDR059C	gene	7.80951784466014	7.37825062819735	7.37905529953555	7.93422353395401	7.3695604865148	7.38638804138636	7.66283630578228	7.34088649701771	8.08157702957087	7.78519124179096	7.49491989551669	7.54539230103363	7.44016992975589	7.4805004480021	7.93606830954342
A_06_P2047	YDR060W	gene	11.6266577528516	11.9315786459733	12.0098103777972	8.83174905741907	12.0719652382575	12.0721623702583	11.5020483969415	11.8981155462431	8.90364356327826	11.6029918687693	12.130830665053	11.8378075914079	11.7981205668601	11.7409542880297	8.95269728467412
A_06_P2048	YDR061W	gene	8.84343166077089	9.14638056371456	9.24771334726618	9.69090911011288	9.00153100692236	9.21719884008266	8.85713576226998	9.11142309528149	9.61709143081371	8.81823687697377	9.13089287340361	9.26955649512205	9.23370563940082	9.18743576316535	9.56905870033789
A_06_P2049	YDR062W	gene	9.44297516502271	9.64031725608731	9.81982418465807	8.81764039895863	9.54407171694366	9.70179854931323	9.40306017466339	9.58887498242513	8.88859784091113	9.52560813931388	9.48204667984676	9.6220562803673	9.51657730140013	9.62780743762221	8.94116952332096
A_06_P2050	YDR063W	gene	7.66823281248289	7.76384728572628	7.81720386237265	8.89463321229752	7.65431685087975	7.81619009174845	7.59252916243036	7.61531405763645	8.88634819649033	7.75539749026311	7.72630915551054	8.25406877389189	8.32528605101832	8.30095273967556	8.85027539074108
A_06_P2051	YDR064W	gene	14.4412925418776	14.4071790509725	14.2985398303011	11.8304743211767	14.407172704566	14.2800488621592	14.3675627732783	14.3465766800487	11.8162286340959	14.5047558291678	14.3874843936965	14.1499493099546	14.0508729507068	14.0522768430777	12.3687956218157
A_06_P2052	YDR065W	gene	6.71877642330647	6.70010519706108	6.49853013547145	6.09596650227106	6.83373354758343	6.57521425995569	6.66298905367099	6.92442190820253	6.02825994197451	6.733857752615	6.72252800195969	6.60719377733918	6.52908997670069	6.61088175456769	5.98657442410789
A_06_P2053	YDR066C	gene	6.65756068893512	6.62595605513864	6.51096074815489	6.52196021479686	6.68683679657194	6.59736144943403	6.55315798852834	6.61790601083162	6.36309984231596	6.49935417500063	6.57668398344048	6.4493071242668	6.37669845614042	6.44622794194121	6.5525490286412
A_06_P2054	YDR067C	gene	7.31502955947929	7.42858657579359	7.52696937008638	7.27144906568939	7.4755694185239	7.54984071397961	7.38121300798378	7.39709131074905	7.50985035072465	6.46273351065968	7.43029779104771	6.58622302798283	7.33114153561632	7.27545337950824	7.31569149134439
A_06_P2055	YDR068W	gene	9.71999588327828	9.39152788590509	9.51091695620549	9.80134216619409	9.42542993088123	9.5088520191688	9.77834598667629	9.45544562480221	9.75579153441579	9.73092364322574	9.45645988560997	9.07689241663368	9.13970339966876	9.16925289053304	9.6254206860546
A_06_P2056	YDR069C	gene	6.62720015140162	6.60195157286771	6.56298021331872	7.26819451196323	6.52818338051226	6.72878998570212	6.64414811587753	6.66409087461326	7.32667118348051	6.74426029825006	6.66003245707614	6.74852176372001	6.73630222469309	6.70235073510719	7.11521656961815
A_06_P2057	YDR070C	gene	8.06790096675803	9.42729145791311	9.08566979561488	14.2185281922907	8.38448000861075	9.01902188611168	8.34081925849091	8.06278305535413	14.2468762641811	8.11680245044992	8.23113168455861	11.5485975035207	11.5931876109429	11.486420733616	14.105153129279
A_06_P2058	YDR071C	gene	8.17220418780596	8.26550469207633	8.22557161071693	8.6960064863922	8.07350074372559	8.3219990843418	8.16666021410652	8.06218505611763	8.65600409769809	8.23300304578854	8.02379617050021	8.31292457400047	8.25199984682195	8.33322551647877	8.57519228621868
A_06_P2059	YDR072C	gene	9.31098979663417	10.0760419339294	9.65112251340166	9.17799330990543	9.65769919220862	9.80126430877544	9.40690168064279	9.57865970598229	8.95341711013509	9.12261273323458	9.49713536040069	9.80808746235428	9.69792278662612	9.74280101808519	9.51013702725571
A_06_P2060	YDR073W	gene	8.54088263684572	8.5251872560651	8.44332377218194	8.0138598480903	8.46278826250853	8.39300504624913	8.63622584658837	8.47532360506679	7.83475868388674	8.69346044721831	8.35152779502321	8.11503460924913	8.00610658679619	8.08812798413449	8.11221602162876
A_06_P2061	YDR074W	gene	8.41541010782448	9.07491182808425	8.79100171949652	12.137806471278	8.49045934133471	8.62071489449984	8.47748535500603	8.4657798785068	11.9610034543156	8.35152323737163	8.34973214695834	9.52943254951365	10.0251577125994	9.8043546794919	11.9617455234544
A_06_P2062	YDR075W	gene	8.47950682916297	8.76103722815556	8.59521470509264	7.51165342957621	8.78772768827435	8.78243526908802	8.44488419244876	8.83432030066422	7.78432165057408	8.41034602285563	8.93417558679948	8.65505869735447	8.62677603025268	8.53717718926651	7.74684677830613
A_06_P2063	YDR076W	gene	8.38464165841127	7.41400475571986	7.34397708529987	7.13674537557961	7.85103140060072	7.3582581325523	8.22146593778705	7.84975849186341	6.9084933606437	8.2857037680579	7.69230465383154	7.13016185556393	7.05698126648193	7.12357440594689	7.19629645557612
A_06_P2064	YDR077W	gene	11.7693707084946	13.2662561382116	13.3281305580617	14.8649797407404	12.3280631988106	13.3041446333584	11.8553165508856	12.4591884714064	14.8672166636169	11.7838596325665	12.355578415308	14.1507139901272	14.1242000109324	14.08737278494	14.9248860062958
A_06_P2065	YDR078C	gene	7.27074528139271	7.51888779338736	7.6419310246562	9.03789912150705	7.09321863753682	7.76034893071981	7.27103307747653	7.15546051823853	8.69480695996139	7.31562632541117	6.9966567854313	7.98940374428215	7.8498972643086	7.94059953650516	8.90108477307543
A_06_P2066	YDR079C-A	gene	7.57922253342783	7.54060670572291	7.57089297325539	8.07272211424585	7.50986946652535	7.67749667934717	7.5191084465552	7.48597028937357	8.0366736997115	7.39749237806872	7.5484458866025	7.7714865326529	7.71819302613946	7.82060447341691	8.02738693330213
A_06_P2067	YDR079W	gene	8.33726895764908	8.37540900682231	8.41887117896192	9.46266298251195	7.99981885244888	8.32474256324199	8.05424510690427	8.02813783630377	9.68164099012651	8.17226882299325	8.19828610490689	8.44440136100948	8.43515492719954	8.33794687011381	9.52175015255078
A_06_P2068	YDR080W	gene	7.66953900274117	6.74073432628281	6.68668182550186	7.3098337914889	6.98047140601831	6.92565965771929	7.85818339721593	6.87132688966858	7.20488403950117	7.91286820279536	7.01525627454612	7.00474858325829	6.97154227902955	7.08875002020319	6.96508347381557
A_06_P2069	YDR081C	gene	10.321684587711	10.0109918365799	9.99781389013697	9.6577964707546	10.3470075498345	9.96844562168726	10.3078387266969	10.3065550615677	9.72343171354508	10.3458712535172	10.3324472118693	9.73515558986375	9.70692012911339	9.75077365303234	9.75425541268419
A_06_P2070	YDR082W	gene	7.39124946213711	7.41960697618817	7.34221815589002	6.95097081027892	7.52669484554198	7.31146348129453	7.39576612616367	7.47210036537024	6.95064900479179	7.44521795833565	7.5484458866025	6.99940789957112	6.82265603190413	6.97751699405163	6.93911514007575
A_06_P2071	YDR083W	gene	9.80658215298175	10.3287185286325	10.2450797803922	7.9475091817754	10.2070206141174	10.2010427780596	9.66816349421665	10.2461415732217	7.76459311703124	9.63752675330235	10.0494049670868	10.0950962149433	10.1043310168454	10.0943569727853	8.09006077756564
A_06_P2072	YDR084C	gene	7.79376283305971	7.82000724371126	7.83047971582333	8.68790949409109	7.74348755475667	7.94618096543262	7.71774625206992	7.77633763697217	8.62003939609498	7.72220515117008	7.64983595460916	8.06964966792727	8.04934993056195	8.07218520242373	8.7018119899135
A_06_P2073	YDR085C	gene	6.61337435313985	6.94214301038723	6.90812808543502	9.3626455314971	6.78283329400326	6.81489177666116	6.71601481869267	6.68546034769172	9.58507780371864	6.67186555150273	6.80635010728941	7.94599239481501	8.10860953817588	7.97009405446364	9.302859367922
A_06_P2074	YDR086C	gene	11.1904065479588	11.2213968076157	11.3433121267637	11.1716261388804	11.0333464791369	11.3790026625203	10.9116222078281	11.0482875596325	11.2064672957225	11.1240906789889	11.1162025865362	11.393601118203	11.2533964975073	11.2120384442674	11.3978806179756
A_06_P2075	YDR087C	gene	10.4853280051001	11.1239820003693	11.0716707790361	8.21217168027718	11.1207394172718	11.1826857445112	10.430993712583	11.0473177733083	8.00475714486552	10.4161751329648	10.8968997593466	11.0855480492883	10.8295527362992	11.0390856563648	8.29131744388855
A_06_P2076	YDR088C	gene	9.32986742659454	9.28054155248336	9.25574284402769	9.06579472840725	9.3212915050268	9.02421717353103	9.38312481455142	9.42308788370156	9.23863170133471	9.36695897610513	9.46331114560164	8.78486752951038	8.8487868984547	8.79330532882523	9.12223317689578
A_06_P2077	YDR089W	gene	8.41390040873923	8.07416091902729	7.91322218639497	8.33370640856714	8.38243543986648	7.9023048351056	8.46222384559671	8.37593097644712	8.49715392906638	8.43992621823899	8.33644648874563	7.68996666993628	7.7564321411113	7.76509267648335	8.31851525140836
A_06_P2078	YDR090C	gene	8.78330210630563	8.47712428601793	8.89356306688674	8.80439603723317	8.62141143823927	8.97532492668051	8.8792388506435	8.78154757634385	8.7191354190257	8.84940410301519	8.62462021851249	9.01869614060491	9.06029408148262	9.02119301135458	8.75421083821846
A_06_P2079	YDR091C	gene	10.1802007171581	10.1410680485375	10.2067868748561	7.5781658508989	10.2401386667772	10.3924652921474	10.07837526477	10.3345428488745	7.5816337442258	10.1022884488402	10.384078389174	9.9790155635129	10.0607019879791	9.90028242208606	7.66287733585768
A_06_P2080	YDR092W	gene	10.0841437933478	9.09699574416203	9.0558853114079	8.80791757933654	9.28463289709385	9.02375144494412	9.93335960719256	9.26505610022327	8.90734072883541	10.0213452362429	9.41634018032928	8.76977636963586	8.72122716648109	8.63843023002061	8.9095908979095
A_06_P2081	YDR093W	gene	8.58056301153253	8.73022865011033	8.69540546828418	7.68099320296876	8.87318908793095	8.45795649523788	8.87381387704489	8.92222116662276	7.48375087731724	9.05104625140288	8.90848366455612	8.4430525014782	8.14877274256987	8.43441661804928	7.59820097348188
A_06_P2082	YDR094W	gene	11.5164541648508	11.5411353828051	11.6243870019269	10.9569908419459	11.4882652742896	11.5392733811239	11.2826856513648	11.4181582705832	10.8519540114183	11.6048352554643	11.4797332930353	11.4152973126504	11.2039700401398	11.2313472994696	10.8320922012004
A_06_P2083	YDR095C	gene	5.74892813561529	5.64182715373518	5.71993390677369	5.68737485222877	5.74859327031636	5.69858892245315	5.72159155023254	5.67946110362759	5.66063341875706	5.6724253419715	5.74780095014465	5.65623477263873	6.12746357933994	5.69969830799869	5.6237728975977
A_06_P2084	YDR096W	gene	7.44653611960401	7.99974049323095	7.87036858820066	8.8986599014029	7.72047111167291	7.74698628563321	7.35663446307435	7.69578055837684	8.42710797469046	7.34018152128404	7.44425684642965	8.12447549324927	8.23860489946967	8.22786162732678	8.83714540700447
A_06_P2085	YDR097C	gene	7.74980209741951	8.0664419956812	8.22021291269611	7.93426380112738	8.08406188988227	8.2594359925755	7.62628716899923	8.00902223722133	7.76104091590446	7.70877509160007	7.9495062926424	8.1825513669009	8.15594564119825	8.0790370829701	7.82054340698501
A_06_P2086	YDR098C	gene	10.6879258030393	10.6930356809793	10.8200548140983	9.01203189453968	10.6628079174509	10.7728123509137	10.631352809581	10.7845144597793	8.8315792328015	10.7539745323943	10.4842721907071	10.3734957331665	10.3879183452184	10.3840656254425	9.13708211970993
A_06_P2087	YDR099W	gene	9.96668762835282	9.74508493999633	9.87408805109827	11.8592393272102	9.31565319835918	9.75188778989137	9.94501022188837	9.32599858594583	11.9293219968068	10.0275353599752	9.31609746961159	10.5598640721603	10.7259498328611	10.6802233441349	11.8279251735449
A_06_P2088	YDR100W	gene	7.40989073482115	7.22974332180735	7.2314145698256	8.55501459132924	6.96263650881066	7.18472585313393	7.32919983424871	6.92344673702055	8.13684746764458	7.29699888291102	6.99166622482102	7.31440243911727	7.44997160144527	7.36406655015311	8.32832895365308
A_06_P2089	YDR101C	gene	11.0223947743449	11.5979796415735	11.4777578307514	8.47895406893806	11.6772722062123	11.5632317999724	11.054557041682	11.6881168344854	8.39081105618018	11.0125032624053	11.5055615384921	11.5273810093584	11.4380859554311	11.5980882941573	8.61850491077438
A_06_P2090	YDR102C	gene	5.54455343626034	5.65844244292093	5.60281789586357	5.63801049128397	5.58223589550397	5.65916344256257	5.52047088998365	5.60538707410406	5.56250866575943	5.6578719778359	5.5614715016405	5.61244433884051	5.56689860787264	5.60961653456591	5.55689720315329
A_06_P2091	YDR103W	gene	7.11290927609603	7.05535363335821	7.05220873856577	6.52128481455963	7.07035524982263	7.05166211982249	7.13014677907118	7.12049221949006	6.4281266596544	7.09784150706195	6.89687816060562	6.9844648562004	6.78033178310141	6.89646090031565	6.4174431858608
A_06_P2092	YDR104C	gene	8.81936037547126	8.34102453093413	8.39834197030892	8.27148457733009	8.55249709906733	8.44717164188957	8.71951883879107	8.43564244926859	8.2454057909959	8.69995822841584	8.54549325510995	8.25937094877594	8.2924922412296	8.28365851776227	8.22583809948704
A_06_P2093	YDR105C	gene	9.0932834618328	8.41384708027006	8.47995544956965	9.51786308529638	8.56987718720138	8.47112248114176	9.30455165205637	8.55508366711562	9.12948316233531	9.29992333709907	8.27127558913197	8.5811811188856	8.50031303617176	8.6807070136804	9.37090054686871
A_06_P2094	YDR106W	gene	5.83069544764867	5.72847834792209	5.79739866862957	6.26453481950563	5.77387571081204	5.77861696215133	5.80656512961182	5.64344057389408	6.24150101589476	5.90238729284895	5.67122255611394	5.87680709624151	5.88183913631241	5.84873587910329	6.18255300923796
A_06_P2095	YDR107C	gene	6.69411151408781	6.12430211574187	6.00713605289079	6.59218953233115	6.03045241334804	5.96337531330662	6.78978977538217	6.14127586344713	6.42260260664594	6.74172972375308	5.95169262210579	6.33964683189936	6.2862356980931	6.33728957905587	6.4948460949375
A_06_P2096	YDR108W	gene	9.80995224340437	8.83516441976662	8.82128974557289	9.34129490251991	9.19763404669084	8.90201725141647	9.7549670496053	9.01927745147092	9.39507730555648	9.69976236034767	9.17566926026096	8.6822643117038	8.75662742081907	8.64691186431257	9.39541499090427
A_06_P2097	YDR109C	gene	8.26008236230224	8.2468799896513	8.24904693398652	8.31233835253341	8.32130857755989	8.20544195899033	8.37324400858373	8.24164139049417	8.10967396680366	8.3951083739746	8.28742824325959	8.43628172953767	8.3568610429029	8.49052175098468	8.09146690865269
A_06_P2098	YDR110W	gene	9.5602838366485	9.62144232965223	9.53741580075675	8.4183624196673	9.58788209388334	9.52557471645303	9.37745309197471	9.69500075793269	7.83046184108294	9.38896844726618	9.21710177737266	9.39679722899419	9.51146538838334	9.42494512400206	8.37967831876711
A_06_P2099	YDR111C	gene	9.17423672020634	8.47633654912618	8.44594805130244	7.91938136109879	8.86289721291604	8.3721607134391	9.00053527419017	8.92456786513755	8.19350653457911	9.14888692428326	9.04239972738079	8.16439126956958	8.19445570554509	8.09484520159733	7.91966575170639
A_06_P2100	YDR112W	gene	5.63533065396941	5.67794959597012	5.69153771802105	5.75039438865646	5.64385618977472	5.67887618250786	5.73876783680019	5.69753139975879	5.69970062777863	5.76941943715731	5.70203856812062	5.65623477263873	5.71938668706864	5.71145287130609	5.77588616862965
A_06_P2101	YDR113C	gene	6.66640374740047	6.77755699588053	6.65469914056319	7.00884424684076	6.65214196520562	6.84551445647689	6.62181749599708	6.68179937797021	7.17052093870966	6.62644358573892	6.71244658320246	6.55957414266813	6.53535317032471	6.53225546015971	7.09709266254214
A_06_P2102	YDR114C	gene	5.61667136044849	5.72847834792209	5.71783976004039	5.7405678308464	5.66002418083457	5.78131201954994	5.6941916479318	5.66000160898144	5.72787936560257	5.68550713221232	5.65664938328418	5.75290472141004	5.64675209539528	5.78833769588723	5.7672843813179
A_06_P2103	YDR115W	gene	8.66994740886479	8.61476617986954	8.75933723809469	9.01069709970521	8.58403246328919	8.78241555092911	8.52332631551247	8.58155396176406	8.89444431894052	8.64105550469673	8.46115414041518	8.47354054498759	8.31224809267365	8.45224528264061	8.95534227580504
A_06_P2104	YDR116C	gene	8.92135572111181	9.29655537183266	9.4478407875752	9.52117866536323	9.03689516377902	9.41635998696659	8.85766673960548	9.13702431486778	9.76697699795845	8.82638715665869	9.20409993311706	9.29414102986165	9.34883209017158	9.32772042570866	9.55235989846562
A_06_P2105	YDR117C	gene	8.27767834336779	7.7716135691011	7.78297149591393	7.37543464783407	8.14424652371742	7.92323220282845	8.22032628510066	8.08188247974311	7.40170006885935	8.23553556399347	8.2995038725827	7.75429575682428	7.74950548140352	7.67872023497832	7.33953809495907
A_06_P2106	YDR118W	gene	7.76889465176177	7.7053546155358	7.7301940098925	7.76615000446422	7.77604056757573	7.57666454481698	7.81725840197228	7.84123656186725	7.62659777272489	7.97892274371997	7.70288594498816	7.65707364495764	7.53059347833434	7.66004218796634	7.63788917904673
A_06_P2107	YDR119W	gene	8.31775846325656	7.99740702011652	8.06214600649095	7.07112545054502	8.63527101977158	8.12516457290545	8.26264812153671	8.41973968786592	7.28080719383706	8.38085837156913	8.64617019429921	7.90257865195059	8.14446440297656	7.92329666377737	7.20655958987702
A_06_P2108	YDR120C	gene	8.15456820950422	7.84875004840968	7.76354196740292	6.30825864000052	8.10018523077584	7.75613735840422	8.25098857385484	8.12789114394975	6.50489720572729	8.06612281966106	8.45483538090991	7.3469556525184	7.63021014496255	7.42507910591531	6.45346121359721
A_06_P2109	YDR121W	gene	9.81630961218559	9.49865449147929	9.43932847963645	8.43636599851077	9.61127912501109	9.43540623345855	9.65497638790507	9.64971161434534	8.27908480837834	9.86344766759795	9.68098599633281	9.14262452315723	8.98316251337256	9.05546479120797	8.54171232255058
A_06_P2110	YDR122W	gene	7.05817845486294	7.36380206171503	7.46396261763408	9.51535724088801	7.30318136117393	7.23204869307866	7.07652402981073	7.44298782689843	9.70494849991721	7.11895817331784	7.37262774365406	8.44804494317769	8.56659010326021	8.42621116773217	9.51407626946615
A_06_P2111	YDR123C	gene	6.86621469225889	6.66407703869443	6.56309251886973	6.36715014728135	6.93161135937517	6.64862029052333	7.02416545464399	6.80519931787528	6.43669210812825	6.93917416760102	7.05715905419239	6.48871546105405	6.43433217938847	6.49935098753751	6.37487722430569
A_06_P2112	YDR124W	gene	6.33440311499617	5.9997173855576	6.15344097313635	6.24299513494017	6.22965477130049	6.05050436003416	6.45835263506919	6.14249493234683	6.29009552861769	6.30900881967401	6.08934550656472	6.11577260529679	6.03032203954574	6.11496047014522	6.26457810228106
A_06_P2113	YDR125C	gene	6.24040884509409	5.94329624203726	5.96365524172041	6.19719886448507	6.08560987648958	6.07117374322041	6.22094680902099	6.11329594049908	6.27250970351763	6.37733473858937	6.24248019082741	6.16543131986356	6.13886906577416	6.11415510593848	6.34930982564722
A_06_P2114	YDR126W	gene	6.41857013601331	6.10985939233523	6.23068515155367	6.06561409916172	6.22339328030352	6.22724775898029	6.1328972717076	6.15516374808367	6.05486834117589	6.14869394975903	6.15840973941632	6.26607902711373	6.30554980772129	6.20850814165977	6.05255884506102
A_06_P2115	YDR127W	gene	12.1140215558629	11.2088002110821	11.0436851248682	9.06168129412063	11.7857101854282	10.9404537489865	12.1904374426109	11.7995839957793	9.11640309393254	12.2158006099525	11.8992913287733	9.67856315155717	9.63639100694849	9.65103053411899	8.95233997900761
A_06_P2116	YDR128W	gene	9.13416812535728	8.84329653334811	8.97207776402663	9.24325593304659	8.94695638761993	8.87711510270515	9.12182064798777	9.08513499244788	8.87798755507932	9.1021106601378	8.77061622988956	8.93088275164117	9.04021794323085	8.8199496784044	9.1666107427174
A_06_P2117	YDR129C	gene	9.92252878640091	10.2379001742418	10.2775906490687	11.7499539678125	9.91246116890893	10.2437606143978	9.89934081521706	9.92138296136384	12.0714721384518	9.82138003451396	10.1173779647758	10.5867665131566	10.7896242570344	10.7503633177242	11.8039063680041
A_06_P2118	YDR130C	gene	6.61724311406823	6.90186023022512	6.74212011099281	6.83334449886026	6.64611247273203	6.78828363350929	6.64573531931121	6.69120697223855	6.80491476469723	6.57126760134672	6.65195412782661	6.68014830670212	6.52797369252418	6.65634302619079	6.82180201869433
A_06_P2119	YDR131C	gene	8.33822084895096	8.44953545912822	8.46958800586646	9.23650401129929	8.42968090662483	8.46982274228977	8.3212672320021	8.43710598800454	9.1086696688053	8.41370584258134	8.22108483347379	8.62340376707972	8.64151912697451	8.59232358285184	9.25061317614348
A_06_P2120	YDR132C	gene	7.61927092689529	7.70424388541421	7.48342134880055	7.06604749391844	7.71196881691015	7.49919895348623	7.62498049847361	7.6434747902023	7.04477774710643	7.6202541564176	7.80954044890396	7.28421015104792	7.27386356132423	7.22237168695149	7.06605592674255
A_06_P2121	YDR133C	gene	15.4972313948643	15.8324696226722	15.7696537518452	15.8405472641345	15.6210483974319	15.7599609775079	15.6007539104892	15.7622273232988	15.8911106982884	15.6403136060578	15.7872896702621	15.7698712175627	15.7184461050647	15.6905850415117	15.7874118351383
A_06_P2123	YDR135C	gene	10.3029415221645	10.8991797627	10.9330638609463	11.4050151622783	10.4470909524019	10.992214926139	10.3104912425517	10.5966527759865	11.6105236109257	10.2925309255663	10.6414884093687	10.8849294564661	11.1002637099555	11.0403354063759	11.2631553259791
A_06_P2124	YDR136C	gene	5.58019064517086	5.50885117268157	5.58896443127865	5.53630634404765	5.62435912396679	5.5666724460172	5.60210215537052	5.53190125696974	5.5111626235062	5.52534646391917	5.53070038693779	5.59785151103274	5.54467180864896	5.54324505432369	5.54021790468007
A_06_P2125	YDR137W	gene	9.1072246111261	9.05683602197342	9.06906682913312	8.97778722786206	9.21157341833777	9.07107834018683	8.95213953876035	9.16697958425088	8.96990843302233	9.07076026245173	9.13641325855482	9.02402816793202	8.89796966550409	8.97162955965541	8.91974598160955
A_06_P2126	YDR138W	gene	8.27155201457397	7.74505158174282	7.90713247549196	7.25455622876977	8.16024877361272	7.96919781445974	8.274912481458	8.20474341454729	7.15333937335478	8.25152740970389	8.22012506222122	7.61651742004529	7.5419420656321	7.6455531309621	7.22361041603434
A_06_P2127	YDR139C	gene	8.54915137988145	9.02764925523627	8.98928950883656	9.13164045457957	8.56825817836642	8.88319500965752	8.45657897969149	8.51765183032386	9.00622053748382	8.42803956032165	8.4978593605296	9.01557531227016	8.75292817945163	8.95854716655828	8.97197201229959
A_06_P2128	YDR140W	gene	8.46220643553953	8.63677024349221	8.53783577864687	9.15909973733763	8.5821249621369	8.48277712796322	8.75420349879919	8.51203912339015	9.0201785720031	8.64454725591198	8.48634365286728	8.44577684552938	8.27113983394681	8.46696239407087	8.96054124851571
A_06_P2129	YDR141C	gene	8.58661231286005	8.74728914500018	8.7161570886124	9.15906179745498	8.74922832476225	8.8414648866316	8.7149629275333	8.78043240286075	9.06240834211749	8.71894065401347	8.73227661707807	8.83650393253156	8.92518889116238	8.88714076538031	9.00549823308932
A_06_P2130	YDR142C	gene	8.59578411684849	8.58058797179657	8.56118189607829	8.37642503608805	8.5852588597192	8.49397678917768	8.64929766123976	8.59239671574603	8.21754858211447	8.5877525358231	8.34590109747863	8.27480999366399	8.19068487436461	8.30893943070831	8.15751214177632
A_06_P2131	YDR143C	gene	9.58242609112797	9.66780282716769	9.85875389636157	9.0859633287957	9.69135083661106	9.8615254225547	9.65072715760741	9.68215400382614	9.14205219879898	9.73315827659299	9.77002497256153	9.82232627100866	9.86339887659476	9.83982841298747	9.1120582631935
A_06_P2132	YDR144C	gene	6.27922364393312	6.32427847974816	6.15253810958829	5.82695197725815	6.22152554640864	6.24787945532454	6.21023144104269	6.25619092449972	5.89674584234719	6.4517537721516	6.30220217316569	6.15389452689632	6.13077020491174	6.21334728173344	5.82029821364023
A_06_P2133	YDR145W	gene	8.44255012944468	8.22326302298393	8.24301152288917	7.64381149168276	8.36929074620432	8.21364339976935	8.48650233273025	8.52136570958383	7.72620871369515	8.47073614794527	8.35701551725153	7.9956398083957	8.08287593245594	8.0175098224203	7.66556864424976
A_06_P2134	YDR146C	gene	5.71661536098789	5.74407070051485	5.7048086117473	5.73151692765875	5.76022094646651	5.67887618250786	5.72145101924951	5.62444607568734	5.8180041311875	5.63146676756221	5.75257495947157	5.66851605866508	5.70651910730283	5.68795413153751	5.72064328886427
A_06_P2135	YDR147W	gene	7.34271533249167	7.30297677892129	7.27866089744159	6.91257586768391	7.44254583546642	7.24393376214845	7.28513657638996	7.36634169147882	6.89705547462355	7.44403758993497	7.40622169660376	7.31213520297746	7.412928913559	7.24421716189824	7.08319526494021
A_06_P2136	YDR148C	gene	9.08955774679531	9.74729836596118	9.84743235507834	11.7021059946941	9.17274096338175	9.82055224708926	9.2092560409641	9.2058938406266	11.9526322905581	9.08944210043882	9.28586737473102	9.96134060566782	10.1248764187599	10.053424633426	11.487417059605
A_06_P2137	YDR149C	gene	5.78091858708932	5.69673574937767	5.74357164987963	5.78977425509509	5.73226493389082	5.72973402493513	5.69110305340573	5.66290006854023	5.73570962310747	5.7731719566686	5.68550713221232	5.76496143246338	5.73145706062262	5.75389732009935	5.83020200688242
A_06_P2138	YDR150W	gene	8.02606705791938	8.2413932347283	8.33113811320575	9.03583806402584	8.06901525472049	8.32811424943206	7.89103869345062	8.0590835813016	9.23086042291064	7.91064892544864	8.10880678504691	8.57071194247953	8.76880315505646	8.6224235930858	8.91924211891953
A_06_P2139	YDR151C	gene	8.12967113968987	8.00435834176298	8.08705702456875	8.21424516198081	8.17509836735283	8.06939868258502	8.17333657771113	8.13723386893387	7.9898843436688	8.45003371830694	8.05913463156188	8.2969980397371	8.16944965242266	8.20658879321055	8.25449600621442
A_06_P2140	YDR152W	gene	10.4512248824637	10.7420472412136	10.7410651267315	9.21982585047104	10.5698654600045	10.7673833579738	10.3148036323782	10.5783840715853	9.37175679571937	10.3066985998217	10.7526112320439	10.3739543857152	10.4569003136791	10.4396049804048	9.35616739575421
A_06_P2141	YDR153C	gene	10.4757461679277	10.9536565616271	11.0508238992658	10.2228781195878	10.8099328997982	11.0661024981745	10.3520463717822	10.8219571821065	10.2018410301642	10.4629845545896	10.7895098742083	11.2010308400586	11.2327712505706	11.1566301029952	10.2509492141867
A_06_P2142	YDR154C	gene	11.1429695524739	13.3775261566334	13.5527902886876	15.0477308753898	11.9264884309073	13.4734563872265	11.3722286861663	11.9492415681141	15.1738818888459	11.1825785223014	11.7517715322321	14.6021843289461	14.5376716018118	14.5801100376739	15.1868489884496
A_06_P2143	YDR155C	gene	10.1432563253525	12.5714413131869	12.7365533091661	14.5767203782265	11.0363569475869	12.6339070335374	10.4848960269991	11.0736181519222	14.3517300666566	10.3170733508208	10.6433806920125	13.8312342806701	13.6270592645701	13.9051747052136	14.6011441528542
A_06_P2144	YDR156W	gene	10.7683377213917	10.710459524379	10.6168684345105	8.70498535379412	10.6858201970361	10.5314730373877	10.6407793069553	10.731322208208	8.86622276269696	10.7443478961427	10.8682808609375	10.3668464874251	10.4399131198428	10.3366482245509	8.76816149024815
A_06_P2145	YDR157W	gene	6.84768142839119	6.39687713089227	6.30252160356089	5.80274884184274	6.62933667133868	6.44891163882282	6.63528941387025	6.50444524159719	5.65031864151809	6.79505998947701	6.38429788827418	6.2235647849812	6.03032203954574	6.08897655070048	5.76470226211542
A_06_P2146	YDR158W	gene	14.0534525186334	12.5912729454403	12.4817325731727	9.95714718284187	13.5763631461783	12.6238689548252	14.071764855596	13.4460473450626	10.0333483234619	13.9637723966081	13.6150159693197	11.1101585370908	11.1645299886333	11.2028375213914	10.0351340265411
A_06_P2147	YDR159W	gene	9.00306740425014	8.96673662994234	8.99968780400829	8.70219150193224	9.13015625441117	8.95959932792894	9.13845782764735	9.06868710982097	8.51872781941692	9.21107738240357	8.89234814729749	8.88796605651414	8.72784775109581	8.9132127174586	8.65982607585727
A_06_P2148	YDR160W	gene	8.54191188504912	8.96820269184234	8.99575949563296	8.69250315341106	8.81172455983612	8.74974708406393	8.66803277853746	8.93330342707012	8.8087153037261	8.68322386384311	8.70228033012765	8.88373608242408	8.89027125678142	8.90430288448288	8.76310640801154
A_06_P2149	YDR161W	gene	9.99755723089179	9.88255067269646	9.83929490817625	8.27035872040852	10.1248847606658	9.94993456005683	9.92033623197975	10.070455752609	8.4677714486729	9.96405718736401	10.2797312187758	9.75107559414326	9.77297866768518	9.7184619047612	8.24634044497847
A_06_P2150	YDR162C	gene	9.10440997129862	8.63542048180586	8.53447817845511	8.23323533707286	8.80420764613353	8.50954526996103	9.1188882256879	8.71184711857283	8.10952754242787	9.13613677112822	8.59650196847202	8.21143253368382	8.06252283290065	8.18549493851069	8.22335211551604
A_06_P2151	YDR163W	gene	8.39047300535706	7.77811959953165	7.79853623179179	7.50740323072583	8.08511858740798	7.86649952416817	8.29289187355147	7.91662835672089	7.55458858965384	8.35082522591617	8.08313251536083	7.54094442522658	7.5327677217566	7.52726989262067	7.48792888367308
A_06_P2152	YDR164C	gene	6.66507902467511	6.6967124127294	6.81834251682196	6.57699629502394	6.64341717962865	6.62003222739622	6.52488467462628	6.70304260290645	6.62434561916077	6.60730178754063	6.61662541718514	6.64158235282904	6.69951696216902	6.54748785780609	6.63181079552491
A_06_P2153	YDR165W	gene	9.42729516900781	9.58040523964491	9.44625031804772	7.06984121734218	9.84690041146796	9.54048261691212	9.20125361913366	9.77018135365293	7.26535950210211	9.33512830722577	9.89836180373356	9.57435118451777	9.62276699869718	9.47660865327049	7.30523883019497
A_06_P2154	YDR166C	gene	7.84729828593267	7.66268618704255	7.66455455510143	7.78020793039344	7.94852140115629	7.62016779942396	7.83614774777605	7.84957242388316	7.78751573858085	7.92174191665253	8.01771630491708	7.69951560225424	7.7061601009153	7.63691692034228	7.74441079066946
A_06_P2155	YDR167W	gene	10.3575826203236	9.87393726558327	9.91716083569148	9.7357610996783	10.0665200060351	10.0065233759592	10.4227574729773	9.89865574994569	9.68080460017307	10.4020342835008	9.96674102103607	9.72811464973509	9.56461444578931	9.70408925133371	9.59305929759226
A_06_P2156	YDR168W	gene	7.25793126278823	7.455745810851	7.62993027991186	8.55291146298623	7.33682843840896	7.52290418629099	7.37468492041247	7.34405191212003	8.64896817602326	7.39949384261913	7.50606159595464	7.71939380535759	7.89153166757006	7.76483621488077	8.41596755966236
A_06_P2157	YDR169C	gene	9.17566781569736	9.02314512546909	8.96752035152753	9.59644248744111	8.74958144735764	8.93289351042547	9.18501964384165	8.71513056884897	9.21221203475929	8.9896592235652	8.67094279364969	8.65335385305943	8.62888073084684	8.72741397441703	9.76995191894473
A_06_P2158	YDR170C	gene	9.66332048074833	9.84704673590303	10.0048861210626	10.2384390136102	9.77663683357737	9.92974563017852	9.64283703890052	9.75036328574463	10.214305178225	9.66793684198689	9.76614776513038	9.86417916515934	9.82292920408278	9.84029189386212	10.1093414343816
A_06_P2159	YDR171W	gene	7.94605367819672	8.36759723730086	8.30134034369751	11.8689733890873	8.08165965455593	8.13953793118189	7.94957012444883	7.99479569867865	12.2606298366395	7.88668058092424	8.25218349168358	9.16228920955991	9.37020659218705	9.32856748168662	12.0794372792815
A_06_P2160	YDR172W	gene	11.4626056904937	11.3046130360593	11.3794704353443	9.50935637421587	11.5567771121229	11.3675863480449	11.4226491069404	11.491197000373	9.56501004220104	11.4515058572646	11.5752720157687	11.2196840273847	11.2467236483114	11.2093237769442	9.71090610652832
A_06_P2161	YDR173C	gene	7.53644433623058	7.7022394052608	7.80226025531615	9.08749432502818	7.44865627549352	7.5709737642299	7.4344152464272	7.58751268252563	9.12789958164456	7.59680721335952	7.46951520112677	7.34714339711572	7.46750504616683	7.38895613260448	8.85593369936093
A_06_P2162	YDR174W	gene	10.4242361014613	10.6144493714927	10.452123655634	9.59177644548889	10.6633740310031	10.0807040584783	10.5785949462902	10.7169587594364	9.50945256195487	10.5648476781261	10.6874706093064	10.3139675472371	10.3511099102904	10.3245711208576	9.79480302315333
A_06_P2163	YDR175C	gene	8.15830833232835	7.75706566795838	7.95048217738174	7.94453973767036	8.19316340870587	7.96432991660159	8.14206043927546	8.16009823866913	7.82738449968866	8.14693793466203	8.13797348543513	7.71225230658748	7.69058362540685	7.71538673931395	7.95336858376149
A_06_P2164	YDR176W	gene	8.68049435923838	8.66921169097784	8.59842055517755	8.53852039316094	8.665682682604	8.53540112917321	8.71385473368349	8.60705161908285	8.5751690668378	8.7788056605974	8.77168571019107	8.6257393568371	8.56520885562092	8.54602446480606	8.48976650888159
A_06_P2165	YDR177W	gene	10.5015032344813	10.5208542165374	10.4831322591373	11.1413882358774	10.1961007736558	10.4081708226627	10.364183673219	10.2169492131814	11.1853064839039	10.5807626107169	10.3122504936288	10.3435387017832	10.3244795706112	10.2560033914428	11.1326296263972
A_06_P2166	YDR178W	gene	9.13519893793632	9.97923388781906	10.3026735498203	12.4202783042053	9.38757279337963	10.3371227638414	9.16886795731127	9.64985002470771	12.3561551857806	9.0964689211071	9.29532438571701	11.2324473639391	11.1845342045721	11.2470703138599	12.2999406051105
A_06_P2167	YDR179C	gene	7.53934208780572	7.35631601099008	7.43246354603016	7.47672777419722	7.40936503376429	7.46203557333535	7.38605884565056	7.37370437335204	7.59907228925183	7.50362111187483	7.5219989964628	7.41400400652355	7.39347327134679	7.28944641850119	7.43480263625124
A_06_P2168	YDR179W-A	gene	8.80668251360099	7.77312218758972	7.79845766849569	7.93597052826422	8.28775297689497	7.8654849578796	8.8297765320728	8.09033737642906	7.90928394397232	8.8960769393683	8.2626844732898	7.80060308134275	7.73466924420967	7.73776961209221	7.96094246296881
A_06_P2169	YDR180W	gene	6.72943187818336	6.40799751573882	6.71741834725839	5.9823822098859	6.76818125365935	6.51457794569219	6.56234897827832	6.71817358960017	5.98762839572807	6.62596802447707	6.91519666359372	6.36287413924114	6.42240812888737	6.2928531244418	5.95177895046366
A_06_P2170	YDR181C	gene	7.91559547491143	7.66224421694657	7.69534312720995	8.04623731292479	7.83496758224544	7.89910095719578	7.93366087218779	7.76830386976649	7.96319017422838	7.95728304386811	7.74700169583093	7.7524000065676	7.71203355954198	7.69122806306311	7.93829220572223
A_06_P2171	YDR182W	gene	9.1662340627695	9.13917083678843	9.19216954553893	9.91684961623309	8.94460968939267	9.17320041483997	9.10092243525505	8.9165094828554	9.57420234080428	9.10845133385158	8.7914183058131	9.26822011982581	9.31676416169773	9.20009349024436	9.90384536564938
A_06_P2172	YDR183W	gene	8.15864790312577	7.92126368707412	7.80140271187881	8.07206319381278	8.11431027487904	7.91935403602548	8.12813177917731	8.08699581704805	7.77956775428486	8.23640822097618	7.87849951517075	7.72611741798452	7.59016923511321	7.59005053165845	7.88280007090068
A_06_P2173	YDR184C	gene	10.2030659558476	10.0252098550739	9.85576375619263	6.92945931907031	10.5222261346371	10.0149607272699	9.45031118919854	10.4517750208234	7.1396593672665	10.2074169154692	10.6017046036173	9.83279455198561	9.83735934876901	9.72954863249993	7.42930867596473
A_06_P2174	YDR185C	gene	8.1437128032958	7.67635721133179	7.73255136689395	7.98718760749467	7.85942356488517	7.74150751754057	7.94739787225162	7.77282469765733	7.84610529349028	8.13135497333763	7.72318562718445	7.44913403151594	7.24956818002105	7.35080330200718	7.90601630391469
A_06_P2175	YDR186C	gene	11.973217352455	11.8133738094974	11.5655679543918	11.9961497784012	11.854939519259	11.5725783457788	12.0483724132394	11.8856371853656	11.5449456734929	12.0214143141122	11.6334830797354	11.8361352692891	11.7797887432353	11.9584338222015	11.7981982733243
A_06_P2176	YDR187C	gene	5.71661536098789	5.7279204545632	5.7048086117473	5.69838800539376	5.74859327031636	5.76022094646651	5.87446911791614	5.73584874890329	5.73876783680019	5.83122803250475	5.87934011637927	5.80373541646279	5.73128976163775	5.8073549220576	5.65659268768789
A_06_P2177	YDR188W	gene	11.3871742190584	11.0072138458328	10.9938432851835	10.4616196488561	11.2806917891967	10.894773925667	11.4047982481171	11.2049010035159	10.6744510889566	11.3846012423828	11.4099058227049	10.9406864924032	10.9610166334412	10.9520366528916	10.5384986153797
A_06_P2178	YDR189W	gene	7.81962818150714	7.86662126935056	7.86460853996505	7.56417091508532	7.95433925883733	7.81374114025599	7.80503436856823	7.85569441793111	7.60521061785248	7.83080418468074	7.98939881827692	7.91040708939245	7.97797518944694	7.96674910593737	7.64224229928871
A_06_P2179	YDR190C	gene	10.5143171854462	10.78679213145	10.8038917234703	9.60429046708946	10.7296774656917	11.0176515694242	10.4593778068705	10.8099695033423	9.64967593513239	10.5063783471216	10.8426316437555	10.8231345770055	10.8051309679482	10.7919237153509	9.59494951710858
A_06_P2180	YDR191W	gene	8.09776109097469	7.86254792087293	7.87032118533588	7.50100491377928	8.01434456859781	7.94372282251013	8.01638723372245	7.97188926407103	7.62325776151694	8.224203930902	8.11027850632722	7.57483284832739	7.47032839122202	7.42737734423315	7.56560628715625
A_06_P2181	YDR192C	gene	9.40292854028852	9.17495488945637	9.25164950924463	8.85493385798476	9.31376682726619	9.29723120597196	9.37505548322951	9.26511767006383	8.849518201857	9.4956466137442	9.28263088136794	9.31092761379293	9.23137890084883	9.25454285064915	8.89662277939286
A_06_P2182	YDR193W	gene	5.73514640809866	5.7279204545632	5.71783976004039	5.90131921224384	6.14703710326804	5.78131201954994	5.77945694542619	5.78888440303859	5.77477683212904	5.71705809889649	5.83165185650582	5.89973342860893	5.74408967325589	5.78467465535767	5.78464617055657
A_06_P2183	YDR194C	gene	7.34178429741068	7.63882971407893	7.5155958651896	6.64548143426773	7.61876971318307	7.46073228640195	7.36245589593792	7.70705261895515	6.56948020089982	7.40064336419492	7.67265121088568	7.47144423254643	7.38173723789148	7.31668503552674	6.58141593757767
A_06_P2184	YDR195W	gene	8.90346551577932	8.85741608235618	8.87130345170788	8.07035327191094	9.05977672958549	8.81707862162746	8.8714483802724	8.94283381985082	8.24526391896362	8.98835308280226	9.15619556268319	8.73445360089222	9.05095116358471	8.88285699512899	8.14156008019414
A_06_P2185	YDR196C	gene	7.70889834254405	8.16541634051586	8.13032943791122	9.81748118530616	7.85581094307164	8.07682973302706	7.74916599879661	7.8497959123518	9.99200544596199	7.64685982790754	7.79719836672783	8.43766771604466	8.37183329902458	8.45712710023639	9.75880119623918
A_06_P2186	YDR197W	gene	6.98953546984492	7.50382875499538	7.50767959416495	7.62696470752271	7.28974925348997	7.63537582039146	6.98133587568528	7.47559590519204	7.83381185902293	6.86423825176059	7.48711348513022	7.57650449105967	7.62559732468443	7.56519627349292	7.62224190787676
A_06_P2187	YDR198C	gene	8.20411540784084	8.27126861590341	8.20839365262981	7.91113915332958	8.66542719261393	8.5007420277559	8.44995631100947	8.59408827768153	7.71756744846111	8.4263766421857	8.53360087992764	8.25800958992865	8.03375796957745	8.22807758931546	7.85706585102571
A_06_P2188	YDR199W	gene	5.7005321926647	5.64182715373518	5.6202472744694	5.66292005198829	5.6017329613119	5.60277174048234	5.59767379916111	5.60880924267552	5.62479892501786	5.59295529147469	5.57243084228421	5.66851605866508	5.62305433184506	5.63211051556461	5.6864833018506
A_06_P2189	YDR200C	gene	9.19816236665053	8.84649473519861	8.90944471524304	10.2075813906104	9.06860295226243	8.95966959792072	9.34927987100892	8.85917703524345	10.2021877722967	9.42145472495985	9.01474915776328	9.32152519025323	9.19707338720105	9.27419685096195	10.0300331671832
A_06_P2190	YDR201W	gene	8.16360084367945	7.90984417504298	7.87705397109696	8.28139955939936	7.7139270823421	7.72894089281927	8.0875138886377	7.68984260700653	8.21520525273214	8.06289463931986	7.56374201457117	7.38959256625416	7.32838486149495	7.39742675915859	8.1353669859972
A_06_P2191	YDR202C	gene	7.42181715444892	7.49797036621358	7.61843503657103	9.77406077416558	7.30873002751021	7.5731929894176	7.55598490351479	7.37150665045935	9.76827853154328	7.37606642470238	7.20494097513813	7.78738729581267	7.73797921149927	7.83479166012239	9.62768449996027
A_06_P2192	YDR203W	gene	5.66774480395222	5.67794959597012	5.60281789586357	5.65153011766015	5.65449812992885	5.60277174048234	5.63216265158931	5.66000160898144	5.55260783713037	5.63146676756221	5.55858481877902	5.59785151103274	5.56842054437859	5.60401554514078	5.90116842364549
A_06_P2193	YDR204W	gene	7.49766187658491	8.47247077026792	8.44636826872888	10.8116453111626	7.94502506312624	8.13489612774894	7.68262574133778	8.08240237437481	11.021080065148	7.71873353700758	8.1196766553381	9.10528629594346	9.19631008508119	9.11800910141624	10.7368059098721
A_06_P2194	YDR205W	gene	8.26726425253858	8.05213755795943	8.24189109312109	8.54798861006241	8.07652650294161	8.21771873708749	8.42056472978311	8.09067020159633	8.55040622375264	7.02175285524744	8.25679561371123	7.06904400867812	8.25759053162175	8.15783827834339	8.4879804979423
A_06_P2195	YDR206W	gene	8.45009365263804	8.58051953636966	8.45455146512018	7.50866755725413	8.47724765421056	8.38541933969034	8.45035685521971	8.53001868568579	7.54900685667559	8.45785820350005	8.64209267622911	8.23482999138831	8.34279656628086	8.27589292306657	7.33830023011116
A_06_P2196	YDR207C	gene	6.61524508971145	6.90804350372278	6.90165994119806	6.35486774711145	6.8088628090799	6.87621701619046	6.5506945824944	6.89037581575809	6.40370027113662	6.59131726343575	6.92825471601915	6.72684462337192	6.67044670915064	6.76046263966203	6.42252719442102
A_06_P2197	YDR208W	gene	9.54015680953049	9.95940735003937	9.82030308832269	10.0071565576503	9.7894003605549	9.87907921409521	9.45812155911317	9.91764766250034	10.0601904448464	9.46936379365024	10.0031855633989	10.0655376878968	10.1132836855848	10.0650267394342	9.98597898460887
A_06_P2198	YDR209C	gene	5.82931453003991	5.84123983072664	5.86624861111117	5.67598491790062	5.78833769588723	5.72940493445983	5.76511119535244	5.77390733216028	5.81078582745788	5.83122803250475	5.89738650359014	5.73808731862927	5.85884480013569	5.76491047326435	5.72970556283223
A_06_P2199	YDR210W	gene	9.33507514617356	9.18032206460626	9.18102783808792	8.52960141656477	9.34563852190011	9.29402189103383	9.31227141933126	9.28091466163783	8.59268371272776	9.29556094819212	9.5097290423524	9.3788690945722	9.372238542997	9.30240060228491	8.64701625201898
A_06_P2200	YDR211W	gene	10.6762039240151	10.629957258384	10.6710046998649	9.05509389384042	10.78907480241	10.68923838813	10.620456505875	10.7789677656364	9.3635468217276	10.5932277851928	10.9844330502884	10.4915195961916	10.701112301289	10.566382662474	9.20509493271759
A_06_P2201	YDR212W	gene	9.5626590894692	9.74128108695613	9.76443361371536	8.6724047146858	9.92170765337931	9.6489799546792	9.74760757389044	9.83388720495193	8.68308568952362	9.74715010213347	9.78754842371253	9.62760491023772	9.63498765784725	9.65672493693388	8.68978622596758
A_06_P2202	YDR213W	gene	8.42369827346654	8.19315080389061	8.31511310014581	8.05487985409504	8.57368920825493	8.33622028320496	8.60480577184856	8.61475028871994	8.37189919385018	8.57038527637409	8.74740144653061	8.33249371419879	8.69902478927899	8.51369605030443	8.1774226031878
A_06_P2203	YDR214W	gene	7.82425762243653	8.27158970936748	8.30432226642998	9.5185947594935	8.02021600125599	8.42292843610227	7.80002018352656	8.11887822467678	9.7093228940567	7.84334160275568	8.14046054267361	8.81422696403472	8.94968663900528	8.7231547044684	9.39979776142459
A_06_P2204	YDR215C	gene	5.61667136044849	5.66061330714273	5.63410073905432	5.65153011766015	5.6017329613119	5.67320269269181	5.61070494745421	5.62537027776288	5.70221245136063	5.69956942207781	5.61470984411521	5.69741234626134	5.61165258975332	5.69969830799869	5.94969359650382
A_06_P2205	YDR216W	gene	6.56885744146733	7.10874244811976	7.23482516897499	7.3855491652792	6.92930069044198	7.0531342414189	6.59069485899357	7.02820991343702	7.43511150286691	6.59313988599802	6.92177540790999	7.22443294100318	7.24036837230897	7.21094536336795	7.34934467923857
A_06_P2206	YDR217C	gene	8.93599417184099	8.35130649003418	8.46144161887849	7.89359897954571	8.73031424264989	8.52279385919641	8.86216304615514	8.64902121547145	8.13127447495548	8.84048378249895	8.81772812437345	8.20712184497831	8.29133490907559	8.22761313514301	7.91698093665264
A_06_P2207	YDR218C	gene	6.073928573471	5.74407070051485	5.77427932117687	5.92439491846307	5.78550338696219	5.81495149600044	5.81979015663429	5.75444783751413	5.87446911791614	5.83630499441687	5.71325468850817	5.82707473697195	5.81969134658405	5.81741157409631	5.90368103913263
A_06_P2208	YDR219C	gene	8.2858974229143	7.99688590893435	8.0215111540391	8.74649186253707	8.09432510854115	8.1404015459618	8.15690988933635	8.04468267970918	8.75507956998114	8.23411200377599	8.13978259318093	7.77974558489809	7.80924299785436	7.78702960954751	8.65128681582551
A_06_P2209	YDR220C	gene	5.61924748564623	5.56971937153439	5.60203557034446	5.57785325655284	5.49348315591583	5.67887618250786	5.57689883021902	5.5888260390167	5.56250866575943	5.61024123305209	5.61470984411521	5.65623477263873	5.57486643694761	5.63211051556461	5.54432051622381
A_06_P2210	YDR221W	gene	6.79526422769926	6.48252424872812	6.50572817369755	6.68943714660801	6.66550000579591	6.4434705687493	6.81351052402149	6.56644335376795	6.55398087360516	6.83039046418201	6.55533616180782	6.61107543925508	6.59594086584051	6.53588199554481	6.81814113885511
A_06_P2211	YDR222W	gene	6.47177673553197	6.32427847974816	6.40631328663777	6.06994399757763	6.55972407171812	6.26046754906832	6.40398209608591	6.5794875989865	6.04621557666323	6.60944615555648	6.50525132525206	6.69630591633428	6.62983530806576	6.70330349585386	6.10352682430475
A_06_P2212	YDR223W	gene	6.83394894612161	6.54662360550393	6.69721169665928	7.42869010306281	6.50709472507999	6.57786177026887	6.80822799262039	6.57512896491431	7.44312841530954	6.84092314889252	6.483613129418	7.01891427010443	7.03614403260566	6.98001477292465	7.43552990440429
A_06_P2213	YDR224C	gene	9.77016947518017	10.3681495348837	10.3762888059692	12.5643254534219	9.75909643040815	10.2885482331717	9.75352455032985	9.65360896923893	12.7949477472736	9.76595574847357	9.91534161268847	11.0082209268367	11.0451533876513	10.8742714970762	12.6330240171444
A_06_P2214	YDR225W	gene	8.78660382727925	9.74422681381798	9.75966146557887	11.3423211548923	9.00099678475489	9.62761578728633	8.82275957867692	9.09805716619658	11.0765592795	8.60124462803087	8.84505086508133	9.92851761547358	10.0051747899338	9.96922311622416	11.3026542569266
A_06_P2215	YDR226W	gene	11.6290972097301	11.9586766728181	12.1337986501773	11.5483147388143	11.7082812910964	12.1485190603111	11.6340912543881	11.6505897107588	11.3957474250317	11.7016943868058	11.4886569604689	11.9177065465291	11.738783218078	11.8696009391455	11.7077026658029
A_06_P2216	YDR227W	gene	8.06461818451974	7.8892632655464	7.79982342846052	7.67297838864254	7.87946345480926	7.88967011194186	8.19605174892316	7.98300904570918	7.66460208923734	8.14251884648649	7.96652919216019	7.84665063766199	7.79953783143918	7.76917778475693	7.55755794087693
A_06_P2217	YDR228C	gene	8.45557466175704	8.57558754579068	8.66584210165461	8.72191640427981	8.42334311311052	8.6592263275439	8.44186640448347	8.50666940376475	8.73391762056559	8.47283952952229	8.51709127747332	8.61057429016511	8.61266542989965	8.61831341415447	8.5967107280954
A_06_P2218	YDR229W	gene	6.90162255224565	7.31964774119674	7.10083776816777	8.87120311442137	6.80616073494211	7.26169178032728	6.92956113911319	6.7915655402448	8.81514369283532	6.93825911265993	6.76746294722896	7.22447918705902	7.17552464576932	7.31309863393749	8.63022694988215
A_06_P2219	YDR230W	gene	5.95952123179172	6.14526334793772	6.08472864785309	6.07897684456699	5.85900420909577	5.95240259814355	5.84689834081991	5.82455780377973	5.99982291750281	5.88606026794387	5.90159543478588	5.84541998850116	5.88183913631241	5.90063406743184	6.03653969760607
A_06_P2220	YDR231C	gene	9.27423552890563	9.787147817525	9.84745638919592	11.692754995959	9.43842098687288	9.60971809703652	9.53826837582451	9.50347366755996	11.7186512528164	9.52470086329191	9.51810249470335	9.70196593117402	9.47284407814464	9.66845212099018	11.3271398191932
A_06_P2221	YDR232W	gene	12.2455815014538	12.7491922881381	12.8122782352941	12.3275987517192	12.3516221858732	12.6850279671261	12.116958857233	12.4274074718757	12.3411361329423	12.1456631104364	12.3517956259122	12.7808722622389	12.5832554090165	12.6980206815946	12.1568384048111
A_06_P2222	YDR233C	gene	11.0503636232372	11.4722979699023	11.3930599857064	10.5066412875877	11.1153894505165	11.1613922410337	11.0477767238579	11.1909628626496	10.7479379839941	11.1640834147066	11.2349951560606	11.0721278882839	11.1487078517273	11.0422947086438	10.6712087433254
A_06_P2223	YDR234W	gene	14.8387297326118	13.6767050454196	13.3961278467075	11.4440974800946	14.1747805934458	13.3349630510013	14.7363441050651	14.2360531440208	11.654063090544	14.6408147777403	14.7033149914139	12.7788606932348	12.986133332519	12.6821084450987	11.6066920348456
A_06_P2224	YDR235W	gene	8.89909042271241	9.08694035278415	9.23512208139954	8.96887613334706	8.94017188337859	9.17108918756842	8.87406589689823	8.99265791829085	9.03059572240917	9.02519000888771	8.95203406609613	9.05628270071215	8.95324882087964	9.04820220618666	9.01447047110361
A_06_P2225	YDR236C	gene	7.67760940813297	7.87234640971766	7.95041360451113	8.37298130363983	7.69586554642858	7.85456871939315	7.82697707664005	7.79779645969919	8.13143738649124	7.82881488795667	7.51166270892796	8.1362563420812	8.1371531684643	8.07666319929766	8.23962179687034
A_06_P2226	YDR237W	gene	8.11931166500739	7.95531547370587	8.05186926984018	8.06537517947274	8.03622988845261	8.06517123700593	8.11010849719057	8.18254614524249	8.22271084027974	8.06895398744447	8.19204611605124	7.88146748084478	7.89636113762582	7.83471610382711	8.10045427812031
A_06_P2227	YDR238C	gene	10.0370966966335	9.98915393512103	10.0038210199114	9.67508982538737	9.93624928070125	9.9285289986016	9.9575267978611	9.9200563318112	10.0382239014502	9.90394259936449	10.130535147258	9.71725495900414	9.82062357723099	9.79147184335935	9.81158904224399
A_06_P2228	YDR239C	gene	9.51763027178933	8.8781115197035	8.78873693159218	8.75361733921761	9.14666426083672	8.74591739853303	9.43435243891616	9.05892294089275	8.83923687945102	9.53853376354712	9.3436168921933	8.61823598051187	8.66108448309191	8.59731145904768	8.63771456870788
A_06_P2229	YDR240C	gene	7.98115567804847	7.81671066425124	7.9287508746629	7.42486964142032	8.10064109051629	7.92382405763794	7.87308260824208	7.96107209270488	7.30612376111933	7.96785032128513	7.97828628204577	7.66902963681664	7.64033482593772	7.65879576142864	7.43586075036696
A_06_P2230	YDR241W	gene	5.61924748564623	5.58896443127865	5.6202472744694	5.60872307819124	5.56421200710794	5.5666724460172	5.63216265158931	5.56582274921179	5.65107192621577	5.63269031672309	5.62928301694497	5.51289385850868	5.59857261112379	5.64285522705172	5.59888137741387
A_06_P2231	YDR242W	gene	11.5422958307518	8.84821613655715	9.04675898488932	10.2435374761328	10.4696598079547	9.01384325539864	11.4995035651179	10.3528299930202	10.3538771727938	11.5534172746215	10.6870702101047	8.70087748943677	8.77238103946481	8.64525119464026	10.2533733482919
A_06_P2232	YDR243C	gene	8.16600109863262	8.48760482209286	8.10503547069829	7.90493244509163	8.3171651618922	8.42206146886002	8.0508108183373	8.08269885038746	8.0087794917273	7.75208484899756	8.54825792025835	8.11961213876776	7.96366324905555	7.91858469512546	8.01847286450371
A_06_P2233	YDR244W	gene	10.2510687477468	9.83589851485411	9.11247908088172	9.16370179009791	9.68942371743658	9.38128197422207	10.1349396573816	9.43966177477793	9.26412604078774	9.98558094429865	9.9210665816756	8.91531482347844	8.63747603210607	8.79762861052417	9.33173965469071
A_06_P2234	YDR245W	gene	9.29296211029551	9.46837313244414	9.46382486820574	8.3969135236143	9.47155426475165	9.56452671261382	9.28064347631303	9.49111252050531	8.470211338026	9.20487772521778	9.42206281638374	9.36250576632362	9.46276529972439	9.3853942301992	8.61850491077438
A_06_P2235	YDR246W	gene	8.01964366098692	8.15314972484904	8.08540652260305	8.66545658378121	7.99735011548301	8.02487702488596	8.06438006801309	8.05742894366313	8.90997688729917	8.04119447973094	8.20376575718271	8.1135571677661	8.01344391435543	8.0831149577006	8.77705813881473
A_06_P2236	YDR247W	gene	7.32867834098561	7.43820378463074	7.22938944893549	7.47882511337735	6.9116199696359	7.05855899910945	7.38891281437581	7.18865267972937	7.59941761632014	7.23609964802391	7.15543959934098	6.83723406138165	6.74873659867278	6.84633609209863	7.59078884084687
A_06_P2237	YDR248C	gene	7.84093702568199	8.54487894708972	8.85658727044489	10.289293341271	8.1203577564007	8.88490972924334	7.82821739618688	8.18024913128036	10.3444209212138	7.87786398787414	8.06797329606071	9.66839036098018	9.5214633597307	9.59643281855284	10.1465459323158
A_06_P2238	YDR249C	gene	9.17562773612866	8.18316968343104	8.08622879639944	7.59951355619678	8.93954892970439	8.08301837575258	9.14159882355248	8.88894648923342	7.29357962382931	9.24174858712012	8.62174245010678	7.50140134593047	7.59485972073985	7.57215674293637	7.55094400510452
A_06_P2239	YDR250C	gene	5.60000161806501	5.67794959597012	5.60281789586357	5.6825293478771	5.58223589550397	5.65916344256257	5.63216265158931	5.66290006854023	5.68743400831633	5.72829756995156	5.63069488662507	5.67026011765169	6.11132769432615	5.66669571547862	5.63309394791931
A_06_P2240	YDR251W	gene	8.44397876160149	8.28028135854939	8.35219162569209	9.52032275577517	8.15402310284889	8.34436022211988	8.46717044577382	8.28562699564704	9.5321997850182	8.49752195703088	8.29192549825616	8.4946676314775	8.49342184150145	8.52079308013282	9.48656504642988
A_06_P2241	YDR252W	gene	6.30355125365598	6.09414612804729	6.07211711848059	6.37950815149548	6.14586112024234	5.97669769941557	6.22094680902099	5.99319128488674	6.43499523386862	6.24351930232112	6.02202484136395	6.15399946130513	6.1488978411654	6.16160245499827	6.33232667431882
A_06_P2242	YDR253C	gene	8.35607250222307	7.48250979757904	7.40384863229354	6.61316518596827	7.4899012946405	7.42732338953068	8.25059417116273	7.64008369157402	6.42832804593187	8.38888720801087	7.49778668994626	6.64793918509488	6.75648609594989	6.61922592596672	6.49674040277529
A_06_P2243	YDR254W	gene	7.68708015968269	7.42473315745614	7.50710615265251	8.34409168552793	7.4502113686069	7.37151946795095	7.91713568050679	7.47525765826009	8.42813430561869	7.92780900336796	7.39646870964062	7.45581676468701	7.45318226229972	7.46726899001604	8.28450421651576
A_06_P2244	YDR255C	gene	5.82931453003991	5.99643057220021	5.99780711261766	7.01957149487487	5.983920739439	6.0181247421456	5.83282685864706	5.96145198434177	7.12775456225143	5.75535714729182	5.93655699128942	6.28167528167351	6.31269571544419	6.18366923355959	7.0436205455116
A_06_P2245	YDR256C	gene	8.80997558180358	8.28446507446836	7.86808746337524	8.62830873820688	8.40041837251906	7.93509728948677	8.63307024866614	8.33793160309005	8.50177691304502	8.60813113015665	8.35895255686954	7.97815925311379	7.61622547096116	7.98190972407071	8.57366866170481
A_06_P2246	YDR257C	gene	8.20377869092986	8.06387414972256	7.7702989397627	6.31581893414279	8.25371265897061	7.8250872046256	8.29510430196317	8.33819628130408	6.29548273179825	8.36050090121242	8.28406493259196	7.46954239899646	7.3416599690922	7.35955165768649	6.27949518270462
A_06_P2247	YDR258C	gene	10.4646317587292	8.05494792059305	7.84510928169126	11.1094882105029	8.42763046882082	7.78705323232411	10.4631185113222	8.18012700944409	10.984787159325	10.6354918039265	8.37636423403853	9.10384637011532	9.25390672859544	9.08235731801388	10.8320893138009
A_06_P2248	YDR259C	gene	7.26872700838604	7.85761586058689	8.00681506665734	7.71666909358842	7.46784379743694	7.84309518981192	7.27054647561517	7.32453725385117	7.77102031740017	7.2853994744834	7.26726830789169	8.32274412130833	8.16001622093318	8.21672077471175	7.82013239130232
A_06_P2249	YDR260C	gene	8.11557211781951	8.20199507524798	8.2613934484503	7.48784999879843	8.24239822068949	8.28140221898678	8.09029079182042	8.19755101842866	7.33094930678012	8.17376874424765	8.09395562016665	7.95646391188046	7.9875048518318	8.06838137165969	7.45675153841909
A_06_P2250	YDR261C	gene	6.2262405287761	6.54547880493591	6.58680748266082	6.56364044701294	6.39581882419404	6.6830982507769	6.33288946798983	6.50383051831477	6.51960759044514	6.34529247626724	6.51817995841759	6.72137673660613	6.69210915499976	6.70306397113855	6.53025675877133
A_06_P2251	YDR262W	gene	8.8473950332107	8.56245020479908	8.61110288357323	10.2094678185274	8.79720924917872	8.66735236852994	8.99369097673047	8.71880931051074	10.2544822084274	8.95833086630502	8.72359155299955	9.17651731742468	9.21574386563114	9.23888985075778	10.1497827238128
A_06_P2252	YDR263C	gene	8.04089498137256	7.20557049570522	7.2592299680482	6.85632997160237	7.39076312431714	7.19578668138284	8.00723138401753	7.4897499026472	6.77256078169439	8.0675554713482	7.52348356594658	7.04056305237483	7.24301708594015	7.08748430509647	6.71200820518151
A_06_P2253	YDR264C	gene	8.43465521847782	7.99400801549055	7.95788757154582	8.0976993935625	8.14769172499689	7.80456360401084	8.59204725228428	8.03296521071116	7.76547934238814	8.52003773513401	7.97516567993841	7.97994351982119	7.79056145431452	7.96182027367396	8.08300140842776
A_06_P2254	YDR265W	gene	8.48787846701985	8.4226155126274	8.59635269066812	9.46528491165706	8.46962441754899	8.5163422064943	8.50801524824416	8.50520042516037	9.21085071810498	8.58180481231977	8.27660995344242	8.53428189197949	8.37864311553958	8.51703266278638	9.50241842517477
A_06_P2255	YDR266C	gene	9.9285134006702	10.129209240239	10.1332710261977	8.61791067528444	10.1112252873834	10.047262001897	9.98870443784219	10.328921237058	8.75731597691965	9.81914939302968	10.2713297569832	9.9817571233651	9.95586536797162	9.88892274848948	8.5915312577426
A_06_P2256	YDR267C	gene	9.04193820362273	9.12829219864122	9.24732640893083	8.19121835784775	9.14572538230609	9.24582794963666	9.03115139122503	9.21845357969318	8.27736489979683	9.01079383905112	9.23214766616018	9.13959197021008	9.15498478812584	9.16764830276672	8.01454610257519
A_06_P2257	YDR268W	gene	8.33474652718574	8.32777428867167	8.25351643495293	8.54258693227003	8.18785765507655	8.26729869375863	8.21986674406549	8.15292084363406	8.60920126335792	8.29665792116237	8.38524131244876	8.3013017034955	8.25581432909717	8.20165699123922	8.50922535507993
A_06_P2258	YDR269C	gene	5.79793021061985	5.67794959597012	5.71783976004039	5.7633689754041	5.67619217189441	5.69444873374885	5.82006442453519	5.69857346928138	5.76442238371298	5.8584699673658	5.81075733781746	5.62697637457317	5.75467197825492	5.72097179050552	5.77434781616929
A_06_P2259	YDR270W	gene	6.63668501235484	6.5091487804599	6.67705811430064	7.86743407799464	6.46096619307707	6.74556942425647	6.54422669527353	6.59454908374928	8.01074235725065	6.5351445289652	6.49037234922058	7.07741573881437	7.19929436374093	7.12385695760667	7.87521932790609
A_06_P2260	YDR271C	gene	5.56198281486617	5.69673574937767	5.65153011766015	5.71145287130609	5.58223589550397	5.65916344256257	5.61829015634786	5.62537027776288	5.68743400831633	5.68550713221232	5.62761135005791	5.71143769127431	5.63613431047459	5.72319704776728	5.69354673670199
A_06_P2261	YDR272W	gene	7.81208558386466	8.74278786136021	8.85525091220032	11.0521963484404	8.14662207572637	8.79566628276706	7.76719031956489	8.16374065194441	11.2236415711647	7.70343291094019	8.16389797778941	9.48392651635081	9.54772214457421	9.50186813423907	10.820738123839
A_06_P2262	YDR273W	gene	7.27986223016556	7.55717767180342	7.80019020195013	8.87277910186378	7.33322434751724	7.77146085134287	7.0678774623011	7.54604899961393	8.91591909338618	7.23660330443066	7.44690508037382	8.38092469774337	8.276878565866	8.26255181524213	8.96185282986274
A_06_P2263	YDR274C	gene	5.74799968040795	5.81155055718717	5.79739866862957	5.70587553206333	5.70657888303031	5.77861696215133	6.32699328693282	5.73584874890329	5.67849737934203	5.74235985981705	5.65844244292093	5.69858892245315	5.63237852735757	5.72097179050552	5.75821334818366
A_06_P2264	YDR275W	gene	9.92367105654927	9.74245588701727	10.1172164755564	10.3829367791664	9.94962254369144	10.0254955516975	10.0822991773616	10.0363947120782	10.5682050458006	10.2451393723388	10.0609147724582	9.69091980291833	9.90118063660991	9.71142282160982	10.2553799218645
A_06_P2265	YDR276C	gene	10.783965449148	11.1483483873538	10.7127048165707	12.7223921242605	10.4551454942272	10.8317173368692	10.7032573073733	10.4042045882412	12.6825953894017	10.3172458562908	10.6347362338781	11.2891897880843	11.1219947611055	11.1989720417326	12.5012041881921
A_06_P2266	YDR277C	gene	9.72626794692454	9.92830082043705	9.54559578114023	8.22002438670646	9.60054177833205	9.82563303668976	9.8450447472127	9.54577098885717	8.87181740775751	9.39877345126693	9.95822252409009	8.80136785066377	8.42967582588808	8.7880535467345	8.87941666497125
A_06_P2267	YDR278C	gene	5.74892813561529	5.60481887717635	5.6202472744694	5.57785325655284	5.59689766485891	5.69444873374885	5.55458885167764	5.62537027776288	5.64000386427912	5.69858892245315	5.65814076587311	5.64164194483096	5.5887571590674	5.6215235040124	5.59110977365873
A_06_P2268	YDR279W	gene	7.37134884274388	6.97177701564937	7.0436364720223	6.92705156331176	7.24199720760376	7.21794749857658	7.17414205688412	7.22587175040271	7.05298528371102	7.25566373273528	7.29251810182971	6.82640677543531	6.92648801260784	6.79529388789221	7.00955784354041
A_06_P2269	YDR280W	gene	8.73126681532434	9.25972994392421	9.06822763790678	8.23481626846484	9.12827357989018	9.19324368147569	8.80449108172957	9.22063130319993	7.94378527198152	8.76815940160032	8.89584235386279	9.04126620393832	8.92255780351696	8.97978295927702	8.15348684491754
A_06_P2270	YDR281C	gene	6.54571755092908	6.63552283936045	6.5337695214581	7.00990162423103	6.63310383662087	6.71161774761249	6.43143114124315	6.53376662080685	6.99930686017675	6.49982386826419	6.42229893792924	6.86135541287466	6.69350059162335	6.76428996816135	6.92702456163286
A_06_P2271	YDR282C	gene	7.03543316535982	6.79911476727991	6.90169427583451	7.1085281387774	6.95997897118316	6.89702465904937	7.04564983477123	6.91964067416552	7.21667638141688	7.01867148912475	7.14588443355696	6.83630788786531	6.76480055267314	6.75693469256599	7.10071154809653
A_06_P2272	YDR283C	gene	8.78676949863735	8.89987397740161	8.99531324935009	9.13767481189123	8.97683478647555	8.97724201690673	8.74408056831368	8.99155345366598	9.31897626683066	8.71198720428678	9.17241974125027	8.9708752213359	9.14160642526114	8.92423254393022	9.0264958860477
A_06_P2273	YDR284C	gene	7.93296220122949	8.27343801915745	8.41398102828886	10.3507370951517	7.96978680497016	8.35117930706991	7.89759041470212	7.9802687782589	10.5772025938667	8.02953628541155	8.04028195831782	8.8455989626334	8.93577913832635	8.79406908365044	10.5084901720852
A_06_P2274	YDR285W	gene	5.87776650414535	6.05558784857492	6.03102282944454	6.13870311562503	6.02712893832812	6.07296238234031	5.97465155675568	6.01017210110836	6.04621557666323	5.93724936274698	5.86501970729282	6.09832502523714	5.96933576476683	6.03618868577812	6.05961899988892
A_06_P2275	YDR286C	gene	8.43243962238031	8.1209533296232	8.18277297023599	9.24365490827691	8.10934845830096	8.24097756567303	8.36667689898438	7.98207145103333	8.81640447581626	8.40245804663255	7.94694226795657	8.18197430979004	8.20413179697205	8.14279854297854	9.05944447457458
A_06_P2276	YDR287W	gene	7.4932383593069	7.78234470366197	7.79036323719481	8.61730948943883	7.70805873792277	7.81170281625787	7.62263688350845	7.67333686179463	8.50572675617933	7.55630672900208	7.57153634902208	7.85166204317333	7.91353583352574	7.8609513244479	8.42792019706258
A_06_P2277	YDR288W	gene	9.59956268466946	9.39711913548286	9.46117651237604	9.172415231007	9.62184773784584	9.38656139730647	9.5536425370076	9.59709767930513	9.23210030064781	9.55423317643857	9.68153372188581	9.14956871570959	9.25800693711575	9.18544212339607	9.14556200965312
A_06_P2278	YDR289C	gene	7.41526178481833	7.53479504870824	7.63370605814015	7.06349331960331	7.5232198324912	7.57442826526479	7.39939181789071	7.44012967113426	7.15904765884018	7.41560982800471	7.3975894343219	7.2712164677954	7.26401697667628	7.18980611904165	7.17559567398667
A_06_P2279	YDR290W	gene	5.66774480395222	5.60672764809322	5.61667136044849	5.50907804634562	5.66002418083457	5.54401152261224	5.63216265158931	5.66177471937976	5.57382012023977	5.53592773205622	5.53397857200235	5.54212757036426	5.56199373052933	5.48424342864048	5.85919302884895
A_06_P2280	YDR291W	gene	8.31596274675728	8.47579661066032	8.42470198049062	7.88541078934206	8.42288767324764	8.39734146084576	8.20271305168296	8.53989014477994	8.06875864750132	8.25583024827311	8.7009710708905	8.35074244396164	8.32685934799952	8.2978956131272	7.92425319126035
A_06_P2281	YDR292C	gene	8.65974568724881	8.35421608279791	8.43374196433745	7.79688207618218	8.58431904433434	8.44040459695781	8.57646242941909	8.48751141323472	7.99286504838315	8.67482738086049	8.7585070127277	8.16026029362469	8.14609692570413	8.07734512131463	7.84556940238495
A_06_P2282	YDR293C	gene	8.99088090680875	9.26554816934511	9.41271343350614	11.3657101881276	8.9196115641421	9.40953407789964	9.1440809261771	9.1069034779812	11.1075298077145	9.04591009089923	8.83135414666273	10.7182195849958	10.8098681251945	10.8679427605838	11.4063763559646
A_06_P2283	YDR294C	gene	10.0971052148168	10.0955607061457	10.1388501707053	11.0248704947545	9.78068694152443	10.2435013088964	10.0043518563253	9.8723634605035	11.042125972915	9.93357364971704	9.92070362796789	10.6227759099187	10.4308250012506	10.5786203300834	10.8321899333901
A_06_P2284	YDR295C	gene	8.06916083532252	7.9662203298182	8.00372329113601	7.58677705525845	7.97141865687242	8.02425632001114	8.06264893068514	7.96666500903673	7.5996607251925	8.02823714153582	7.95051350871228	7.67431802362889	7.66827747970811	7.74747163506803	7.46915927561441
A_06_P2285	YDR296W	gene	9.66198527184907	9.75873458593985	9.77131745756876	10.1734201229764	9.63802775197622	9.76622956377743	9.5615533390515	9.66150739364868	10.268908044898	9.53991597556355	9.62376434720646	9.6105344861946	9.57723862338529	9.57113726807045	10.2089542818391
A_06_P2286	YDR297W	gene	11.3574352034249	11.7927034856963	11.8618472500254	11.2867153245417	11.4765144854145	11.8143278497594	11.3368094695974	11.4897215617594	11.6410631529911	11.2726931650845	11.5094962946805	11.9963719616839	11.9335944135804	11.9175815975809	11.5625047874885
A_06_P2287	YDR298C	gene	7.86159455808505	8.55871641004966	8.64892146341276	9.48714008848435	8.22329172343004	8.5903938380914	7.88083450131894	8.27242026322844	9.03238522303248	7.90416929308984	7.81806856839961	8.83221992631223	8.75859035993856	8.75816981117223	9.12713317907741
A_06_P2288	YDR299W	gene	10.1658653647932	10.6371818377044	10.6085930177228	7.95538511788017	10.7862657217748	10.6673520585455	10.1538817757791	10.9108327409547	7.91180304487102	10.0346012342601	10.7329093355932	10.5798405505887	10.4842034728128	10.5744734444211	8.14984317017879
A_06_P2289	YDR300C	gene	8.55547323751429	8.50787729606716	8.4631888191938	6.96660364262441	8.68577045790557	8.25406465635339	8.8322951288349	8.61462444744767	6.92175741696431	8.95169108222062	8.59683156491866	8.01006723759295	7.91332080701441	7.92279613813102	7.00282401333297
A_06_P2290	YDR301W	gene	10.0848978667389	9.39680275373752	9.41152273975889	9.44435713599633	9.66468394480534	9.42736742021932	10.1887136565681	9.63225086648968	9.29718443618302	10.1595367062296	9.54205788326871	9.31720042778039	9.15364715044425	9.3065866744836	9.40480448065711
A_06_P2291	YDR302W	gene	8.56734745877335	8.74529988107144	8.54916014167708	8.11081413220625	8.58745862301283	8.58338404355294	8.54489769620034	8.62215305611112	7.93602748336249	8.48962737859204	8.3254600997067	8.49284370241044	8.33529043508342	8.45739236855584	8.06916388711862
A_06_P2292	YDR303C	gene	8.27215085869205	8.20783509512115	8.30787982496633	8.28275271693827	8.26047278265891	8.4520856365809	8.13652144414789	8.20474341454729	8.55993692572248	8.16296111143835	8.36184198878739	8.38183472736174	8.55005174620893	8.27842934000862	8.30806868166658
A_06_P2293	YDR304C	gene	9.43624199604315	10.1846597448126	10.2115642943961	11.0426024754081	9.61424847745355	10.1082432486781	9.56501007353403	9.6950629494814	11.1629505945954	9.54078383394791	9.61602779924989	10.5356452525732	10.4259084485925	10.5310684580723	10.9400581942238
A_06_P2294	YDR305C	gene	8.14382199350249	8.08286543355688	8.3857662859827	9.56083751596363	8.03622198250973	8.29920634902442	7.91688911997613	7.99952531936728	9.70607623029363	8.17551583176048	8.07226994402422	8.53584251998933	8.52057306333257	8.42645088342737	9.29978584729235
A_06_P2295	YDR306C	gene	7.83030189888807	7.76019591725601	7.6298687849185	8.68857932777965	7.91780812393892	7.6297993115926	8.11941360208355	7.86476620203532	8.67499408178946	7.95165944810864	7.81394335970302	7.93998073726368	7.79446117664965	7.91724822263778	8.64112613133921
A_06_P2296	YDR307W	gene	7.03946442118094	7.15471922878784	7.28859972112656	7.76962717673295	7.00583712067742	7.2791215319369	6.94759390747162	6.97859055919143	7.69858869985003	7.04056788272132	6.96701956838152	7.41770022603022	7.52249515729332	7.46258009153748	7.63521590967635
A_06_P2297	YDR308C	gene	7.38193403249162	7.51195175267162	7.54725694616575	7.38735793683751	7.46373792428845	7.59516055553979	7.33699434557067	7.44031254179766	7.35305098880924	7.40885747300816	7.49582534703741	7.5486292665774	7.37495429765672	7.46980569330469	7.49434105459073
A_06_P2298	YDR309C	gene	8.81590967548371	9.14869457847671	9.30752377471221	8.55811341062066	9.20572155679183	9.12205261864362	8.9782126756947	9.2545894281225	8.25560894486376	8.97424784871223	8.99621759244098	8.80483290262262	8.72845028663514	8.72716249222828	8.78896197197333
A_06_P2299	YDR310C	gene	10.883535219939	10.64626562442	10.7358815509105	9.83910240222648	10.8860376550066	10.6633482024688	10.8010218396475	10.9358690657359	10.0889477114396	10.8534013845738	11.1875422821241	10.5009406874852	10.5811367274146	10.5294218721684	9.7181926485507
A_06_P2300	YDR311W	gene	8.60791925085105	8.17738075225828	8.13819029589921	7.58001486101304	8.60581254058301	8.25615710506314	8.4233290846481	8.55497652484506	7.36315353731403	8.42388494615308	8.47475277875995	8.0324638968385	8.11781313798174	8.02377231659101	7.45938899302049
A_06_P2301	YDR312W	gene	10.5290892916329	10.3784198630253	10.3372845991185	9.15367384415521	10.5041916241483	10.3951833123035	10.4085032090935	10.4624704044893	8.90920617608403	10.4223572727004	10.4023992070361	10.2013071944958	10.2503062173384	10.1542949990482	9.13834276450767
A_06_P2302	YDR313C	gene	7.16843921817667	7.08734169044972	7.25591928801534	8.64069147289784	7.12887250652122	7.30622837788038	7.12940438236423	6.97772021880209	8.55050921182711	7.25005118517171	7.02186901819013	7.43246539627061	7.36934536120964	7.39756109260329	8.64212983641843
A_06_P2303	YDR314C	gene	6.13027335388473	6.23149479973449	6.19700979993226	6.55743382872779	6.14586112024234	6.25943153083096	6.10678372617127	6.12645293079426	6.46124712984971	5.95695929723545	6.04131385429536	6.36089538048896	6.17691122156561	6.28954323555065	6.8293412350295
A_06_P2304	YDR315C	gene	6.10388296154148	6.12041038517266	6.26530125606277	6.7147650461331	6.15736454380365	6.22724775898029	5.97724885124351	6.11306574595575	6.76673434915654	6.11945317491572	6.28935620033346	6.54187151083991	6.53220838688835	6.46575124236793	6.87873517451232
A_06_P2305	YDR316W	gene	8.16331712659711	8.49615395169201	8.53508765943889	9.02181545762777	8.44542839468697	8.47094546955548	8.1464655101195	8.63352107183804	9.11100877822452	8.25464373203297	8.62710500420607	8.57939503055911	8.55621049513547	8.48103551152192	8.9976334877931
A_06_P2306	YDR317W	gene	5.63410073905432	5.49176931407389	5.60281789586357	5.53605290024021	5.63187196727396	5.46528760717853	5.64961545906341	5.43224829064029	5.54736435472055	5.50431094245385	5.54571211236075	5.50102516440028	5.6245252961716	5.48797694618252	5.55689720315329
A_06_P2307	YDR318W	gene	6.80994457351249	7.0230392518567	6.91369435231335	7.80501237860576	7.01787870385913	7.09504115040895	6.84856096933714	6.9141313193635	7.79104105478908	6.78867454876649	6.86649309238729	7.05708085697405	6.8636741946859	6.96703503157757	7.62750089409144
A_06_P2308	YDR319C	gene	6.80994457351249	6.9650117639409	7.0204908183816	7.60932025089407	6.87992820714517	7.12471970758862	6.80554681870089	6.93073733756289	7.72300019915942	6.82238716169908	6.91021065289966	6.99943257061169	7.08764976170846	7.08050624994629	7.52387332153556
A_06_P2309	YDR320C	gene	7.70113617000971	7.64748574773643	7.60393568710738	8.09465242511123	7.66413011667777	7.69681394109528	7.70957827130825	7.65753476816482	8.07813335854012	7.64685982790754	7.73211581151297	7.80304674381147	7.83490927439675	7.80756832355865	7.9312653652144
A_06_P2310	YDR320C-A	gene	8.34624421857456	8.39102123848991	8.42549216631586	8.87384538243008	8.19932449826901	8.50353647659102	8.10006470545585	8.17497571761147	9.03212654711924	8.18008557457147	8.32018091708146	8.71509878804073	8.7912881420249	8.66830468499614	8.83912870099971
A_06_P2311	YDR321W	gene	10.7867170187168	10.4944747935739	10.3955569235387	8.25542306511403	10.7623515496074	10.3424722515039	10.932602335303	10.6766813311035	7.81314953089594	10.9038430655985	10.3305890823181	9.98902186735078	9.86541561331226	9.98226582817271	8.30382434326712
A_06_P2312	YDR322C-A	gene	8.85485374882265	9.28015443667977	9.46866932791205	9.57364813416299	9.06451834563195	9.53282962018654	8.64603352889611	8.96564716508097	9.29500966086116	8.8250565670331	8.84209304154362	9.47102980279173	9.34127021804828	9.44056789816209	9.66962451015223
A_06_P2313	YDR322W	gene	8.59774294536608	8.74966623283694	8.64414898540447	8.59788004266623	8.72498840459501	8.69028496229901	8.50800084056799	8.80630885993596	8.30186485920535	8.58633288970007	8.65239595488338	8.41824649279172	8.58360350833029	8.42653638841476	8.66705540563044
A_06_P2314	YDR323C	gene	7.36874700674728	7.36015518485496	7.34915152648889	7.20290024716624	7.45117295427169	7.16478294857209	7.37388101601227	7.47559590519204	7.40442562975406	7.42720287573952	7.5259002905609	7.2265589679614	7.38643268296451	7.15388930720202	7.39124399711614
A_06_P2315	YDR324C	gene	10.3319478686306	10.6625351126187	10.678495368859	7.53352987229743	10.8891717803186	10.7778262372663	10.3596932046478	10.8005847323015	7.7074035801327	10.3741408887618	10.879488044709	10.7874900946545	10.7438879717626	10.838438568248	7.94189735548335
A_06_P2316	YDR325W	gene	6.9157965902966	7.2591980688918	7.22528353767265	6.83015479257969	7.46268000308482	7.21497872109896	7.04005072378028	7.32692708314991	6.91817709424342	6.95723386923563	7.44480298986847	7.38882634032764	7.2611398220746	7.36838929622453	6.88224023117085
A_06_P2317	YDR326C	gene	8.48433007128158	8.45481527959002	8.56953818227872	8.07592487927193	8.68289101337862	8.59502488190323	8.42671392414623	8.63248874136814	8.02268128873214	8.56310557278897	8.80406574507036	8.40583951941708	8.38435667403238	8.40065973473206	7.97450190556022
A_06_P2318	YDR327W	gene	6.39755293937203	6.43269335600395	6.20798353089152	6.09343025265234	6.15163861298945	6.1977723876196	6.01275282542217	6.12821022310814	6.06268674712315	6.25391407651062	6.17671814753545	6.03827108448671	5.99775678489759	5.98446111425322	6.09348412797278
A_06_P2319	YDR328C	gene	10.8468426622806	10.6253600191324	10.5752816012175	11.3302986128322	10.6692308336615	10.6976450598953	10.8762276962222	10.6467505880562	11.1110691413786	10.7971051520098	10.5466568203444	10.4858502414724	10.3709951090361	10.4967589331755	11.1061011218736
A_06_P2320	YDR329C	gene	7.96545193425822	7.40734115129703	7.34098531358138	8.23291631279607	7.57392150897909	7.42100034190467	7.92100093178999	7.54999675736429	8.27119101289091	7.85660299267053	7.66624441590222	7.13683448633259	7.12846339905929	7.15322454876459	8.14878168958341
A_06_P2321	YDR330W	gene	6.87071716524016	7.43935784629362	7.66803781088623	9.44535347337499	6.91339110628907	7.35784700186495	6.87178995552726	6.97772021880209	9.47420674019313	6.95024087823992	6.83890853876938	7.73495899877567	7.6295779350475	7.74401952572658	9.16339299644862
A_06_P2322	YDR331W	gene	7.92911661274496	7.84220622147463	7.93891855375225	7.06349286914439	8.25629840761811	7.82084555014425	8.02176614597681	8.14786609169881	7.08662019803794	8.21402431838585	8.14403308091638	7.7221435957639	7.67576096453991	7.60742794036199	7.10460482327868
A_06_P2323	YDR332W	gene	7.14650653198522	7.00765487314795	7.08799360084607	6.82859418087916	7.27171218328177	7.03730156341453	7.05267208098861	7.23627383799598	6.85093392210898	7.23489411018988	7.20995650159793	6.91824606883029	6.8924429748049	6.91421085288352	6.68352460177615
A_06_P2324	YDR333C	gene	8.33069267747103	7.94617651639586	7.9449514800792	6.99946195381703	8.28196461062295	7.91906000573386	8.29478117540239	8.22198855203918	6.93272790090222	8.29353373182408	8.3219553387714	7.5688851081683	7.55790663815422	7.5224902918921	6.89262155393347
A_06_P2325	YDR334W	gene	9.55775587174789	9.77280997197035	9.85697834376337	9.65880264283073	9.59894711131793	9.88449636518947	9.4505467382723	9.66536277901273	9.40734675781706	9.4931370504645	9.4109274745025	9.86702834006002	9.73653452928225	9.87106415327111	9.72313274470664
A_06_P2326	YDR335W	gene	9.73097079959383	9.51559682834443	9.60710079209023	10.360809213487	9.54861301179003	9.57336743359269	9.77135510871679	9.6024656655451	10.3797760467569	9.72075219760663	9.63009299542833	9.96471103541804	10.0275372967445	9.96237650523316	10.1409246999829
A_06_P2327	YDR336W	gene	8.18746326210047	8.30021425296841	8.22653194604953	7.66797855968635	8.25166097714574	8.20530663259565	8.1234375411297	8.2224104131309	7.80193208246986	8.03673903600469	8.35149196813391	7.96547172085614	7.91666921650164	7.91773276625063	7.71996534807895
A_06_P2328	YDR337W	gene	8.14353919971288	8.23006810054807	8.30485331499781	8.09742159882004	8.43817690130783	8.18903358923169	8.27781262825459	8.36021144939905	7.98360922228997	8.42818579252344	8.24761702170391	8.15144231034238	7.91513702827867	8.08812798413449	7.99306306855273
A_06_P2329	YDR338C	gene	7.70450995431856	7.64662966741121	7.67800906145956	8.08270617781898	7.84624549998448	7.73446411558374	7.73970308478936	7.84088980093624	8.35036774185796	7.71035992267626	8.00060035952482	7.75143304107508	7.86863953562893	7.72286956027943	8.09738952414606
A_06_P2330	YDR339C	gene	11.3402512285744	11.5196760680403	11.4282128300185	9.63522527571494	11.4629658652678	11.4749763683042	11.1464135798593	11.5273249592648	9.7686882677768	11.2981075959244	11.6187975375276	11.263178945709	11.1881871661424	11.0768756553866	9.80340330156773
A_06_P2331	YDR340W	gene	5.56771898605109	5.60672764809322	5.55254102302878	5.59295529147469	5.58223589550397	5.65763014145082	5.51727569320958	5.62537027776288	5.52615207161115	5.61024123305209	5.52954678555275	5.64164194483096	5.53265240727439	5.61077879252529	5.51056710654467
A_06_P2332	YDR341C	gene	13.3538526220835	12.1814025157918	12.0206475064522	9.64340464967069	12.8787973060352	12.0397988189149	13.4419813199913	12.7442851713765	9.82776543048992	13.4396297296084	12.9880016257873	11.1640769336825	11.2056708158384	11.2063778174866	9.69806850067236
A_06_P2333	YDR342C	gene	13.1144508190525	13.6982652614692	13.1479627637427	14.4117948813284	12.5962080549702	13.4306699673898	13.2323438740874	12.1048796087192	14.4670726312799	12.4890074931275	13.0312111375971	12.6661604994452	11.8026473805053	12.4650569870331	14.4857211136633
A_06_P2334	YDR343C	gene	12.2830431019979	9.29193448080504	12.3196756814443	13.3323791556589	11.8760530132207	12.5137332772594	12.3592572021858	11.2587980000763	13.5999864888357	11.6440997517013	12.2012402944956	11.4285343543361	10.7451527273457	11.2364242111742	13.5891519707286
A_06_P2335	YDR344C	gene	5.84946952880409	5.72847834792209	5.8504125009519	5.6765881189706	5.74859327031636	5.81219361542126	5.70841987095641	5.71638925425714	5.71307578873108	5.78833769588723	5.77861696215133	5.62733848504246	5.65916344256257	5.66669571547862	5.67694097837251
A_06_P2336	YDR345C	gene	15.5206667612344	15.473528275611	15.6279296370884	15.6884482333369	15.3283274318605	15.6406529435872	15.3735659107843	15.2366510246458	15.7968323005297	15.4422003029225	15.584128898454	15.5001191193536	15.6133058649422	15.6325900890489	15.7266988259906
A_06_P2337	YDR346C	gene	10.3409534462717	10.0995507790068	10.1502325817575	9.84960667481782	10.3404143474975	10.2386031098454	10.2536976984074	10.2395345825676	9.8963811461841	10.3137525453802	10.3677591660531	10.5145927722765	10.4279820061458	10.3510094016016	10.021852717203
A_06_P2338	YDR347W	gene	9.54792659523316	9.97137600443277	9.95104450282565	9.91551203274357	9.80877677221175	9.89186735816158	9.68885524066025	9.80615643661851	9.6647495876129	9.56281093649803	9.71405179285829	9.68136052797639	9.84947820537163	9.75849083761097	9.81930940228046
A_06_P2339	YDR348C	gene	9.10932986910413	9.06672672136331	8.95966030638362	8.49098761019619	9.06307719871258	8.94917973676611	9.30577375219129	9.15797168237117	8.47051326762014	9.24615941703281	9.08312289105503	8.91158666653379	8.88378987286183	8.8606030025319	8.47750063576002
A_06_P2340	YDR349C	gene	11.1815611109497	10.5866901979743	10.7064087091484	10.5885982269754	10.7980718199439	10.8173099678952	11.0775026309985	10.6871151966633	10.8219539859154	11.1295409282783	10.9255110615146	10.5480068020724	10.7008848560118	10.5849515375184	10.5281974835847
A_06_P2341	YDR350C	gene	7.51565843959393	7.50741270355368	7.55240344845631	7.7659737401169	7.75411531225452	7.56382774613267	7.54713588339258	7.72532302280224	8.03952542663911	7.53290108394512	7.61293816681397	7.81562872319133	7.89311665387059	7.76037230449532	7.81721142574192
A_06_P2342	YDR351W	gene	9.96369440486478	9.99248070741273	9.97862660444734	9.24189650063203	10.2590714321885	10.0491612330497	9.85147267331531	10.1668655013194	8.8776866052179	10.0158011151959	9.81899563336734	9.9674460258441	9.83345178062435	9.92060651604307	9.23100374675176
A_06_P2343	YDR352W	gene	8.05634344583067	8.1433194703553	7.96392850444803	8.25658946121576	8.21982066307405	8.01811262368716	8.19947971560778	8.12349017184514	8.27460554615997	8.18538818806011	8.18871522865781	8.09433935648517	7.92145541576525	7.97810823708656	8.26857300441941
A_06_P2344	YDR353W	gene	10.5864402259132	10.4292961562944	10.2788799001089	10.0961196244106	10.4216518324271	10.3098673330354	10.6371627195249	10.4278293935881	10.119463725761	10.5605226273406	10.4545120109239	10.148876888136	10.1315904926715	10.1634921227368	10.023060875952
A_06_P2345	YDR354W	gene	12.2125440201881	10.7818855032196	10.4456430367219	8.33524997352094	11.8238806231975	10.492305459992	12.2850253536357	11.7256121324991	8.10328052989782	12.3162447377608	11.5978795777737	8.71036957511014	8.6603852238233	8.78176620444087	8.47268759410536
A_06_P2346	YDR355C	gene	5.62919272017542	5.60481887717635	5.6202472744694	5.64669750480789	7.13524149307231	5.63791740150553	5.61633037839514	5.64193131285023	5.62479892501786	5.65910192193862	5.62761135005791	5.58366725445617	5.58896443127865	5.63211051556461	5.77814657894494
A_06_P2347	YDR356W	gene	6.42274865389354	6.21912020993115	6.17555795871654	6.47876537637847	6.39816442707986	6.27051822775201	6.32338021298414	6.31634714644731	6.46811570406393	6.53549786566729	6.42575877643652	6.3850039003982	6.35752803327217	6.29143374310503	6.50462039240355
A_06_P2348	YDR357C	gene	7.21123249371742	7.35124153182962	7.37597296204419	7.64462517911453	7.28042421575373	7.40487977439519	7.09526001246025	7.21993707777465	7.64580813775506	7.10322122098352	7.28079674561487	7.67161170054541	7.51511864615314	7.59261557748998	7.53077072072303
A_06_P2349	YDR358W	gene	6.08747293645253	6.24397317269622	6.21936705333216	8.61228821234853	6.21970611477485	6.12865977108654	6.09405113854324	6.09815259290953	8.7650273721334	6.14159627838382	6.30040127592814	6.68504856325686	6.71212547151379	6.69099219728628	8.54898673804199
A_06_P2350	YDR359C	gene	7.26872700838604	7.51627253262127	7.50272907640892	6.7355479302664	7.63254717979984	7.30279943158212	7.5443232729516	7.65997527426006	6.84165510051627	7.54075551720083	7.67523313064687	7.34770043680877	7.41796691395406	7.29779492531763	6.91062420104587
A_06_P2351	YDR360W	gene	5.58257223945919	5.69354194856289	5.63410073905432	5.62224270456742	5.65449812992885	5.65916344256257	5.67807190511264	5.66000160898144	5.57538137217771	5.60505516234667	5.58567181088894	5.65566728984392	5.60916360972527	5.63211051556461	5.64470207470987
A_06_P2352	YDR361C	gene	9.00625513899655	9.06244795149474	9.07091162698416	8.08260238448544	9.21458014118431	9.1216646875051	9.00619519499142	9.13494545810926	8.18914122682359	8.92106023774561	9.31176512196661	8.91073901846716	8.83608771241388	8.8225694158381	8.01786951721915
A_06_P2353	YDR362C	gene	9.42002562605076	9.19909951400646	9.35954060337736	9.69459101906671	9.31184183158082	9.39515358620483	9.39394301462907	9.27219260376942	9.63541419009583	9.32110654407638	9.28995680483497	9.29190776649128	9.29551400512325	9.29003319430361	9.55933993471551
A_06_P2354	YDR363W	gene	6.94491272924001	7.35434120759658	7.35448092325761	7.08686471956823	7.32329652840382	7.42847562151592	7.06702424238832	7.38441700446552	7.25744064043411	6.9627943999317	7.48403828360776	7.33423030114684	7.26914246616865	7.30563866549425	7.08186041684155
A_06_P2355	YDR363W-A	gene	8.36327256949322	8.57883510368404	8.51292538558227	9.23446078309513	8.35164951399603	8.6482284164906	8.45973272285327	8.49129957398628	9.135593617923	8.39093253010457	8.31296160883944	8.70702787993162	8.49009130519415	8.65398380738987	9.04020323273021
A_06_P2356	YDR364C	gene	8.44596290686379	8.65035004519734	8.58553639057393	7.98610827378966	8.84870798780276	8.59285812392453	8.52404251834968	8.87338197473955	7.86107021810449	8.74663340030494	8.69682241339094	8.69539621508844	8.70969841539567	8.62260364893214	8.12191273494341
A_06_P2357	YDR365C	gene	10.6105873502667	10.8306765581863	10.7950083590391	8.49432698256942	10.880592547575	10.9034729208657	10.5888979806533	10.8681828810474	8.50933044579078	10.6456380436318	10.7048252980263	10.6787415920634	10.5558796957764	10.6398212284224	8.72312088171691
A_06_P2358	YDR366C	gene	8.25716474074536	7.78234470366197	7.90825556646876	8.93736860817671	7.69382341785993	7.97916352299355	8.08687534080548	7.56853326172055	9.26137935257439	8.10011816214386	8.02962230932793	8.59459762613229	8.57351237630421	8.41299777521881	9.05745450140579
A_06_P2359	YDR367W	gene	8.46538181341068	8.41426109558997	8.42556637287204	8.23242646409816	8.40982138401852	8.45397610238167	8.36691964975261	8.42176334160494	8.32539103772981	8.49045209533016	8.55460363709668	8.51532950617601	8.48611195095522	8.36812971055346	8.16527331078794
A_06_P2360	YDR368W	gene	9.46462880408201	10.1405302916651	10.3439278377351	11.6731291749431	9.70133632256941	10.3496758702984	9.57185318329189	9.93397649212737	11.5680832432011	9.5887995066148	9.52897879259652	10.9501634210669	10.8214846713723	10.9031061436144	11.5274213623971
A_06_P2361	YDR369C	gene	6.24040142928011	6.5727294321121	6.44917892637894	7.19225629530011	6.35568100498205	6.50243559730786	6.45664611648088	6.49616392104329	7.00160837518155	6.36197111289642	6.42031062136379	6.73113512644244	6.78143507725251	6.80444249936924	6.89392589245842
A_06_P2362	YDR370C	gene	8.84055239276569	8.39326805768117	8.43042141280392	8.15594316586182	8.72897684797252	8.58432975948878	8.85414458717294	8.56289975919577	8.10438197473593	8.85857540218057	8.63364585391879	8.19558688469397	8.16561115220274	8.1069194463353	8.02670158892958
A_06_P2363	YDR371W	gene	6.68619418039926	6.63756173966007	6.72187648944756	7.30936327857205	6.50449194641681	6.61779722882133	6.72891564012157	6.6409237259545	7.48343041078688	6.72519581722666	6.51868195864546	6.68413097769603	6.81405772401805	6.64898232684439	7.22350865804099
A_06_P2364	YDR372C	gene	8.20035023278258	7.70534641983711	7.83974463146785	7.06722921248262	8.0491833572692	7.73012937555835	8.09148823035346	7.96366299873623	7.34431250603962	8.17633596415206	8.19828610490689	7.40378853149889	7.7781252624193	7.44669009699734	7.13164919269277
A_06_P2365	YDR373W	gene	8.67531582555559	8.78672946940877	8.84173535757808	9.01043712794154	8.63411584751848	8.77488020929174	8.66569173596446	8.74349015646224	9.10295762669367	8.76129371010667	8.67914927663798	8.88632424328824	8.74100329058971	8.77560899780046	8.92640152207516
A_06_P2366	YDR374C	gene	5.87933442464391	6.02640205119137	5.95271253979807	6.00655846922816	5.93912425265937	6.07117374322041	6.4653830252692	5.99319128488674	5.93737934961005	5.90364499505723	5.83165185650582	6.03827108448671	5.85596156203156	5.95756787256067	5.96414161476123
A_06_P2367	YDR375C	gene	9.11307753225494	8.65027445699574	8.74157899592491	9.41919722587986	8.800725050335	8.74191034501081	9.12282634153923	8.71311186593828	9.47615592508006	9.16957983004381	8.85477272006302	8.74750457318133	8.70088646149461	8.67361691444299	9.39108005681117
A_06_P2368	YDR376W	gene	7.38401879102931	7.86897932144598	7.96393509157411	9.03615409829118	7.51058997705952	7.92645082992241	7.24724927844877	7.53512066509218	8.65384207551144	7.22619493730102	7.31901002751803	8.10280189445584	8.25330397418062	8.14499020391413	8.82908335385562
A_06_P2369	YDR377W	gene	10.1528844777671	10.8494073712367	11.1106494435364	12.2217999106809	10.3815304837441	11.1437126306181	10.151838788335	10.4513359361641	12.2871580517673	10.0771107296859	10.352430511506	11.469248263935	11.5318729331821	11.5556981807087	11.9452681833345
A_06_P2370	YDR378C	gene	9.12717252474909	9.00545722473125	8.95731617764961	8.93166208794875	8.92987215314433	9.13284289148371	9.06896069434873	8.84582575288751	8.94971198914478	9.14781124109736	8.95697374181572	8.88383835628136	8.82300049286936	8.83050756264915	8.89528507301931
A_06_P2371	YDR379C-A	gene	5.9417515064187	6.38459438655311	7.04113845844128	8.28518614166962	6.10796547253406	6.46384269308674	5.94797778765172	6.08309946571333	8.51269873708717	5.88606026794387	6.20815305455319	7.5151757547862	7.65337579114178	7.3577652872576	8.43325304788391
A_06_P2372	YDR379W	gene	7.8173609006729	7.82286451870196	7.90694402677927	8.32120835698685	7.87306977496744	7.9369907472145	7.81401132013699	7.83042527911731	8.35701714391124	7.77680668312081	7.75185635525652	7.81815571558432	7.91230371759259	7.89806210186712	8.35913725112804
A_06_P2373	YDR380W	gene	6.44377828818951	7.4210292633806	6.65058136425594	6.85716283058412	6.74717537061852	6.62003222739622	6.82801154485743	6.46092442527289	6.84153052148057	6.63743116897249	6.74213261549865	6.54872750453867	6.63081444336466	6.99564627078871	6.8468831443063
A_06_P7255	YDR381C-A	gene	5.63410073905432	5.58748258834897	5.65153011766015	5.62224270456742	5.67399519573678	5.63791740150553	5.65942202290702	5.69753139975879	5.65107192621577	5.65910192193862	5.65664938328418	5.61244433884051	5.64675209539528	5.5988718230788	5.65344223860392
A_06_P2374	YDR381W	gene	10.3783277998659	10.3326666895856	10.4257974443849	10.3527900265758	10.350818502005	10.4267943219317	10.4607932459232	10.3465974744956	10.6998271036503	10.4531867368499	10.5746849924906	10.4166386790063	10.3502862311149	10.3601549389884	10.3796979512162
A_06_P2375	YDR382W	gene	15.1403192556832	14.4601597710061	14.334837246675	13.3647678701621	14.6937039056626	14.461842105928	15.0653703046897	14.7499213649177	13.5753860267613	15.097787964457	14.9976952832335	14.0859164298643	14.1189521862421	14.1139024670351	13.3703209561779
A_06_P2376	YDR383C	gene	8.41588283224989	7.95806496664611	8.04419407131537	7.90481312054648	8.27642296795032	7.93353248382311	8.31903444043814	8.14588021699891	7.68852423932135	8.56281521090377	8.14359239032325	8.07979028613008	7.89311665387059	7.97453557250325	7.91910029278529
A_06_P2377	YDR384C	gene	9.46118793916102	8.7668958465174	8.16559229587412	7.11654777293262	9.04832735239519	8.21705318447173	9.70064566617181	8.70537148606971	7.16276349872924	9.40575974667413	9.02633246219692	8.00160121601917	7.89833128097812	8.07017702546108	7.42939309001108
A_06_P2378	YDR385W	gene	14.5308449898631	14.078540147371	14.4666355577094	13.9879834961919	14.5802541611596	14.3507641060461	14.6092383174005	14.7279385790535	14.0587921923977	14.5449865290082	14.6407960503435	14.4746351742799	14.5118402382941	14.3439282821538	14.1140764394242
A_06_P2379	YDR386W	gene	6.68630032736448	6.37155886261196	6.44147329589889	6.62320857460499	6.54865615551172	6.34277154088547	6.53569497682541	6.50343299855361	6.73136400653464	6.53549786566729	6.60441260621749	6.3826070856594	6.485407259101	6.3699946958862	6.62589304666443
A_06_P2380	YDR387C	gene	7.86370773273259	7.86541567136819	8.02510259345073	8.79621039132585	7.85588570843855	7.88914382627589	7.96509424418364	7.93373377455555	8.69679870394272	7.91784896170869	7.72400646014657	8.04798345778226	8.20235776964675	8.06906614256937	8.69666578267666
A_06_P2381	YDR388W	gene	10.4487625034344	10.7779691660766	10.8665461187589	12.4710814703998	10.3639969495194	10.6664445084594	10.5788634238474	10.6079789210798	12.5142605908285	10.5799522412247	10.4526052125571	11.3802804714622	11.3591058616961	11.4864743849286	12.3616609690406
A_06_P2382	YDR389W	gene	7.58794426163544	7.21391437963245	7.0436364720223	6.83772136435558	7.49811696043508	6.98149339221747	7.6598425850451	7.45469519245247	6.72381521012969	7.73944399243722	7.42794247309262	6.81330739577291	6.72100776724789	6.85341807917972	6.67643185588669
A_06_P2383	YDR390C	gene	10.2672615895859	9.37735776525445	9.14925384636978	9.00228864012572	9.99178964618744	9.37873546442622	10.1918127099438	9.82028462765523	8.6764322151784	10.1572161994062	9.72310119383	9.14948956092471	9.17052776070773	9.14561094049681	8.82125781876958
A_06_P2384	YDR391C	gene	6.98227263934839	7.36750831050295	7.49854469717899	8.73516357740295	7.08814157563333	7.41895629495033	7.05837406121212	7.17018809976505	8.74149758053156	7.11525829845412	7.17346602061999	7.73320414315392	7.74581067027852	7.67837813700383	8.62514555920277
[truncated: 4,846 more rows]
