# Supplementary material for: Relief from nitrogen starvation entails quick unexpected down-regulation of glycolytic/lipid metabolism genes in enological Saccharomyces cerevisiae
Source: PLoS One. 2019 Apr 25;14(4):e0215870. doi: 10.1371/journal.pone.0215870 (PMC6483528; doi:10.1371/journal.pone.0215870)
Supplement: S2 Table — This spreadsheet contains the regression coefficients and the statistical supports obtained after step regression for each regulated genes. (XLSX) [file pone.0215870.s005.xlsx]

## Sheet: Step-regression and cluster
IdGene	b1	b2	r.squared	AIC	p.value	adj.p.val	Cluster
EC1118_1F14_0056g	-0.0176308	0.000213068	0.626944	-18.3317	0.00269555	0.00345033	2
EC1118_1F14_0089g	0.00402076	0	0.470097	-23.4853	0.00477895	0.00590498	3
EC1118_1F14_0111g	-0.0180735	0.000223248	0.608295	-17.2276	0.00361207	0.00453247	2
EC1118_1F14_0133g	-0.0332293	0.001328	0.960766	5.58951	3.64738e-09	2.83138e-08	2
EC1118_1F14_0144g	0	0.000622252	0.924491	5.25566	1.14376e-08	6.93632e-08	5
EC1118_1F14_0155g	-0.00646267	0.000332884	0.934193	-24.0916	8.12132e-08	3.44871e-07	2
EC1118_1I12_1684g	0.0718374	-0.0011301	0.729777	10.6237	0.000389342	0.000569956	1
EC1118_1N26_0012g	-0.026187	0.00029313	0.92065	-32.5653	2.49618e-07	8.58548e-07	2
EC1118_1N26_0023g	-0.0310957	0.000353543	0.91453	-26.7744	3.89837e-07	1.25014e-06	2
EC1118_1N26_0034g	0.0102793	0.000173251	0.913337	-9.15691	4.23638e-07	1.34116e-06	7
EC1118_1N26_0045g	-0.0166007	0.000219822	0.632782	-23.8295	0.00245212	0.00315847	2
EC1118_1N26_0056g	-0.032424	0.000381465	0.877235	-20.7483	3.42335e-06	7.93206e-06	2
EC1118_1O30_0012g	0	-0.000113169	0.812342	-30.2829	4.48914e-06	1.00445e-05	6
EC1118_1O4_6469g	-0.0250466	0.0003865	0.735389	-21.5275	0.000343279	0.00050627	2
EC1118_1O4_6491g	-0.0242702	0.000278178	0.899722	-31.8693	1.01678e-06	2.7751e-06	2
EC1118_1O4_6502g	0	0.000152977	0.800466	-20.0994	6.73122e-06	1.44309e-05	5
EC1118_1O4_6513g	0	0.000139121	0.767628	-20.0341	1.84428e-05	3.5175e-05	5
EC1118_1O4_6524g	0	0.000211787	0.823546	-12.6109	2.99132e-06	7.03032e-06	5
EC1118_1O4_6535g	0.00714321	0.000118011	0.952355	-29.9837	1.16981e-08	7.05702e-08	7
EC1118_1O4_6568g	-0.017918	0.000239624	0.75178	-30.3215	0.000233893	0.000354703	2
EC1118_1O4_6579g	-0.0276945	0.000282596	0.943864	-33.1833	3.12929e-08	1.58034e-07	2
EC1118_1O4_6601g	0.00807421	0	0.826455	-27.7762	2.68095e-06	6.37162e-06	3
EC1118_1O4_6623g	-0.0291347	0.000323884	0.843607	-17.623	1.46322e-05	2.86501e-05	2
EC1118_1O4_6634g	-0.00779323	0.000370053	0.95348	-27.4606	1.01353e-08	6.31341e-08	2
EC1118_1O4_6656g	-0.0129264	0.000137277	0.729691	-29.976	0.00039009	0.000570751	2
EC1118_1O4_6667g	-0.0186877	0.000191834	0.894467	-34.9103	1.38145e-06	3.61225e-06	2
Q0045	-0.0348245	0.000405845	0.869288	-17.1707	4.98755e-06	1.10307e-05	2
Q0105	-0.0300898	0.000342777	0.899871	-25.2172	1.00775e-06	2.7557e-06	2
Q0275	-0.0331455	0.000380218	0.890888	-21.1359	1.68746e-06	4.2874e-06	2
YAL001C	-0.0268571	0.000583038	0.807624	-9.23758	5.06884e-05	8.69096e-05	2
YAL002W	-0.0118856	0.000115567	0.927923	-52.9874	1.40215e-07	5.40238e-07	2
YAL003W	0.0365451	-0.000622148	0.59203	1.51539	0.00461073	0.0057082	1
YAL004W	-0.0089707	8.79451e-05	0.870925	-51.9978	4.62433e-06	1.03189e-05	2
YAL005C	-0.0436682	0.000479378	0.984914	-42.4254	1.17873e-11	3.29691e-10	2
YAL007C	0.0294652	-0.000364505	0.812727	-18.0355	4.31377e-05	7.5108e-05	1
YAL008W	-0.0345243	0.000345618	0.982711	-44.2083	2.67041e-11	5.96114e-10	2
YAL010C	-0.00539902	0	0.730934	-31.4298	4.88235e-05	8.4089e-05	4
YAL011W	0.0249211	-0.000261352	0.820516	-17.746	3.34315e-05	5.98802e-05	1
YAL012W	0.225354	-0.00182622	0.923693	41.2528	1.9742e-07	7.12321e-07	1
YAL013W	0.0103839	-0.00010843	0.728999	-35.9067	0.000396116	0.000578985	1
YAL015C	-0.0272693	0.000814888	0.915126	-2.93414	3.7382e-07	1.20755e-06	2
YAL016W	-0.0296539	0.000357703	0.916193	-30.7517	3.46493e-07	1.12817e-06	2
YAL017W	-0.0342555	0.000329741	0.959298	-29.9879	4.54699e-09	3.36595e-08	2
YAL019W	0.0906344	-0.000747098	0.946589	7.79259	2.32166e-08	1.25586e-07	1
YAL020C	0.0112181	0	0.851439	-20.6889	9.63809e-07	2.66476e-06	3
YAL021C	0.0378002	-0.000605479	0.582285	1.50702	0.00531231	0.00652467	1
YAL022C	-0.0166086	0.000254241	0.821183	-41.3936	3.26933e-05	5.8613e-05	2
YAL023C	0.0479708	-0.000540733	0.706198	8.9499	0.000643179	0.000903728	1
YAL024C	0.0324147	-0.000414403	0.912143	-29.47	4.59885e-07	1.43623e-06	1
YAL025C	0.359058	-0.00524091	0.838462	49.3597	1.77681e-05	3.39899e-05	1
YAL028W	-0.0340279	0.000391681	0.90787	-23.2973	6.11502e-07	1.81489e-06	2
YAL029C	0.0470672	-0.000778261	0.822091	-9.20581	3.17095e-05	5.7099e-05	1
YAL030W	-0.0349483	0.000349951	0.993503	-58.6955	7.51942e-14	1.92881e-11	2
YAL031C	-0.034651	0.000432962	0.909631	-26.1646	5.44644e-07	1.65412e-06	2
YAL032C	0	8.02116e-05	0.438295	-14.9086	0.00717264	0.00864484	5
YAL034C	-0.0401558	0.000482278	0.846826	-11.2648	1.29155e-05	2.55592e-05	2
YAL034W-A	0.0103512	-0.000223931	0.772493	-34.894	0.000138666	0.000218371	1
YAL035W	0.140515	-0.00188407	0.921855	10.9849	2.2773e-07	8.01527e-07	1
YAL036C	0.151544	-0.0020659	0.741305	33.9681	0.000299729	0.000445825	1
YAL037W	-0.025346	0.00030501	0.924115	-36.9893	1.90955e-07	6.94427e-07	2
YAL038W	0	-0.000101288	0.933263	-51.1997	5.10449e-09	3.66973e-08	6
YAL039C	-0.0109877	0	0.971504	-48.059	1.98664e-11	4.76877e-10	4
YAL040C	0.0820884	-0.00163669	0.668594	29.5395	0.00132484	0.00177294	1
YAL041W	0.00854696	0	0.569763	-6.87177	0.00114292	0.00154208	3
YAL043C	0.0114913	0	0.482961	7.24464	0.00403057	0.00502027	3
YAL044C	-0.0194468	0.000389229	0.826193	-26.2652	2.75681e-05	5.03527e-05	2
YAL044W-A	-0.0113879	0.000128575	0.683041	-32.6141	0.00101395	0.0013791	2
YAL046C	-0.00979214	0.000299181	0.777907	-15.5582	0.000120007	0.000190874	2
YAL047C	-0.0161324	0.000261905	0.859086	-45.9253	7.82935e-06	1.64471e-05	2
YAL048C	-0.00976318	0.000415076	0.935424	-20.4133	7.25143e-08	3.15163e-07	2
YAL049C	-0.0379415	0.000474034	0.960539	-36.6853	3.77568e-09	2.89109e-08	2
YAL051W	-0.0204223	0.000223556	0.946545	-45.5502	2.33308e-08	1.25798e-07	2
YAL053W	0	-0.000265421	0.603133	10.9916	0.000660862	0.000926531	6
YAL054C	-0.024883	0.000221505	0.973104	-43.7097	3.78511e-10	4.63999e-09	2
YAL055W	-0.0280853	0.000302988	0.89127	-23.9141	1.65231e-06	4.21302e-06	2
YAL056W	-0.0358433	0.000388536	0.980033	-43.6137	6.3372e-11	1.15417e-09	2
YAL058W	0.0340593	-0.00049705	0.901797	-29.8568	8.96922e-07	2.50762e-06	1
YAL059W	0.162142	-0.00217597	0.94572	9.40196	2.55766e-08	1.35238e-07	1
YAL060W	-0.0404949	0.000495918	0.859247	-13.2358	7.77575e-06	1.63525e-05	2
YAL061W	-0.0466761	0.000582025	0.835381	-6.87827	1.9901e-05	3.76432e-05	2
YAL062W	-0.020975	0.000128977	0.944525	-29.6159	2.9147e-08	1.49034e-07	2
YAL063C	0	6.7615e-05	0.664223	-33.9876	0.00021434	0.000326953	5
YAL064W-B	-0.00643257	0.000164102	0.827298	-43.4878	2.65327e-05	4.86786e-05	2
YAL065C	0.00863578	0	0.827402	-25.8582	2.58604e-06	6.17913e-06	3
YAL067C	-0.00721512	0.000239446	0.783691	-20.7789	0.000102435	0.000165106	2
YAL068C	-0.0239989	0.000339572	0.920255	-43.1955	2.57178e-07	8.79278e-07	2
YAL069W	-0.0185695	0.000745473	0.98438	-25.835	1.45249e-11	3.85784e-10	2
YAR002C-A	0.0332958	-0.000348997	0.843761	-11.5362	1.45457e-05	2.84905e-05	1
YAR002W	0.113864	-0.00156064	0.799538	20.2748	6.48929e-05	0.000108793	1
YAR003W	0.0102625	0	0.883347	-27.5386	1.97072e-07	7.11519e-07	3
YAR007C	-0.0281011	0.000288797	0.928751	-29.1679	1.30818e-07	5.09851e-07	2
YAR014C	0.0608891	-0.000493594	0.986368	-24.8338	6.41701e-12	2.17837e-10	1
YAR015W	0.0370796	0	0.925988	3.46679	1.00348e-08	6.27802e-08	3
YAR019C	-0.0155348	0.000236116	0.744615	-36.573	0.00027744	0.000415147	2
YAR020C	-0.0205897	0.000343719	0.857368	-37.6787	8.41964e-06	1.75778e-05	2
YAR023C	0.0103771	0	0.831195	-20.7496	2.23389e-06	5.46751e-06	3
YAR027W	-0.0232534	0.000258128	0.873383	-28.0227	4.12052e-06	9.32153e-06	2
YAR029W	-0.0101187	0.000129622	0.581112	-34.278	0.00540239	0.00662822	2
YAR035W	0.0444369	0	0.84823	20.9845	1.10922e-06	3.00088e-06	3
YAR042W	0.00975389	-0.000237972	0.696574	-22.806	0.0007804	0.00108264	1
YAR050W	-0.0102743	0.000128709	0.705492	-41.1974	0.000652509	0.000915939	2
YAR060C	0.00408875	0	0.736983	-40.2338	4.197e-05	7.32973e-05	3
YAR064W	0.0669998	-0.00118806	0.583455	21.9844	0.00522365	0.00642265	1
YAR068W	-0.00509007	0	0.806436	-39.6123	5.50778e-06	1.20054e-05	4
YAR071W	-0.00505418	0	0.862472	-45.9589	5.8047e-07	1.73898e-06	4
YAR073W	0.242889	-0.00224457	0.937408	36.8068	6.01308e-08	2.69298e-07	1
YAR075W	0.0443415	-0.00036762	0.79967	8.56087	6.46358e-05	0.000108426	1
YBL001C	-0.0302053	0.000269243	0.991434	-55.3744	3.95018e-13	3.76172e-11	2
YBL002W	0.0610516	-0.000971348	0.878611	-8.91694	3.19941e-06	7.45836e-06	1
YBL003C	-0.0330853	0.000329099	0.98021	-43.2117	6.00766e-11	1.1118e-09	2
YBL004W	0.136615	-0.00140761	0.919116	20.2452	2.80006e-07	9.41064e-07	1
YBL005W	0	0.000221332	0.9143	-23.6896	2.61677e-08	1.37456e-07	5
YBL007C	-0.0319482	0.000349008	0.991416	-60.1806	3.99974e-13	3.76172e-11	2
YBL008W	0.0101622	-8.77923e-05	0.761721	-33.3656	0.000183027	0.000282417	1
YBL009W	0.0137089	-6.91686e-05	0.903372	-30.5857	8.1397e-07	2.31176e-06	1
YBL014C	0.0672124	-0.000883044	0.862692	-1.01759	6.70149e-06	1.43725e-05	1
YBL015W	-0.0129668	0	0.762252	-7.62998	2.14626e-05	4.01995e-05	4
YBL017C	-0.00448909	0	0.591033	-27.4999	0.000809946	0.00112103	4
YBL018C	0	0.000409868	0.791821	10.2662	8.90865e-06	1.8511e-05	5
YBL019W	-0.0258673	0.000307619	0.8581	-25.4297	8.1638e-06	1.70933e-05	2
YBL021C	0.0122089	-0.000138219	0.567116	-23.1607	0.00658004	0.00797922	1
YBL022C	-0.0290296	0.000305437	0.963795	-39.7091	2.25236e-09	1.92862e-08	2
YBL023C	0.0447287	-0.000690182	0.942425	-30.7299	3.64245e-08	1.79064e-07	1
YBL024W	0.287141	-0.00348216	0.966861	22.4337	1.32447e-09	1.24975e-08	1
YBL025W	0.0155088	-0.000161659	0.884539	-39.5102	2.36921e-06	5.74964e-06	1
YBL027W	0.0734777	-0.000829029	0.902359	1.50582	8.66546e-07	2.43695e-06	1
YBL028C	0.175033	-0.0021759	0.964908	7.54122	1.86755e-09	1.66628e-08	1
YBL029C-A	-0.0307197	0.000350818	0.926047	-29.6635	1.63578e-07	6.12964e-07	2
YBL029W	0	-0.000250182	0.703185	2.55809	9.39075e-05	0.000152318	6
YBL030C	-0.0214148	0.000167399	0.953462	-36.4011	1.01585e-08	6.32098e-08	2
YBL031W	-0.00247725	0	0.753839	-56.5992	2.70312e-05	4.94982e-05	4
YBL032W	0.0129291	-9.29117e-05	0.814714	-26.6452	4.04625e-05	7.1054e-05	1
YBL033C	0.0123087	0	0.862538	-19.2644	5.78651e-07	1.73444e-06	3
YBL035C	0.0110987	-9.37015e-05	0.756038	-29.6545	0.000210831	0.000322114	1
YBL038W	-0.0118322	0.000140585	0.811685	-43.7812	4.45975e-05	7.74149e-05	2
YBL039C	0.597388	-0.00770146	0.941083	51.1865	4.18248e-08	2.00124e-07	1
YBL040C	-0.0198294	0.000213643	0.899282	-35.5923	1.04386e-06	2.83954e-06	2
YBL041W	-0.0186114	0.000186527	0.864091	-29.9233	6.30212e-06	1.35922e-05	2
YBL042C	0.149506	-0.00233436	0.662671	37.3266	0.0014734	0.00195805	1
YBL043W	0	0.000371896	0.735511	12.0471	4.35573e-05	7.57926e-05	5
YBL044W	0.0128159	-0.000233646	0.83131	-45.0678	2.30426e-05	4.29205e-05	1
YBL045C	-0.0304848	0.000302291	0.971855	-40.156	4.97052e-10	5.78797e-09	2
YBL047C	-0.0307318	0.000317089	0.984186	-50.0661	1.56428e-11	4.07921e-10	2
YBL048W	-0.043771	0.000491889	0.956514	-26.8938	6.76229e-09	4.59659e-08	2
YBL049W	-0.0403113	0.000432558	0.968495	-32.709	9.77852e-10	9.91155e-09	2
YBL050W	-0.0363657	0.000481143	0.834884	-16.4233	2.02645e-05	3.81923e-05	2
YBL051C	-0.0252631	0.000328174	0.702129	-15.2767	0.000698504	0.000976204	2
YBL052C	0	-8.67844e-05	0.686494	-28.0238	0.000135351	0.000213561	6
YBL054W	0.165959	-0.00220838	0.747667	36.947	0.000258131	0.000388789	1
YBL055C	0.0450117	-0.000485082	0.808558	0.220276	4.92296e-05	8.46867e-05	1
YBL056W	-0.0219033	0.000272046	0.783887	-24.392	0.000101879	0.000164364	2
YBL057C	0	0.000171833	0.850432	-21.8441	1.0076e-06	2.7557e-06	5
YBL058W	-0.036759	0.000435024	0.907699	-21.9972	6.1836e-07	1.83146e-06	2
YBL059C-A	-0.02179	0.000238276	0.862338	-27.9804	6.80573e-06	1.45526e-05	2
YBL059W	-0.0222907	0.000272876	0.756945	-21.0356	0.000206171	0.000315499	2
YBL061C	0.0872129	-0.000787243	0.869689	18.8798	4.89655e-06	1.08545e-05	1
YBL062W	0.00483947	-6.05799e-05	0.607716	-57.217	0.00364422	0.00456981	1
YBL063W	-0.00503773	0	0.730253	-33.4558	4.96508e-05	8.5309e-05	4
YBL064C	-0.0435837	0.000482325	0.969206	-31.8326	8.52702e-10	8.90463e-09	2
YBL065W	-0.00875361	8.92494e-05	0.87976	-55.2282	3.02202e-06	7.08515e-06	2
YBL067C	-0.0146295	0.000138874	0.91313	-42.9722	4.29765e-07	1.35577e-06	2
YBL068W	0.166024	-0.00179489	0.929212	22.2537	1.25825e-07	4.9523e-07	1
YBL070C	0.0012024	0	0.600127	-67.5862	0.00069549	0.000972229	3
YBL071C	0.00995655	-9.2171e-05	0.684175	-30.0738	0.000992376	0.00135135	1
YBL071W-A	0.0691871	-0.000934682	0.873615	-2.4882	4.07542e-06	9.23408e-06	1
YBL072C	0.100574	-0.000942203	0.801484	29.6147	6.1203e-05	0.000103271	1
YBL075C	-0.0472193	0.000549972	0.945799	-22.4838	2.53547e-08	1.34312e-07	2
YBL076C	0.147001	-0.00145134	0.95034	16.034	1.49987e-08	8.7148e-08	1
YBL077W	0.0343802	-0.000368762	0.733063	-1.2381	0.000361787	0.000532198	1
YBL078C	-0.043874	0.000495216	0.961502	-28.8912	3.25575e-09	2.60869e-08	2
YBL079W	0.0387174	-0.000532437	0.798223	-12.0586	6.74879e-05	0.000112617	1
YBL080C	-0.0207928	0.000243729	0.938777	-45.3916	5.26603e-08	2.40153e-07	2
YBL081W	0.516372	-0.00605442	0.892793	60.1218	1.51822e-06	3.91286e-06	1
YBL082C	0.00872174	0	0.66506	-12.3401	0.000210781	0.000322114	3
YBL084C	-0.0111372	8.11191e-05	0.892934	-40.9977	1.5063e-06	3.88851e-06	2
YBL085W	-0.0162937	0.000169549	0.98591	-71.1501	7.82306e-12	2.51849e-10	2
YBL086C	-0.0343726	0.000441957	0.854903	-19.4186	9.33162e-06	1.92851e-05	2
YBL087C	0.173039	-0.00184984	0.960407	14.6838	3.85237e-09	2.93507e-08	1
YBL089W	-0.0124404	0.000194633	0.591546	-32.6783	0.00464365	0.00574399	2
YBL091C-A	-0.0247819	0.000281521	0.717469	-11.9773	0.000508622	0.00073121	2
YBL092W	0.0605692	-0.000705968	0.896857	-4.59306	1.20406e-06	3.21888e-06	1
YBL095W	0.0683329	-0.000941815	0.706707	12.3583	0.000636517	0.000894805	1
YBL098W	0	0.000335121	0.903537	-9.29252	5.67468e-08	2.56142e-07	5
YBL099W	-0.0335104	0.000343878	0.969635	-37.2759	7.8386e-10	8.34324e-09	2
YBL100C	-0.00257281	0	0.508702	-39.1979	0.00283347	0.00361477	4
YBL102W	-0.0412626	0.000838021	0.939429	-20.4637	4.93844e-08	2.27931e-07	2
YBL103C	-0.0258096	0.00136252	0.983449	-2.99599	2.05586e-11	4.89396e-10	2
YBL104C	0	9.85364e-05	0.635881	-20.8201	0.000369516	0.000542455	5
YBL106C	-0.0147517	0.000139457	0.699256	-19.9665	0.000739913	0.00103056	2
YBL107C	0	-0.000112368	0.796175	-28.9548	7.747e-06	1.63039e-05	6
YBL108C-A	-0.0279514	0.000408884	0.888861	-33.7483	1.88455e-06	4.7233e-06	2
YBL111C	-0.0300328	0.000356613	0.885352	-24.5605	2.27088e-06	5.54149e-06	2
YBL112C	-0.0293513	0.000342798	0.866396	-22.0031	5.68749e-06	1.23595e-05	2
YBL113C	-0.0329041	0.000383011	0.895308	-22.5996	1.31667e-06	3.46661e-06	2
YBR001C	-0.0269532	0.000354945	0.839768	-25.7897	1.69238e-05	3.2614e-05	2
YBR002C	0.117936	-0.00143864	0.933837	6.40947	8.38901e-08	3.52584e-07	1
YBR003W	-0.0405557	0.000476682	0.943447	-26.7171	3.27134e-08	1.6353e-07	2
YBR004C	0.0267198	-0.000359902	0.697647	-14.4804	0.000763986	0.00106126	1
YBR006W	-0.0451082	0.00052896	0.951644	-25.9162	1.2785e-08	7.56939e-08	2
YBR007C	0.0411629	-0.000523165	0.72338	-1.40741	0.000448029	0.000649076	1
YBR008C	-0.0258852	0.000266	0.955455	-39.0993	7.81304e-09	5.16994e-08	2
YBR009C	-0.0304126	0.000309905	0.973171	-41.8617	3.72922e-10	4.58539e-09	2
YBR010W	-0.032789	0.000337365	0.971385	-38.9357	5.48935e-10	6.27514e-09	2
YBR012C	-0.0171026	0.000201349	0.780109	-29.4616	0.000113044	0.00018065	2
YBR014C	0	6.63778e-05	0.533025	-26.2934	0.00199951	0.00260962	5
YBR015C	0.039956	-0.000547714	0.807878	-11.9386	5.02883e-05	8.63495e-05	1
YBR017C	0.135827	-0.00173936	0.962795	-0.246804	2.65211e-09	2.21151e-08	1
YBR018C	-0.0268254	0.000309187	0.914089	-31.6327	4.02073e-07	1.28506e-06	2
YBR021W	0.61921	-0.00785628	0.951667	49.7007	1.27481e-08	7.56939e-08	1
YBR023C	0.0383926	-0.00042284	0.906898	-17.8697	6.51239e-07	1.91108e-06	1
YBR024W	-0.0404289	0.00045149	0.95393	-28.1386	9.56107e-09	6.04761e-08	2
YBR025C	0.149511	-0.0018769	0.87732	22.6508	3.40915e-06	7.90234e-06	1
YBR026C	-0.0386842	0.000426134	0.960643	-31.4286	3.7164e-09	2.86188e-08	2
YBR028C	0.0781053	0	0.919294	27.2241	1.76717e-08	1.00082e-07	3
YBR029C	0.0899385	-0.0010602	0.883308	8.91953	2.52495e-06	6.06601e-06	1
YBR030W	0.0965024	-0.00106488	0.844157	18.5142	1.43259e-05	2.80887e-05	1
YBR031W	0.0811639	-0.000738485	0.896257	12.6255	1.24665e-06	3.31112e-06	1
YBR032W	0.0104393	0	0.942454	-38.5971	1.94013e-09	1.70848e-08	3
YBR033W	-0.0270553	0.000325606	0.882892	-27.8418	2.57946e-06	6.16855e-06	2
YBR034C	0.142491	-0.00244385	0.629688	40.2429	0.00257876	0.00331117	1
YBR035C	-0.0338512	0.000850538	0.972426	-24.5739	4.39546e-10	5.2317e-09	2
YBR036C	-0.0180831	0.000270571	0.727163	-30.5846	0.000412498	0.000601856	2
YBR037C	-0.0328551	0.000391212	0.907186	-25.5059	6.39273e-07	1.88367e-06	2
YBR038W	-0.0266558	0.000263939	0.972685	-44.5974	4.15371e-10	4.98533e-09	2
YBR039W	-0.0316398	0.000311208	0.985063	-48.485	1.1106e-11	3.18704e-10	2
YBR041W	-0.011817	7.64292e-05	0.828608	-28.7914	2.5348e-05	4.66992e-05	2
YBR043C	-0.0362558	0.000540723	0.923894	-32.4316	1.94322e-07	7.04996e-07	2
YBR044C	-0.0186446	0.000183311	0.854164	-28.019	9.6202e-06	1.97605e-05	2
YBR045C	-0.00540219	8.75781e-05	0.575273	-56.2104	0.00587028	0.00716396	2
YBR046C	-0.0474052	0.000918	0.947004	-21.5444	2.21533e-08	1.21272e-07	2
YBR047W	-0.0934692	0.00270701	0.96731	17.1009	1.2203e-09	1.16681e-08	2
YBR048W	0.156426	-0.00153934	0.95901	14.989	4.74293e-09	3.48402e-08	1
YBR049C	0	0.000143717	0.800234	-21.9509	6.78289e-06	1.45254e-05	5
YBR050C	-0.0211562	0.000269396	0.665987	-17.3762	0.00138861	0.00185051	2
YBR052C	-0.0308589	0.000336163	0.890893	-21.3793	1.687e-06	4.2874e-06	2
YBR053C	-0.0417487	0.000465263	0.969835	-33.6991	7.53319e-10	8.11797e-09	2
YBR054W	-0.0447724	0.000494392	0.979797	-37.4305	6.79977e-11	1.22289e-09	2
YBR055C	0.0203026	0	0.519488	22.1268	0.00243243	0.00313522	3
YBR056W	-0.0419359	0.00046535	0.96982	-33.3998	7.5562e-10	8.11797e-09	2
YBR057C	0.0171847	-0.000189914	0.553906	-11.2116	0.00788055	0.00945238	1
YBR058C-A	-0.0068158	0.000200936	0.881196	-39.6824	2.81177e-06	6.65201e-06	2
YBR059C	-0.0353664	0.00036697	0.991692	-55.8145	3.28743e-13	3.36785e-11	2
YBR060C	0.0394545	-0.000410142	0.856257	-7.63048	8.82089e-06	1.83486e-05	1
YBR061C	0.154901	-0.00207125	0.922033	13.9601	2.24628e-07	7.92553e-07	1
YBR062C	-0.0163377	0.000147913	0.869339	-31.4043	4.97606e-06	1.10137e-05	2
YBR063C	0.038261	-0.000499372	0.866899	-18.2335	5.56029e-06	1.21106e-05	1
YBR066C	-0.0248891	0.000302383	0.82165	-23.3153	3.21836e-05	5.78618e-05	2
YBR067C	-0.0150118	3.43791e-05	0.989732	-56.6881	1.17189e-12	7.07698e-11	2
YBR068C	0	0.00575557	0.939644	68.3893	2.64847e-09	2.21151e-08	5
YBR069C	0	-2.58559e-05	0.527929	-54.2712	0.00215392	0.00279444	6
YBR070C	-0.0114114	7.28273e-05	0.886366	-36.7852	2.15304e-06	5.29673e-06	2
YBR071W	-0.0223369	0.000258772	0.896676	-34.2615	1.21674e-06	3.24672e-06	2
YBR072W	-0.0470028	0.000559289	0.912961	-15.7958	4.34788e-07	1.36828e-06	2
YBR073W	-0.00878995	0	0.890351	-33.2325	1.3133e-07	5.115e-07	4
YBR074W	0.0392758	-0.000500127	0.821795	-11.3932	3.20276e-05	5.75995e-05	1
YBR078W	0	-0.000185598	0.946154	-36.4567	1.25747e-09	1.19637e-08	6
YBR079C	0.253297	-0.00288233	0.797677	51.0945	6.85925e-05	0.000114356	1
YBR081C	0	0.000127905	0.540103	-7.04272	0.00180104	0.00236659	5
YBR082C	0.0352245	-0.000601566	0.78205	-13.0494	0.000107185	0.000171958	1
YBR083W	0.0157422	-0.000101443	0.87398	-25.5361	4.00538e-06	9.10414e-06	1
YBR084C-A	0.0464892	-0.000540343	0.834988	-4.30392	2.01879e-05	3.80855e-05	1
YBR084W	0.386902	-0.00387103	0.972915	35.1899	3.94822e-10	4.77868e-09	1
YBR085C-A	-0.0248952	0.000239637	0.980639	-51.0381	5.26705e-11	1.00723e-09	2
YBR086C	-0.0260681	0.000238099	0.990248	-58.5207	8.5993e-13	5.56885e-11	2
YBR087W	0.0150725	-0.000276463	0.755416	-32.8569	0.000214074	0.000326634	1
YBR088C	-0.0315733	0.000332822	0.945234	-30.7545	2.69805e-08	1.4046e-07	2
YBR089C-A	-0.023633	0.000235613	0.920785	-31.6362	2.47085e-07	8.51878e-07	2
YBR090C	-0.00228942	0	0.82076	-64.9995	3.31667e-06	7.70979e-06	4
YBR091C	0.0337892	-0.00047152	0.909727	-30.5635	5.41195e-07	1.64451e-06	1
YBR092C	0.0941989	-0.00171368	0.567129	34.5293	0.00657887	0.00797922	1
YBR094W	-0.0156221	0.000128173	0.956797	-48.1793	6.50241e-09	4.45159e-08	2
YBR095C	0	9.10928e-05	0.615162	-21.8495	0.0005367	0.000767651	5
YBR096W	-0.00764848	5.72542e-05	0.850471	-47.1053	1.11777e-05	2.25639e-05	2
YBR097W	-0.022936	0.000184935	0.976011	-45.3589	1.90596e-10	2.73178e-09	2
YBR098W	-0.01822	0.000206158	0.890529	-38.5204	1.72106e-06	4.35926e-06	2
YBR102C	0	0.000245157	0.915497	-20.8531	2.38695e-08	1.27981e-07	5
YBR103W	-0.0166083	0.000442245	0.976319	-44.6717	1.76361e-10	2.58109e-09	2
YBR104W	0.320464	-0.0024356	0.9926	17.2139	1.64152e-13	2.24224e-11	1
YBR106W	0.0523643	-0.000865799	0.744485	0.909564	0.00027829	0.000416201	1
YBR108W	-0.00301082	0	0.548992	-36.9085	0.00157612	0.00208538	4
YBR109C	-0.0261861	0.000323957	0.971044	-52.2485	5.89465e-10	6.67863e-09	2
YBR110W	-0.0129462	0.00030398	0.836949	-28.8843	1.87908e-05	3.57823e-05	2
YBR111C	-0.036968	0.000390409	0.983793	-44.9507	1.81227e-11	4.46224e-10	2
YBR113W	0.0190534	-0.000142863	0.933041	-33.1997	9.0125e-08	3.7305e-07	1
YBR114W	0	-0.000203842	0.602208	3.13039	0.000671349	0.000940545	6
YBR115C	0	0.00369241	0.959744	48.68	1.88684e-10	2.7198e-09	5
YBR116C	-0.0463061	0.000536866	0.946738	-23.1738	2.28299e-08	1.23941e-07	2
YBR117C	-0.0437746	0.000497125	0.96935	-32.7281	8.29124e-10	8.71188e-09	2
YBR118W	0.0125248	-0.000120821	0.819196	-35.5037	3.49337e-05	6.22987e-05	1
YBR119W	0.0128247	0	0.879855	-20.3503	2.3913e-07	8.33468e-07	3
YBR120C	-0.0212089	0.000248382	0.635716	-12.1644	0.0023369	0.00301548	2
YBR121C	0.110842	-0.00130259	0.920047	9.023	2.61216e-07	8.88668e-07	1
YBR126C	-0.0446564	0.000539477	0.890624	-14.1074	1.71214e-06	4.33857e-06	2
YBR128C	-0.0347139	0.000408585	0.910374	-23.9932	5.18334e-07	1.5902e-06	2
YBR129C	0.0100175	0	0.851412	-24.0814	9.64985e-07	2.66544e-06	3
YBR130C	0.0216466	0	0.88053	-4.74219	2.30456e-07	8.10622e-07	3
YBR131W	-0.0205774	0.000483575	0.945799	-33.2808	2.5354e-08	1.34312e-07	2
YBR132C	-0.0209985	0.00023352	0.922298	-39.291	2.20084e-07	7.78435e-07	2
YBR135W	0.0434002	-0.000406266	0.952692	-19.6801	1.12105e-08	6.82744e-08	1
YBR137W	-0.0407874	0.000464353	0.95144	-27.759	1.31125e-08	7.74109e-08	2
YBR138C	-0.0326907	0.00037921	0.935104	-30.4903	7.46951e-08	3.22928e-07	2
YBR139W	-0.0430119	0.000475815	0.981308	-39.8892	4.26518e-11	8.52589e-10	2
YBR140C	-0.0185551	0.00011814	0.9578	-38.1822	5.64759e-09	3.97549e-08	2
YBR141C	0.174396	-0.00247811	0.808701	31.2727	4.90089e-05	8.43324e-05	1
YBR142W	0.262171	-0.00359173	0.855894	39.3348	8.95566e-06	1.85952e-05	1
YBR143C	0.11897	-0.0013661	0.923199	11.3637	2.05216e-07	7.3444e-07	1
YBR145W	-0.0654345	0.0039531	0.975101	36.6547	2.38263e-10	3.27013e-09	2
YBR146W	0	9.37928e-05	0.621682	-21.3876	0.000478226	0.000689862	5
YBR147W	-0.101362	0.00399398	0.988202	19.9324	2.69659e-12	1.14947e-10	2
YBR148W	-0.155098	0.00414245	0.948524	34.6169	1.86055e-08	1.04545e-07	2
YBR149W	-0.0347822	0.000378598	0.952808	-31.3393	1.10465e-08	6.7347e-08	2
YBR151W	-0.0309957	0.000367107	0.825869	-16.2048	2.78773e-05	5.08206e-05	2
YBR152W	0.0112983	-8.26677e-05	0.796065	-29.273	7.19369e-05	0.000119312	1
YBR154C	0.23261	-0.00309588	0.855381	36.7013	9.14872e-06	1.89502e-05	1
YBR155W	0.0671138	-0.000948132	0.635263	16.0562	0.00235439	0.00303668	1
YBR156C	0.0123611	-0.000221921	0.811653	-44.9566	4.46427e-05	7.74699e-05	1
YBR157C	0	-8.14571e-05	0.570845	-22.4471	0.00112351	0.00151804	6
YBR159W	-0.00786508	0	0.693683	-17.4137	0.000115905	0.000184965	4
YBR160W	0.102629	-0.00162189	0.868977	7.89438	5.05935e-06	1.11533e-05	1
YBR161W	-0.0120906	7.49214e-05	0.843474	-29.0114	1.4707e-05	2.87769e-05	2
YBR162C	0	0.000702613	0.893042	14.6413	1.116e-07	4.49928e-07	5
YBR162W-A	0.0105708	0	0.851092	-22.4307	9.78716e-07	2.69407e-06	3
YBR164C	0.032356	-0.000385825	0.834048	-16.0425	2.08876e-05	3.92199e-05	1
YBR165W	0.0135589	0.000139507	0.919173	-8.66859	2.78823e-07	9.38188e-07	7
YBR166C	0.0291682	-0.000305955	0.800705	-11.095	6.26577e-05	0.000105446	1
YBR167C	0.00892626	0	0.663577	-11.545	0.000217122	0.000330668	3
YBR168W	-0.0186332	0.000220006	0.826957	-31.4681	2.68488e-05	4.91956e-05	2
YBR169C	-0.0437201	0.000537289	0.977282	-40.3571	1.37459e-10	2.10857e-09	2
YBR170C	-0.0144907	0.00020376	0.704555	-34.5335	0.000665062	0.000932191	2
YBR171W	0.060047	-0.000529663	0.873405	7.82758	4.11618e-06	9.31539e-06	1
YBR172C	0.302188	-0.00401585	0.906205	37.2405	6.80878e-07	1.97882e-06	1
YBR173C	-0.0133893	0.000112663	0.923482	-44.3331	2.00717e-07	7.21047e-07	2
YBR174C	0	4.24622e-05	0.705737	-50.833	8.8647e-05	0.000144397	5
YBR175W	0.0306933	-0.000297741	0.842948	-11.329	1.50059e-05	2.93018e-05	1
YBR176W	-0.00483339	0.000294663	0.978572	-43.4544	9.68156e-11	1.62407e-09	2
YBR177C	-0.02648	0.00038952	0.925144	-41.9757	1.75936e-07	6.49392e-07	2
YBR181C	0.0648426	-0.00079117	0.85669	1.34161	8.66281e-06	1.80379e-05	1
YBR183W	-0.0246534	0.000283903	0.764232	-16.3039	0.000171753	0.000266238	2
YBR184W	-0.00150582	0	0.477215	-53.3776	0.00435113	0.00539845	4
YBR185C	0	0.000283228	0.815564	-3.08097	4.00445e-06	9.10414e-06	5
YBR187W	0.120563	-0.0016714	0.774937	23.8785	0.000129965	0.000205402	1
YBR189W	0.289305	-0.00337743	0.862537	47.151	6.74694e-06	1.44592e-05	1
YBR190W	0.00438972	0	0.88273	-52.926	2.04005e-07	7.31029e-07	3
YBR191W	0.194885	-0.00171179	0.959364	24.8083	4.50267e-09	3.34176e-08	1
YBR192W	0.0519378	-0.00060743	0.916557	-12.8391	3.37559e-07	1.10283e-06	1
YBR196C	-0.0235176	0.000164748	0.99018	-55.1787	8.96798e-13	5.65377e-11	2
YBR197C	0.0168498	0	0.913107	-17.5782	2.8644e-08	1.47118e-07	3
YBR198C	0.0350218	-0.000336931	0.901355	-15.0938	9.21412e-07	2.56111e-06	1
YBR199W	-0.0290698	0.000324155	0.973977	-46.859	3.10571e-10	3.98891e-09	2
YBR200W	0.0104918	-9.67139e-05	0.683239	-28.3137	0.00101016	0.0013746	1
YBR201W	-0.0281797	0.000355749	0.841151	-23.1122	1.60658e-05	3.10649e-05	2
YBR202W	0	6.60684e-05	0.439418	-20.7963	0.00707288	0.00853357	5
YBR203W	0.0468128	-0.000658835	0.643376	4.81056	0.00205714	0.00267863	1
YBR204C	-0.035931	0.000408557	0.919416	-23.4049	2.73837e-07	9.23033e-07	2
YBR206W	-0.00410348	0	0.588071	-30.0107	0.000850581	0.00117162	4
YBR208C	-0.0433495	0.000483799	0.97758	-37.1931	1.27008e-10	1.99629e-09	2
YBR212W	-0.0354953	0.000386724	0.992275	-58.5197	2.12516e-13	2.48817e-11	2
YBR213W	0	0.00140532	0.931412	28.1421	6.10343e-09	4.23915e-08	5
YBR214W	-0.044352	0.000520625	0.930099	-20.5911	1.16654e-07	4.64751e-07	2
YBR216C	-0.0143674	0.000174389	0.827545	-40.3753	2.63056e-05	4.83238e-05	2
YBR217W	0.00422797	0	0.444567	-20.4344	0.00663122	0.00803788	3
YBR218C	0	0.00175236	0.978416	16.6822	3.25559e-12	1.32463e-10	5
YBR219C	0.00220852	0	0.533459	-45.2667	0.00198682	0.00259526	3
YBR220C	0.0493	-0.000472808	0.855109	1.81882	9.25216e-06	1.91347e-05	1
YBR221C	-0.0154163	0.000158595	0.83926	-33.4898	1.7248e-05	3.31497e-05	2
YBR222C	-0.00716898	6.23029e-05	0.685459	-38.2441	0.00096842	0.00132219	2
YBR223C	-0.0166306	0.000210137	0.786038	-33.4816	9.59435e-05	0.000155444	2
YBR225W	-0.0124361	0.000156288	0.805819	-43.829	5.36092e-05	9.15618e-05	2
YBR227C	-0.00952918	0.000234787	0.706732	-23.6003	0.00063619	0.000894581	2
YBR228W	0	0.000108296	0.674299	-20.5392	0.000174745	0.00027051	5
YBR229C	-0.0171544	0.00024557	0.648625	-26.0261	0.00188201	0.00246734	2
YBR233W-A	0.00989633	-6.01643e-05	0.854184	-35.9641	9.61244e-06	1.97516e-05	1
YBR234C	-0.0384373	0.00043693	0.963642	-34.0142	2.31007e-09	1.9663e-08	2
YBR235W	-0.0275143	0.000268107	0.983436	-50.8029	2.06546e-11	4.8965e-10	2
YBR236C	0.0113954	0	0.534064	3.92341	0.00196923	0.00257463	3
YBR237W	0	0.000235772	0.901573	-19.5062	6.47538e-08	2.87311e-07	5
YBR238C	0.109936	-0.00164499	0.636507	29.8632	0.00230664	0.00297843	1
YBR239C	0.0286438	-0.000272475	0.836436	-12.0709	1.91483e-05	3.63684e-05	1
YBR240C	0	0.000308517	0.887159	-9.14717	1.58509e-07	5.96305e-07	5
YBR241C	-0.0437333	0.000484777	0.98014	-38.537	6.13675e-11	1.12123e-09	2
YBR243C	0.0231619	-0.000159091	0.960059	-33.7499	4.05992e-09	3.05914e-08	1
YBR244W	0	0.000232323	0.887161	-17.657	1.58486e-07	5.96305e-07	5
YBR245C	0.0256585	-0.000417135	0.752771	-21.5609	0.000228349	0.000346571	1
YBR246W	0.0509078	-0.000885079	0.87294	-11.017	4.20788e-06	9.47805e-06	1
YBR247C	0.251048	-0.00355867	0.924885	26.22	1.79624e-07	6.60156e-07	1
YBR248C	0.174881	0	0.983918	26.1898	4.79611e-13	4.16898e-11	3
YBR249C	0.349033	0	0.980137	50.1467	1.89537e-12	9.37189e-11	3
YBR250W	0	7.2949e-05	0.818843	-44.105	3.55767e-06	8.20352e-06	5
YBR251W	0.0149077	-0.000138434	0.661671	-16.5216	0.0014998	0.00199082	1
YBR252W	0.0387165	-0.000540653	0.796282	-12.2911	7.1479e-05	0.000118622	1
YBR253W	-0.0122949	0.000193334	0.608663	-34.0598	0.00359177	0.00451094	2
YBR254C	-0.00407631	0.000199544	0.962259	-48.8628	2.88972e-09	2.36495e-08	2
YBR255W	-0.0306327	0.000451357	0.898182	-32.5685	1.11416e-06	3.01079e-06	2
YBR256C	0	0.00264681	0.984971	23.5239	3.08672e-13	3.27016e-11	5
YBR257W	0.0298391	0	0.901349	1.66412	6.57209e-08	2.90702e-07	3
YBR258C	-0.0101821	8.60909e-05	0.846096	-40.8769	1.3289e-05	2.62169e-05	2
YBR259W	0.00671439	0	0.836616	-34.3971	1.80186e-06	4.54187e-06	3
YBR261C	0.0298113	-0.000307795	0.607412	4.4156	0.00366118	0.00458808	1
YBR262C	-0.00873901	0.000210549	0.615587	-21.5139	0.00322691	0.00408401	2
YBR263W	0	0.000220364	0.788095	-8.01377	1.00171e-05	2.04837e-05	5
YBR265W	0.0118813	-0.00024162	0.649964	-25.8868	0.0018394	0.00241369	1
YBR266C	0.0294838	-0.000391428	0.755023	-15.4043	0.000216147	0.000329446	1
YBR267W	0.23621	-0.00348841	0.789073	41.5508	8.80632e-05	0.000143528	1
YBR269C	-0.0418262	0.000510024	0.905622	-18.8872	7.06673e-07	2.03933e-06	2
YBR270C	-0.0130163	0.000113431	0.737549	-24.2389	0.000326805	0.000483092	2
YBR271W	0.0625112	-0.000744028	0.819269	5.33206	3.485e-05	6.21838e-05	1
YBR272C	-0.0141068	0.000203976	0.757934	-40.0088	0.000201187	0.000308695	2
YBR273C	-0.0202478	0.000248467	0.645025	-15.9289	0.00200072	0.00261044	2
YBR275C	-0.00790813	0.00023876	0.86866	-32.1645	5.13313e-06	1.12874e-05	2
YBR278W	-0.0103452	9.75143e-05	0.829523	-41.6005	2.45472e-05	4.53696e-05	2
YBR279W	-0.00920338	0.000189188	0.710114	-36.9812	0.000593423	0.000839572	2
YBR280C	-0.0395696	0.000471729	0.930514	-24.6957	1.12555e-07	4.50928e-07	2
YBR281C	0.0449558	-0.000582823	0.566931	10.9051	0.00659691	0.00799799	1
YBR283C	0.0319625	-0.000381977	0.727731	-7.02156	0.000407367	0.000594976	1
YBR284W	-0.0189252	0.000239563	0.891954	-41.815	1.59097e-06	4.07463e-06	2
YBR285W	-0.0375838	0.000474767	0.747865	-5.80274	0.000256919	0.000387166	2
YBR286W	-0.0247474	0.000201172	0.971384	-40.5582	5.49088e-10	6.27514e-09	2
YBR287W	-0.0219109	0.000230862	0.918433	-35.2915	2.94499e-07	9.8229e-07	2
YBR288C	0.0307879	-0.000376477	0.90162	-27.4955	9.06633e-07	2.53081e-06	1
YBR291C	0	0.00143634	0.897205	35.4275	8.60476e-08	3.59545e-07	5
YBR293W	0	0.000348746	0.882183	-4.73851	2.10333e-07	7.48097e-07	5
YBR294W	-0.0518459	0.00146286	0.882861	18.424	2.58351e-06	6.17567e-06	2
YBR297W	0.0125727	0	0.779273	-10.0016	1.31207e-05	2.59027e-05	3
YBR300C	0	2.68643e-05	0.559999	-55.0633	0.00133163	0.00178078	5
YBR301W	-0.0248106	0.000359151	0.786873	-25.5621	9.37195e-05	0.000152056	2
YBR302C	-0.0377588	0.000421463	0.96523	-34.568	1.76691e-09	1.59132e-08	2
YCL001W	-0.0136211	0.000149568	0.821569	-37.608	3.22717e-05	5.79657e-05	2
YCL002C	0.0334873	-0.000357962	0.894905	-18.8812	1.34739e-06	3.53613e-06	1
YCL004W	-0.0233775	0.000282857	0.905411	-36.0091	7.16198e-07	2.06395e-06	2
YCL005W	0.0185665	0	0.783991	1.27884	1.13726e-05	2.29206e-05	3
YCL007C	0.0335935	-0.000257676	0.896939	-9.62372	1.19833e-06	3.20804e-06	1
YCL008C	0	0.000130724	0.890808	-35.4625	1.27789e-07	5.00427e-07	5
YCL009C	0	0.000785235	0.948608	6.07686	9.27543e-10	9.45172e-09	5
YCL010C	0	0.000111829	0.464467	-6.52507	0.00514289	0.00633286	5
YCL011C	0.0298878	-0.000393943	0.92538	-35.639	1.72632e-07	6.40201e-07	1
YCL014W	-0.00588948	0	0.904923	-47.6282	5.16195e-08	2.36724e-07	4
YCL016C	0.0294232	-0.000323741	0.813964	-13.8114	4.14556e-05	7.25315e-05	1
YCL017C	-0.0292756	0.000372377	0.898317	-29.9204	1.10531e-06	2.99254e-06	2
YCL021W-A	0.0104206	0	0.533021	1.30366	0.00199963	0.00260962	3
YCL024W	0	-6.02448e-05	0.622333	-34.7094	0.000472693	0.000682396	6
YCL025C	0.245588	-0.00168776	0.81484	62.5417	4.02973e-05	7.08072e-05	1
YCL026C-A	-0.00637277	0.000232704	0.845726	-25.8541	1.3482e-05	2.6552e-05	2
YCL027W	-0.00604198	0.000215907	0.817413	-25.4903	3.70522e-05	6.5709e-05	2
YCL029C	0.0275049	-0.000193406	0.868392	-9.65426	5.19631e-06	1.14088e-05	1
YCL030C	0.0880486	0.00373249	0.981973	47.9603	3.43218e-11	7.25992e-10	7
YCL031C	0.110499	-0.00145412	0.899608	8.51558	1.02373e-06	2.78809e-06	1
YCL032W	-0.0217104	0.000218603	0.857573	-24.6399	8.34741e-06	1.74459e-05	2
YCL033C	-0.0404991	0.00043286	0.983191	-42.0787	2.25565e-11	5.21802e-10	2
YCL034W	-0.0423023	0.000505067	0.880648	-13.8089	2.89054e-06	6.82711e-06	2
YCL035C	-0.0360562	0.000379823	0.974604	-38.7341	2.68305e-10	3.58803e-09	2
YCL036W	0.0531639	-0.000903462	0.650617	8.95433	0.00181892	0.002389	1
YCL037C	0.440094	-0.00515993	0.797447	66.5655	6.90617e-05	0.000115043	1
YCL038C	-0.021743	0.000176861	0.928942	-30.1433	1.28732e-07	5.03328e-07	2
YCL039W	-0.0334004	0.000381481	0.918666	-25.6111	2.89497e-07	9.67859e-07	2
YCL040W	-0.0429071	0.000494944	0.908311	-16.5011	5.94155e-07	1.77535e-06	2
YCL043C	-0.0161142	7.37854e-05	0.950711	-35.4767	1.43388e-08	8.36843e-08	2
YCL044C	-0.00438162	0	0.822958	-45.751	3.05764e-06	7.15695e-06	4
YCL045C	0.00831361	0	0.448811	-0.406817	0.00628556	0.00764798	3
YCL046W	-0.00861226	0.000125168	0.775956	-56.4131	0.000126472	0.000200324	2
YCL047C	-0.00760485	0.000258772	0.874611	-27.7269	3.88647e-06	8.87253e-06	2
YCL048W	-0.00839087	4.14923e-05	0.904034	-45.1817	7.81095e-07	2.22942e-06	2
YCL049C	-0.0240316	0.000246684	0.94006	-36.5952	4.63787e-08	2.17381e-07	2
YCL050C	0.0553296	-0.000657811	0.971057	-28.3114	5.87855e-10	6.67826e-09	1
YCL051W	-0.0148362	0.000173041	0.791138	-34.3552	8.3015e-05	0.000136073	2
YCL052C	-0.028852	0.000340577	0.942688	-36.8821	3.54398e-08	1.75266e-07	2
YCL054W	0.47191	-0.0070161	0.861723	54.5852	6.99024e-06	1.49082e-05	1
YCL055W	0.00478922	0	0.687638	-31.8713	0.00013208	0.000208572	3
YCL057C-A	-0.0153069	9.09871e-05	0.949683	-40.0775	1.6229e-08	9.30129e-08	2
YCL057W	-0.025388	0.000185631	0.985334	-47.6535	9.95101e-12	2.94273e-10	2
YCL059C	0.114666	-0.0014757	0.913503	7.93821	4.18811e-07	1.33104e-06	1
YCL064C	-0.0381389	0.000453262	0.927685	-25.0386	1.4301e-07	5.48793e-07	2
YCL066W	0.00395419	5.50368e-05	0.900166	-38.286	9.90056e-07	2.72028e-06	7
YCL067C	-0.0167122	0.000212241	0.773545	-32.4283	0.000134863	0.0002129	2
YCL073C	-0.00151375	0	0.540605	-57.0298	0.00178765	0.00234954	4
YCR002C	-0.0130406	0.000326959	0.851052	-26.0255	1.09197e-05	2.21128e-05	2
YCR004C	-0.0345089	0.000416312	0.873591	-19.3279	4.08011e-06	9.23742e-06	2
YCR005C	1.37903	-0.0222137	0.644564	105.56	0.00201638	0.00262968	1
YCR006C	-0.00843988	0.00012062	0.813805	-60.1999	4.16691e-05	7.28384e-05	2
YCR007C	0	0.000122149	0.622548	-13.5184	0.000470882	0.000679952	5
YCR009C	-0.0291692	0.000348075	0.902409	-28.3257	8.63904e-07	2.4319e-06	2
YCR010C	0.0257818	0	0.571005	26.175	0.00112066	0.00151455	3
YCR011C	-0.0357215	0.000355741	0.99099	-52.9173	5.34943e-13	4.3475e-11	2
YCR012W	-0.0148375	0	0.864622	-13.9243	5.23407e-07	1.6032e-06	4
YCR013C	0.0106318	-0.000260259	0.71787	-21.5484	0.000504303	0.000725291	1
YCR015C	0.00680171	0	0.439425	-5.85812	0.00707232	0.00853357	3
YCR016W	0.141771	-0.00190967	0.900223	15.1286	9.86711e-07	2.71239e-06	1
YCR018C	-0.00415689	8.95493e-05	0.802251	-65.2196	5.97979e-05	0.000101079	2
YCR018C-A	-0.00549868	9.63466e-05	0.583721	-53.5995	0.00520362	0.00640076	2
YCR020W-B	0.0591199	-0.000699937	0.910022	-8.17793	5.30644e-07	1.61759e-06	1
YCR021C	-0.048619	0.000594232	0.869033	-8.92669	5.04632e-06	1.11361e-05	2
YCR022C	-0.00783936	0.000222251	0.843077	-32.8936	1.49319e-05	2.91672e-05	2
YCR023C	-0.0179785	0.000777407	0.944553	-3.7581	2.90588e-08	1.48716e-07	2
YCR024C	-0.0224705	0.000202527	0.965173	-43.1175	1.78444e-09	1.59958e-08	2
YCR024C-A	-0.0128631	0	0.880839	-20.4009	2.26567e-07	7.98411e-07	4
YCR025C	0.0255651	-0.000392433	0.617864	-12.7959	0.00311393	0.00394972	1
YCR026C	-0.00836302	0	0.857042	-30.1753	7.4861e-07	2.14387e-06	4
YCR027C	0.0485977	-0.000569206	0.908006	-13.285	6.06115e-07	1.8017e-06	1
YCR028C	0.028883	-0.000241999	0.893195	-15.6584	1.48435e-06	3.84111e-06	1
YCR030C	-0.0300226	0.000292487	0.986733	-51.5588	5.45268e-12	1.97988e-10	2
YCR031C	0.12779	-0.00139287	0.903895	19.1086	7.87914e-07	2.24442e-06	1
YCR032W	-0.0263156	0.000311828	0.92879	-36.3079	1.30393e-07	5.0854e-07	2
YCR033W	0.0058952	0	0.727301	-28.5162	5.33813e-05	9.11997e-05	3
YCR034W	0.229528	-0.00257367	0.934288	29.4451	8.0512e-08	3.424e-07	1
YCR035C	0.0423733	-0.00032685	0.927881	-8.64754	1.40698e-07	5.41371e-07	1
YCR036W	-0.0261821	0.000312831	0.835078	-22.5817	2.01222e-05	3.7974e-05	2
YCR037C	0.0198444	-0.000130613	0.8736	-18.9082	4.07839e-06	9.23717e-06	1
YCR038C	-0.019341	0.000260738	0.835365	-36.0231	1.9913e-05	3.76535e-05	2
YCR038W-A	-0.00196487	0	0.78429	-66.1258	1.12686e-05	2.27234e-05	4
YCR039C	-0.0166075	0.00021222	0.748519	-30.7755	0.000252951	0.000381789	2
YCR040W	0.00794129	0	0.593035	-10.5115	0.000783444	0.00108566	3
YCR041W	0	0.000130198	0.762408	-21.5871	2.13689e-05	4.00371e-05	5
YCR042C	0.00619781	0	0.665814	-22.6396	0.000207619	0.000317545	3
YCR043C	0.0596807	-0.00063643	0.905762	-3.27791	7.00423e-07	2.02408e-06	1
YCR044C	0.00640289	0	0.86001	-38.5539	6.52234e-07	1.91302e-06	3
YCR045C	-0.0225229	0.0002481	0.917811	-35.9251	3.08239e-07	1.02041e-06	2
YCR046C	-0.0124117	0.00015619	0.659134	-32.4828	0.00156857	0.00207586	2
YCR047C	0.0655944	-0.000790832	0.811426	7.07064	4.49661e-05	7.80074e-05	1
YCR048W	-0.0165845	0.000207549	0.919142	-50.153	2.79462e-07	9.39787e-07	2
YCR051W	0.0362473	-0.000342372	0.946405	-23.3823	2.36987e-08	1.27248e-07	1
YCR052W	0.0479381	-0.000382279	0.957018	-13.9377	6.30516e-09	4.33241e-08	1
YCR053W	0.125452	-0.000387211	0.974337	19.3048	2.85636e-10	3.70746e-09	1
YCR057C	0.463944	-0.00616232	0.927489	45.9099	1.45354e-07	5.56302e-07	1
YCR059C	0.034673	0	0.743463	23.3924	3.55578e-05	6.33132e-05	3
YCR061W	-0.0233417	0.000145585	0.98547	-47.3729	9.40987e-12	2.82641e-10	2
YCR063W	0.0777546	-0.00100599	0.757755	14.347	0.000202082	0.000309902	1
YCR065W	0.058167	-0.000721125	0.922114	-12.7673	2.23232e-07	7.88112e-07	1
YCR067C	0	-3.89159e-05	0.560217	-43.9585	0.00132713	0.00177535	6
YCR068W	-0.0218015	0.000229784	0.862966	-26.7365	6.62175e-06	1.42174e-05	2
YCR069W	-0.0344827	0.000365839	0.989087	-53.2116	1.68945e-12	8.57733e-11	2
YCR072C	0.330477	-0.00500434	0.790443	51.3008	8.46874e-05	0.000138577	1
YCR073C	-0.0063224	5.32005e-05	0.684389	-41.0953	0.000988347	0.00134619	2
YCR073W-A	-0.0341563	0.000463298	0.842857	-19.9825	1.50581e-05	2.93638e-05	2
YCR075C	-0.0311256	0.000339114	0.953148	-34.8192	1.05778e-08	6.51859e-08	2
YCR076C	-0.0270454	0.000286984	0.955655	-38.96	7.60425e-09	5.06097e-08	2
YCR077C	0.009724	0	0.868941	-27.1623	4.23045e-07	1.34112e-06	3
YCR079W	-0.0293349	0.000308777	0.933791	-29.8812	8.42335e-08	3.53769e-07	2
YCR082W	-0.0130041	0.000124048	0.63897	-19.9309	0.00221443	0.00286647	2
YCR083W	-0.0400633	0.000415621	0.988038	-46.5424	2.93002e-12	1.21808e-10	2
YCR084C	0.0491394	-0.000629809	0.554919	14.7133	0.0077738	0.00932823	1
YCR086W	-0.0110631	0.000117285	0.615537	-26.7488	0.00322942	0.00408628	2
YCR087C-A	0.358668	-0.0039002	0.863622	56.0871	6.43371e-06	1.38604e-05	1
YCR087W	0.00314335	0	0.71211	-46.2519	7.66017e-05	0.000126428	3
YCR088W	-0.027704	0.000274493	0.995079	-69.5125	1.41941e-14	7.40286e-12	2
YCR089W	0	0.000515895	0.951977	-7.59557	5.96086e-10	6.71855e-09	5
YCR091W	-0.034284	0.000388063	0.930803	-27.1133	1.0978e-07	4.4415e-07	2
YCR092C	0.0544945	-0.000452513	0.920665	-1.30115	2.4934e-07	8.58106e-07	1
YCR094W	-0.00343364	0.000121575	0.834852	-44.7281	2.02878e-05	3.82237e-05	2
YCR097W	-0.0231221	0.000236575	0.877809	-25.9316	3.32836e-06	7.72756e-06	2
YCR097W-A	0	0.000120278	0.769529	-24.5606	1.74661e-05	3.34903e-05	5
YCR099C	-0.0287251	0.000327614	0.958113	-40.6663	5.40128e-09	3.83504e-08	2
YCR100C	-0.0187955	0.000216364	0.919917	-43.4065	2.63788e-07	8.95474e-07	2
YCR101C	-0.0232312	0.000272491	0.941648	-42.856	3.94756e-08	1.90954e-07	2
YCR102C	-0.0160859	0.000176334	0.819759	-32.3727	3.42864e-05	6.12776e-05	2
YCR102W-A	0	0.000249527	0.880052	-14.4767	2.36564e-07	8.27037e-07	5
YCR104W	-0.0272227	0.00043067	0.782297	-22.7133	0.000106459	0.000170888	2
YCR105W	-0.0147502	0.00016411	0.835117	-37.129	2.00934e-05	3.79322e-05	2
YCR106W	-0.0469901	0.00167818	0.969773	6.47515	7.62712e-10	8.17211e-09	2
YCR107W	-0.0237809	0.000758171	0.949714	-11.8932	1.61691e-08	9.27622e-08	2
YDL001W	0.0214236	-0.000293301	0.711738	-22.6142	0.000573755	0.000813552	1
YDL002C	0.0309997	-0.000475606	0.797373	-20.3556	6.92122e-05	0.00011526	1
YDL003W	0	-3.44646e-05	0.428873	-39.6752	0.00805885	0.00965615	6
YDL004W	-0.0321563	0.00031184	0.983885	-46.3941	1.75144e-11	4.34978e-10	2
YDL005C	0	0.000226671	0.658574	2.68085	0.000239734	0.000362794	5
YDL006W	-0.0107279	0.000288504	0.562929	-5.19176	0.00697128	0.00842694	2
YDL007W	-0.0253249	0.000244553	0.980382	-50.4227	5.70024e-11	1.07573e-09	2
YDL008W	-0.0165915	0.000169016	0.923183	-43.4604	2.05469e-07	7.3444e-07	2
YDL010W	-0.0190143	0.000217545	0.786986	-25.8144	9.34229e-05	0.000151619	2
YDL013W	0.00826427	0	0.681264	-15.0613	0.000151195	0.000236157	3
YDL014W	0.422629	-0.00557686	0.851043	55.4191	1.09234e-05	2.21128e-05	1
YDL018C	-0.033669	0.000414814	0.824223	-15.0427	2.94964e-05	5.34831e-05	2
YDL019C	-0.0335334	0.000395133	0.964556	-39.856	1.98283e-09	1.738e-08	2
YDL020C	-0.0329296	0.000449782	0.687075	-7.88987	0.000938953	0.0012844	2
YDL021W	-0.037813	0.000385059	0.9744	-36.0275	2.81503e-10	3.67042e-09	2
YDL022W	-0.0454077	0.000531626	0.934001	-20.7111	8.26489e-08	3.49673e-07	2
YDL023C	-0.00693223	7.87179e-05	0.73988	-51.8812	0.000309769	0.000459329	2
YDL024C	-0.0384534	0.000472487	0.891946	-19.4388	1.59164e-06	4.07463e-06	2
YDL025C	-0.0329001	0.000730937	0.930739	-19.0355	1.10394e-07	4.46008e-07	2
YDL027C	-0.0332992	0.000355548	0.974471	-41.514	2.76794e-10	3.64701e-09	2
YDL029W	-0.0300629	0.000335439	0.929163	-30.1467	1.26347e-07	4.96475e-07	2
YDL030W	0.0099903	0	0.707985	-11.2616	8.42253e-05	0.00013786	3
YDL031W	0.134102	-0.00184093	0.951492	1.24411	1.30274e-08	7.70499e-08	1
YDL032W	-0.00608646	6.64093e-05	0.80457	-59.8658	5.57126e-05	9.47875e-05	2
YDL033C	0.043543	-0.000529866	0.88376	-14.1108	2.4668e-06	5.94623e-06	1
YDL035C	-0.0105931	5.42919e-05	0.899954	-37.9377	1.00276e-06	2.7473e-06	2
YDL036C	0.0559184	-0.000685988	0.868487	-4.79827	5.17392e-06	1.1364e-05	1
YDL037C	0.152821	-0.00181641	0.627658	47.0406	0.00266473	0.00341393	1
YDL039C	4.17042	-0.0609005	0.836533	123.134	1.90804e-05	3.62704e-05	1
YDL040C	0.0485726	-0.000484912	0.860639	-0.581465	7.32565e-06	1.55063e-05	1
YDL042C	0.0304396	-0.00038395	0.620372	-3.13116	0.00299329	0.0038085	1
YDL043C	0.066794	-0.000870539	0.965442	-23.311	1.70328e-09	1.53643e-08	1
YDL044C	0.010909	0	0.915837	-31.1443	2.32478e-08	1.25586e-07	3
YDL045C	-0.030802	0.000354814	0.899967	-24.9476	1.00201e-06	2.7473e-06	2
YDL046W	-0.0250426	0.000249917	0.957994	-40.0405	5.49399e-09	3.89123e-08	2
YDL047W	0.0241486	-0.000316624	0.814699	-26.3023	4.04829e-05	7.1068e-05	1
YDL048C	0.0213337	-0.000446247	0.782461	-16.3458	0.000105978	0.000170212	1
YDL049C	0	-0.000194337	0.819039	-14.7298	3.53236e-06	8.1517e-06	6
YDL050C	0.00548704	-4.98064e-05	0.580088	-40.6313	0.00548216	0.00672041	1
YDL051W	0.19005	-0.00250715	0.934708	17.6737	7.74779e-08	3.31215e-07	1
YDL053C	0	0.000363832	0.933066	-12.7906	5.2038e-09	3.72247e-08	5
YDL054C	-0.0489592	0.00278714	0.983228	19.5142	2.22566e-11	5.16948e-10	2
YDL055C	0.141903	-0.00231515	0.655351	36.8868	0.00167596	0.00221135	1
YDL056W	-0.00607014	0	0.791145	-32.902	9.1015e-06	1.88776e-05	4
YDL057W	-0.034719	0.000395706	0.941663	-29.7268	3.94156e-08	1.90954e-07	2
YDL059C	-0.00816649	0.000352447	0.853108	-11.3781	1.0046e-05	2.05248e-05	2
YDL060W	0.274427	-0.00367556	0.940874	26.6112	4.27245e-08	2.03243e-07	1
YDL061C	0.0732767	-0.000944311	0.884222	-0.681495	2.40852e-06	5.83189e-06	1
YDL063C	0.336541	-0.00471648	0.697289	60.4245	0.000769434	0.00106831	1
YDL065C	-0.0183011	0.000188146	0.819644	-26.2391	3.44178e-05	6.14933e-05	2
YDL066W	0.0573928	0.00160686	0.971462	33.6381	5.40163e-10	6.19783e-09	7
YDL067C	-0.0193037	0.00028983	0.649544	-23.2017	0.00185269	0.00243002	2
YDL069C	0.0040838	0	0.69657	-37.2802	0.000108798	0.000174398	3
YDL070W	-0.0110516	0.000138723	0.572238	-30.3444	0.00612654	0.00746399	2
YDL072C	-0.0393937	0.000435916	0.959207	-30.4882	4.60781e-09	3.40657e-08	2
YDL073W	0.00724041	0	0.764627	-25.3087	2.00803e-05	3.79322e-05	3
YDL074C	0.0632009	-0.000643668	0.824024	10.8089	2.9698e-05	5.37468e-05	1
YDL075W	0.115728	-0.00136021	0.940042	5.67166	4.64584e-08	2.17475e-07	1
YDL076C	-0.0247268	0.00060658	0.939324	-23.176	4.98997e-08	2.29864e-07	2
YDL077C	-0.017137	0.00022108	0.797668	-34.3908	6.86099e-05	0.000114356	2
YDL078C	-0.0370019	0.000419429	0.952185	-30.7628	1.1951e-08	7.1869e-08	2
YDL080C	0.0439857	0	0.970348	-5.83198	2.57385e-11	5.81346e-10	3
YDL081C	0.150108	-0.00138027	0.993271	-11.8064	9.28328e-14	1.92881e-11	1
YDL082W	0.183436	-0.00220704	0.936552	19.5097	6.52416e-08	2.89028e-07	1
YDL083C	0.205618	-0.00256336	0.930945	22.958	1.08433e-07	4.39322e-07	1
YDL084W	0.0262646	-0.000248163	0.854292	-16.5183	9.56955e-06	1.96988e-05	1
YDL085C-A	0.0264324	0	0.86232	3.69141	5.84683e-07	1.74796e-06	3
YDL085W	-0.0377543	0.000410597	0.990608	-53.6481	6.86272e-13	4.74355e-11	2
YDL086W	-0.0375331	0.000401326	0.970689	-35.8426	6.34142e-10	7.0369e-09	2
YDL087C	0.0327616	-0.000362423	0.707251	-1.87523	0.000629468	0.000886069	1
YDL088C	0.0454652	-0.000577875	0.848663	-9.87004	1.20135e-05	2.40312e-05	1
YDL089W	-0.0293087	0.00033822	0.982885	-54.3112	2.5135e-11	5.69958e-10	2
YDL090C	-0.0357537	0.000398526	0.979521	-44.3145	7.37623e-11	1.31014e-09	2
YDL091C	-0.0382048	0.000457226	0.896623	-19.38	1.22053e-06	3.25379e-06	2
YDL092W	0.0292928	0	0.951277	-10.2805	6.55004e-10	7.21346e-09	3
YDL093W	-0.0127472	0.000180737	0.648246	-34.7054	0.00189424	0.00248224	2
YDL097C	-0.0382892	0.000444486	0.932988	-25.2608	9.05536e-08	3.74554e-07	2
YDL099W	-0.0127129	0.000181802	0.791669	-45.8247	8.17576e-05	0.000134281	2
YDL100C	-0.00488758	0	0.698546	-32.0306	0.000104153	0.000167656	4
YDL101C	-0.0193974	0.000203488	0.943984	-44.8437	3.0893e-08	1.56153e-07	2
YDL104C	-0.0228804	0.000578235	0.917389	-18.6249	3.17844e-07	1.04497e-06	2
YDL106C	-0.00819869	0.000202271	0.680542	-26.1781	0.00106287	0.00144188	2
YDL107W	0	-7.43131e-05	0.856822	-47.7584	7.56223e-07	2.16274e-06	6
YDL108W	0	0.000315714	0.943824	-19.8465	1.6579e-09	1.50259e-08	5
YDL109C	0.0147556	-0.000177874	0.714319	-29.5372	0.000543607	0.000776292	1
YDL110C	-0.0400473	0.000476065	0.869436	-13.7482	4.95392e-06	1.09732e-05	2
YDL111C	0.0529557	-0.000808097	0.785205	-3.18287	9.82074e-05	0.000158888	1
YDL112W	0.0910915	-0.000703328	0.959168	5.26089	4.63479e-09	3.42211e-08	1
YDL113C	-0.0257225	0.000317128	0.889612	-31.2682	1.80936e-06	4.55476e-06	2
YDL114W	-0.00573997	5.94468e-05	0.643505	-47.4247	0.00205269	0.00267399	2
YDL114W-A	0.0169303	-0.000124316	0.754584	-13.6333	0.000218481	0.000332385	1
YDL115C	-0.0275387	0.000367643	0.775517	-19.3457	0.000127968	0.000202581	2
YDL116W	0.0573624	-0.000826621	0.724736	4.73389	0.000435007	0.000631326	1
YDL117W	0.0626169	-0.000894579	0.948849	-21.7535	1.79121e-08	1.01343e-07	1
YDL119C	-0.0156812	0.000185465	0.925459	-51.0282	1.71537e-07	6.37375e-07	2
YDL120W	-0.0245297	0.000569105	0.933886	-25.6888	8.35126e-08	3.51771e-07	2
YDL121C	0.0359885	0	0.933319	0.887816	5.07668e-09	3.66973e-08	3
YDL122W	0.0976509	-0.00151164	0.748154	18.3017	0.000255157	0.000384916	1
YDL123W	-0.0253221	0.000353792	0.819304	-27.2682	3.48092e-05	6.21345e-05	2
YDL124W	-0.0365491	0.000416368	0.946897	-29.6612	2.24247e-08	1.2234e-07	2
YDL125C	-0.0309275	0.000315284	0.946263	-30.532	2.40791e-08	1.28947e-07	2
YDL126C	-0.0377221	0.00038792	0.990906	-52.2069	5.65522e-13	4.3475e-11	2
YDL128W	-0.0160255	0.000210312	0.690044	-28.4277	0.000886749	0.00121793	2
YDL129W	0.0149256	0	0.827919	-9.49775	2.53541e-06	6.08351e-06	3
YDL130W	0.109034	-0.00133068	0.842503	18.5899	1.5263e-05	2.9713e-05	1
YDL130W-A	-0.0429499	0.000494245	0.94672	-25.1447	2.28751e-08	1.2404e-07	2
YDL131W	0.139469	0.00209131	0.956871	56.1597	6.43617e-09	4.41151e-08	7
YDL132W	-0.0180489	0.000193964	0.897973	-38.1086	1.12792e-06	3.04226e-06	2
YDL133C-A	0.0322004	-0.000221665	0.851937	-2.46201	1.05361e-05	2.14422e-05	1
YDL134C	-0.0195906	0.000241448	0.913103	-43.4052	4.30569e-07	1.35649e-06	2
YDL135C	-0.0205988	0.000223519	0.92476	-39.4988	1.81429e-07	6.64949e-07	2
YDL136W	0.0885575	-0.00103351	0.936058	-1.05934	6.83468e-08	2.99578e-07	1
YDL137W	-0.0324868	0.000332795	0.97408	-40.5909	3.03226e-10	3.90924e-09	2
YDL139C	-0.014687	0.000113428	0.982894	-62.9095	2.50515e-11	5.69958e-10	2
YDL141W	-0.0108078	0.000469093	0.958843	-23.5518	4.86025e-09	3.54298e-08	2
YDL142C	-0.0362085	0.000442215	0.911264	-24.2909	4.88217e-07	1.50992e-06	2
YDL143W	0.0504274	-0.000656261	0.799958	-2.53314	6.40815e-05	0.00010759	1
YDL144C	-0.00358337	0	0.576549	-33.366	0.0010258	0.00139489	4
YDL146W	-0.0116517	0.000133572	0.690932	-33.0447	0.000871619	0.00119829	2
YDL147W	-0.0250296	0.000263548	0.959638	-42.4875	4.32379e-09	3.23541e-08	2
YDL148C	0.346733	-0.00429243	0.946578	34.7957	2.32456e-08	1.25586e-07	1
YDL149W	-0.0355462	0.000381339	0.977823	-41.8851	1.18961e-10	1.89577e-09	2
YDL150W	0.218684	-0.00321125	0.874388	29.9954	3.9281e-06	8.95332e-06	1
YDL153C	0.277462	-0.00374288	0.955363	22.2698	7.90946e-09	5.20971e-08	1
YDL156W	0	9.51376e-05	0.804448	-34.7251	5.89211e-06	1.27703e-05	5
YDL157C	-0.00496638	0.000192358	0.826752	-28.3882	2.704e-05	4.94986e-05	2
YDL158C	0.00966472	0.000376055	0.962691	-8.96835	2.69688e-09	2.23908e-08	7
YDL159W	-0.0169755	0.000249243	0.666029	-27.928	0.00138756	0.00184955	2
YDL160C	0.00778997	0	0.612011	-12.2773	0.000567099	0.000805508	3
YDL161W	0	0.000167738	0.746781	-12.7205	3.26121e-05	5.85039e-05	5
YDL164C	-0.0100964	4.97783e-05	0.913129	-41.2388	4.29794e-07	1.35577e-06	2
YDL165W	0	9.62959e-05	0.589295	-18.5629	0.000833575	0.00115013	5
YDL166C	0.0815875	-0.00065613	0.942153	6.50512	3.74699e-08	1.83417e-07	1
YDL167C	0.480269	-0.00713195	0.749993	66.0903	0.000244184	0.000369042	1
YDL168W	-0.0454479	0.00059963	0.882154	-15.5267	2.67853e-06	6.37095e-06	2
YDL169C	-0.0436672	0.00052355	0.925731	-20.8794	1.67821e-07	6.25594e-07	2
YDL170W	0.0789787	0.00129414	0.966834	36.3219	1.33093e-09	1.25379e-08	7
YDL171C	-0.00685218	0.000224877	0.708079	-16.8955	0.000618857	0.000872544	2
YDL174C	-0.0259399	0.000293277	0.918555	-32.794	2.91868e-07	9.74649e-07	2
YDL175C	-0.0154811	0.000600353	0.902082	-4.08844	8.81385e-07	2.47141e-06	2
YDL177C	0.0407803	-0.000334517	0.88755	-3.91284	2.0219e-06	4.99555e-06	1
YDL178W	0	0.000172231	0.853016	-22.0817	8.98506e-07	2.51083e-06	5
YDL179W	0.0418236	-0.000513589	0.851386	-11.4168	1.07736e-05	2.1848e-05	1
YDL180W	0	0.000460329	0.920482	-2.94532	1.60389e-08	9.22919e-08	5
YDL181W	-0.025661	0.000217498	0.962907	-36.4931	2.60455e-09	2.17818e-08	2
YDL182W	0.184793	0.0033437	0.961171	65.8203	3.42694e-09	2.7006e-08	7
YDL183C	0	0.000595609	0.778455	22.6673	1.34457e-05	2.64896e-05	5
YDL184C	0.0289138	0	0.741608	18.0887	3.7302e-05	6.61111e-05	3
YDL185W	-0.0081555	0	0.807239	-25.5475	5.35871e-06	1.17027e-05	4
YDL187C	0.00799007	0	0.871165	-33.3492	3.78102e-07	1.21903e-06	3
YDL188C	-0.0270576	0.000274494	0.974518	-46.0132	2.73796e-10	3.62764e-09	2
YDL189W	0.0121757	0	0.877612	-21.5927	2.69974e-07	9.13232e-07	3
YDL190C	-0.0109132	0.000221171	0.846973	-45.0493	1.28411e-05	2.54207e-05	2
YDL191W	0.0959708	-0.00108729	0.921272	5.82379	2.38103e-07	8.31403e-07	1
YDL192W	0.0373346	-0.00054667	0.632351	-2.02602	0.00246945	0.00317722	1
YDL193W	-0.0162271	0.000209029	0.577107	-20.0612	0.00571983	0.00699822	2
YDL194W	-0.0208154	0.000340829	0.706731	-24.1671	0.000636202	0.000894581	2
YDL197C	-0.0256578	0.000357865	0.923745	-41.5701	1.96607e-07	7.10286e-07	2
YDL198C	0	0.005021	0.946876	62.2635	1.15146e-09	1.11775e-08	5
YDL199C	-0.0439399	0.00106058	0.969545	-17.7899	7.97975e-10	8.46208e-09	2
YDL200C	-0.0199661	0.000181355	0.984738	-59.5589	1.26393e-11	3.46947e-10	2
YDL201W	0.169003	-0.00219097	0.920551	17.9253	2.51501e-07	8.62956e-07	1
YDL202W	0.0110117	-9.07267e-05	0.864868	-40.1543	6.08917e-06	1.31725e-05	1
YDL203C	0.00659374	0	0.770837	-28.6378	1.68199e-05	3.24355e-05	3
YDL204W	-0.0456886	0.000545343	0.920089	-18.1626	2.60409e-07	8.86625e-07	2
YDL206W	-0.033337	0.0004369	0.705142	-7.47959	0.000657167	0.000922252	2
YDL207W	0.020678	0	0.957559	-22.8977	2.66303e-10	3.56958e-09	3
YDL208W	0.220467	-0.0030828	0.913633	24.9256	4.15049e-07	1.32166e-06	1
YDL209C	0.063679	-0.000923831	0.91199	-12.8021	4.64727e-07	1.4482e-06	1
YDL210W	-0.040503	0.000458813	0.939875	-24.3947	4.72421e-08	2.20169e-07	2
YDL211C	0.0393149	-0.000629933	0.741612	-8.14263	0.000297597	0.000442769	1
YDL213C	0.110641	-0.00166373	0.918684	2.05463	2.89112e-07	9.67134e-07	1
YDL214C	-0.0331656	0.000382396	0.905369	-23.6869	7.18142e-07	2.06826e-06	2
YDL215C	-0.0415615	0.000461798	0.967372	-32.5088	1.20656e-09	1.15753e-08	2
YDL216C	-0.0242867	0.000375566	0.784062	-26.4564	0.000101385	0.000163614	2
YDL217C	0.0118772	0	0.923848	-30.2243	1.20895e-08	7.25494e-08	3
YDL218W	-0.0424461	0.000472087	0.977698	-37.7791	1.23056e-10	1.9502e-09	2
YDL219W	0.0287632	-0.000503527	0.87283	-27.8251	4.22965e-06	9.52157e-06	1
YDL222C	-0.0402195	0.000474709	0.925917	-22.7933	1.6532e-07	6.18279e-07	2
YDL223C	-0.0312744	0.000269115	0.993371	-57.2501	8.48478e-14	1.92881e-11	2
YDL225W	0.0292769	-0.000271586	0.934708	-26.1027	7.7472e-08	3.31215e-07	1
YDL226C	0	3.77136e-05	0.569649	-45.4755	0.00114499	0.00154451	5
YDL228C	0.0240018	-0.000290099	0.572031	-5.64718	0.00614434	0.0074825	1
YDL229W	0.246376	-0.00284427	0.824351	47.1098	2.93682e-05	5.32845e-05	1
YDL230W	-0.0219183	0.000329106	0.853231	-36.5384	9.9957e-06	2.04732e-05	2
YDL231C	-0.0136136	0.000160974	0.71221	-31.0688	0.00056814	0.000806787	2
YDL234C	-0.0344695	0.000472904	0.874821	-24.0139	3.84758e-06	8.79075e-06	2
YDL235C	0.0326283	-0.00037058	0.847442	-15.4586	1.26069e-05	2.50176e-05	1
YDL236W	0	5.95359e-05	0.603359	-33.8647	0.000658318	0.000923415	5
YDL237W	-0.027765	0.000339847	0.972932	-51.1321	3.93286e-10	4.77868e-09	2
YDL238C	-0.0444493	0.000537895	0.898101	-15.4992	1.11948e-06	3.02375e-06	2
YDL239C	-0.0386853	0.000434058	0.961438	-32.4212	3.28794e-09	2.61985e-08	2
YDL241W	0.0542202	-0.000581776	0.758944	10.3661	0.000196201	0.000301448	1
YDL243C	-0.0101497	0.000103038	0.874799	-49.9538	3.85159e-06	8.79641e-06	2
YDL244W	-0.00661427	7.41173e-05	0.841373	-62.1447	1.59317e-05	3.08472e-05	2
YDL247W-A	-0.00838756	0.000111707	0.816502	-58.7298	3.81761e-05	6.74104e-05	2
YDL248W	-0.0106421	0.000136274	0.693641	-40.0988	0.00082677	0.00114183	2
YDR001C	-0.0334013	0.000321749	0.992969	-57.6237	1.20849e-13	2.03915e-11	2
YDR002W	0.0378967	-0.000641331	0.834714	-16.3153	2.03901e-05	3.83787e-05	1
YDR003W	-0.0346874	0.000439274	0.904705	-25.7506	7.4888e-07	2.14387e-06	2
YDR004W	0.0104783	-8.18457e-05	0.738804	-28.1256	0.000317539	0.000470122	1
YDR005C	-0.0224494	0.000238755	0.932227	-37.8923	9.6907e-08	3.98249e-07	2
YDR006C	0.0242641	-0.000544034	0.698147	-1.15816	0.000756441	0.00105129	1
YDR007W	0.0171533	-0.000261739	0.637738	-26.0402	0.00226016	0.00292302	1
YDR010C	-0.00231263	0	0.453905	-39.1006	0.00589154	0.00718685	4
YDR011W	0	0.000309488	0.961802	-26.5128	1.34028e-10	2.08945e-09	5
YDR012W	0.160815	-0.00157723	0.854646	36.6421	9.43124e-06	1.94486e-05	1
YDR013W	0.0191423	0	0.882852	-8.76457	2.02623e-07	7.27018e-07	3
YDR014W	-0.00952825	0.000209378	0.679848	-29.2783	0.0010768	0.00145973	2
YDR016C	-0.0168954	0.000486021	0.949025	-27.6551	1.75451e-08	9.95611e-08	2
YDR017C	0.0265349	-0.000442703	0.92246	-40.3266	2.17341e-07	7.69207e-07	1
YDR018C	-0.0273944	0.000324967	0.887704	-27.6328	2.00537e-06	4.95896e-06	2
YDR019C	0	0.000218147	0.773749	-7.05891	1.54534e-05	3.00122e-05	5
YDR020C	0.0814519	-0.00114562	0.914159	-5.19076	4.00094e-07	1.28017e-06	1
YDR021W	0.220727	-0.00313922	0.902662	26.5379	8.50515e-07	2.4001e-06	1
YDR022C	-0.0407716	0.000466698	0.943573	-25.5967	3.22776e-08	1.61868e-07	2
YDR023W	0.100859	-0.00116452	0.97252	-9.99452	4.30607e-10	5.13596e-09	1
YDR025W	0.178129	-0.00193638	0.96245	14.1303	2.80344e-09	2.31083e-08	1
YDR026C	0.0251067	-0.000124406	0.983338	-39.8512	2.13954e-11	4.98966e-10	1
YDR027C	-0.0235029	0.000284716	0.871962	-30.7876	4.40583e-06	9.87354e-06	2
YDR028C	-0.0172233	0.000200302	0.940879	-51.3017	4.27019e-08	2.03243e-07	2
YDR030C	-0.0295352	0.000354376	0.906268	-28.828	6.78157e-07	1.97492e-06	2
YDR031W	-0.0317673	0.000367617	0.871038	-19.894	4.60016e-06	1.02729e-05	2
YDR032C	-0.0315282	0.000290139	0.99368	-59.5914	6.37071e-14	1.76521e-11	2
YDR033W	-0.026085	0.000237402	0.933277	-28.663	8.82374e-08	3.66559e-07	2
YDR034C	0.0725943	0	0.930346	22.6405	6.74997e-09	4.59366e-08	3
YDR035W	0.103474	-0.000688428	0.831374	35.5071	2.29901e-05	4.28507e-05	1
YDR036C	-0.0150749	0.000189785	0.751251	-33.3548	0.0002369	0.000359074	2
YDR037W	0.178955	-0.00165222	0.783603	48.9653	0.000102686	0.000165435	1
YDR039C	0	0.000165298	0.661579	-6.99246	0.000225922	0.00034325	5
YDR040C	0.0244847	-0.00038176	0.772656	-25.1832	0.000138072	0.000217496	1
YDR042C	0.00251741	0	0.552237	-42.4745	0.00150031	0.00199104	3
YDR044W	0	-0.00017769	0.549817	2.2323	0.00155654	0.0020628	6
YDR045C	0.126454	-0.00155955	0.968013	-3.35266	1.07103e-09	1.0594e-08	1
YDR046C	0.0316066	-0.000220102	0.847674	-2.74027	1.24923e-05	2.48504e-05	1
YDR047W	0.0169768	-0.000297677	0.65187	-24.0846	0.00178011	0.0023407	1
YDR048C	-0.014476	0.000147356	0.966588	-60.7041	1.3914e-09	1.29796e-08	2
YDR049W	0.038272	-0.000415228	0.796722	-3.76498	7.05566e-05	0.000117294	1
YDR050C	0	-0.000206164	0.949516	-34.3243	8.25695e-10	8.7007e-09	6
YDR051C	0.0213857	-0.000335809	0.800421	-31.6747	6.31964e-05	0.000106228	1
YDR054C	0.0368156	-0.000309113	0.825588	0.105188	2.81483e-05	5.12983e-05	1
YDR055W	-0.0305934	0.000272776	0.995597	-65.0441	7.28581e-15	5.97332e-12	2
YDR056C	-0.00879107	0.000105798	0.643752	-40.1396	0.00204414	0.00266347	2
YDR059C	-0.0213875	0.00031923	0.888574	-41.9693	1.9139e-06	4.78224e-06	2
YDR060W	0.437649	-0.00593669	0.956723	35.2859	6.57006e-09	4.48186e-08	1
YDR061W	-0.0102457	6.90596e-05	0.873002	-39.0896	4.19551e-06	9.45391e-06	2
YDR062W	0.0406116	-0.000574279	0.842684	-15.8879	1.51581e-05	2.95386e-05	1
YDR063W	-0.0247617	0.000260828	0.991758	-67.1472	3.13507e-13	3.27016e-11	2
YDR064W	0.195243	-0.00214756	0.791811	45.0755	8.14222e-05	0.000133768	1
YDR065W	0.0278497	-0.000302332	0.825232	-16.1174	2.84948e-05	5.18638e-05	1
YDR068W	-0.0151425	0.000273052	0.613406	-23.6526	0.00333836	0.00420926	2
YDR069C	-0.0175121	0.000214001	0.849759	-37.1584	1.1501e-05	2.31431e-05	2
YDR070C	-0.0482312	0.000569116	0.928247	-17.8505	1.36473e-07	5.28304e-07	2
YDR071C	-0.0131654	0.000146063	0.860739	-43.4215	7.29414e-06	1.54529e-05	2
YDR072C	0.033727	-0.000567723	0.573154	-0.125146	0.0060482	0.00737326	1
YDR073W	0.00958758	0	0.68401	-10.7956	0.00014269	0.000224094	3
YDR074W	-0.044465	0.000522543	0.922959	-18.9832	2.09089e-07	7.45984e-07	2
YDR075W	0.0667587	-0.000915158	0.805129	3.7237	5.47633e-05	9.33938e-05	1
YDR076W	0	0.000376581	0.926047	-10.1483	9.98238e-09	6.2589e-08	5
YDR077W	-0.0298386	0.000255553	0.998851	-84.9035	2.30384e-18	1.32171e-14	2
YDR078C	-0.0294828	0.000318028	0.94428	-33.3479	2.99262e-08	1.52537e-07	2
YDR079C-A	-0.0124318	0.000122391	0.952482	-58.6754	1.15126e-08	6.9744e-08	2
YDR079W	-0.0293964	0.000344175	0.890786	-25.4905	1.69691e-06	4.30378e-06	2
YDR080W	-0.0269034	0.000571874	0.809054	-10.7533	4.84696e-05	8.35547e-05	2
YDR081C	0.0105367	0	0.875944	-25.6983	2.9504e-07	9.83523e-07	3
YDR082W	0.0155199	-0.000119739	0.784907	-19.8826	9.90293e-05	0.000160127	1
YDR083W	0.233468	-0.00332814	0.888376	30.4657	1.93445e-06	4.81889e-06	1
YDR084C	-0.0211486	0.000232025	0.960865	-49.4854	3.59266e-09	2.80423e-08	2
YDR085C	-0.0397342	0.000448999	0.965746	-33.7252	1.61527e-09	1.46859e-08	2
YDR086C	0	-4.40511e-05	0.492537	-36.1616	0.00354192	0.00445028	6
YDR087C	0.398472	-0.00576115	0.927293	39.1554	1.47723e-07	5.63865e-07	1
YDR088C	0	8.18792e-05	0.477715	-16.6746	0.00432237	0.00536625	5
YDR089W	-0.0152573	0.000302153	0.602599	-17.1042	0.00393886	0.00491138	2
YDR091C	0.277926	-0.00343254	0.959094	24.0467	4.68523e-09	3.44605e-08	1
YDR092W	-0.016387	0.000592889	0.965949	-22.6339	1.55883e-09	1.42632e-08	2
YDR093W	0.0526258	-0.000475068	0.849552	6.23041	1.15964e-05	2.33189e-05	1
YDR094W	0.0274678	-0.000324462	0.74247	-12.2625	0.000291724	0.000434593	1
YDR096W	-0.0189137	0.000156105	0.85731	-23.0219	8.44026e-06	1.76079e-05	2
YDR097C	0.0190959	-0.000350057	0.710838	-22.3677	0.000584579	0.000827673	1
YDR098C	0.1125	-0.00131109	0.831972	22.4329	2.25057e-05	4.20708e-05	1
YDR099W	-0.0393871	0.000465215	0.987331	-50.901	4.13544e-12	1.57119e-10	2
YDR100W	-0.0300037	0.000375392	0.90011	-28.8738	9.93398e-07	2.72685e-06	2
YDR101C	0.447378	-0.00632063	0.902849	47.8488	8.40782e-07	2.37614e-06	1
YDR103W	0.022338	-0.000227814	0.83164	-21.2398	2.27734e-05	4.24881e-05	1
YDR104C	0	0.000112962	0.919639	-44.92	1.7184e-08	9.78996e-08	5
YDR105C	-0.0321838	0.000518176	0.827479	-21.7679	2.63663e-05	4.84198e-05	2
YDR106W	-0.0152917	0.000193492	0.916786	-52.5249	3.32042e-07	1.08605e-06	2
YDR107C	-0.0234973	0.000414889	0.793546	-24.7964	7.74365e-05	0.000127696	2
YDR108W	-0.0276871	0.000552708	0.957653	-39.2358	5.76647e-09	4.05419e-08	2
YDR111C	0	0.000332517	0.866951	-4.08313	4.67044e-07	1.45384e-06	5
YDR116C	-0.00603196	0	0.796036	-33.5391	7.78217e-06	1.63599e-05	4
YDR117C	0.0142137	0	0.908982	-21.9186	3.87991e-08	1.88636e-07	3
YDR118W	0	4.56159e-05	0.434747	-31.6246	0.00749569	0.00901147	5
YDR119W	0.0532906	-0.00052505	0.804792	8.68662	5.53331e-05	9.42815e-05	1
YDR120C	0.0811046	-0.000665632	0.849281	21.7556	1.17224e-05	2.35227e-05	1
YDR121W	0.0429183	-0.000275931	0.912152	-1.46173	4.59605e-07	1.43623e-06	1
YDR122W	-0.0363095	0.00039462	0.975681	-40.2954	2.06884e-10	2.9162e-09	2
YDR123C	0.00888275	0	0.799171	-22.2193	7.025e-06	1.49767e-05	3
YDR124W	-0.0100558	0.000188821	0.799322	-47.4536	6.53123e-05	0.000109401	2
YDR125C	-0.0100259	0.00016943	0.601165	-38.1191	0.00402495	0.00501436	2
YDR127W	0.0830616	0.000935562	0.975552	27.9655	2.13517e-10	2.98768e-09	7
YDR129C	-0.0327296	0.000360072	0.943788	-30.7835	3.15475e-08	1.59092e-07	2
YDR131C	-0.0196132	0.000217127	0.911158	-38.98	4.91718e-07	1.51829e-06	2
YDR132C	0.0210995	-0.000197402	0.880728	-26.251	2.87899e-06	6.80824e-06	1
YDR133C	0	-3.67176e-05	0.614196	-49.047	0.000545868	0.000778629	6
YDR135C	-0.00850918	0	0.885456	-33.4686	1.74853e-07	6.45932e-07	4
YDR138W	0.024779	-9.8921e-05	0.9587	-23.9815	4.96232e-09	3.59909e-08	1
YDR139C	0	-9.14523e-05	0.740091	-30.392	3.87811e-05	6.83105e-05	6
YDR140W	-0.0169223	0.00023218	0.686233	-27.9334	0.000954202	0.00130402	2
YDR141C	-0.00786302	6.87935e-05	0.813598	-46.0708	4.19468e-05	7.32791e-05	2
YDR142C	0.00513733	0	0.557579	-21.3999	0.00138237	0.00184348	3
YDR143C	0.0332741	-0.00046843	0.747693	-12.8822	0.000257976	0.000388657	1
YDR144C	0.0141807	-0.000142036	0.793776	-30.5328	7.69198e-05	0.00012688	1
YDR145W	0.0202128	-0.000131883	0.980445	-47.9261	5.59207e-11	1.06231e-09	1
YDR147W	0.0141907	-0.000157974	0.592969	-19.6186	0.00454741	0.0056371	1
YDR148C	-0.0368517	0.000414164	0.911731	-20.7202	4.72987e-07	1.46756e-06	2
YDR150W	-0.0179507	0.000152684	0.954404	-44.0755	8.98558e-09	5.77918e-08	2
YDR152W	0.0917683	-0.0012549	0.927022	-3.5069	1.51056e-07	5.73911e-07	1
YDR153C	0.0490822	-0.00083555	0.769436	-2.12895	0.000150228	0.000234775	1
YDR154C	-0.0300278	0.000229476	0.990188	-49.6682	8.92101e-13	5.65377e-11	2
YDR155C	-0.0325585	0.000274641	0.995597	-61.6947	7.28835e-15	5.97332e-12	2
YDR156W	0.130033	-0.00143385	0.939259	11.7525	5.0221e-08	2.30864e-07	1
YDR157W	0.0165563	0	0.898907	-15.6	7.71326e-08	3.30725e-07	3
YDR158W	0.0972968	0.00281516	0.982903	42.2475	2.49749e-11	5.69958e-10	7
YDR159W	0.00662394	0	0.653718	-19.8364	0.000263583	0.000395962	3
YDR160W	0.00869225	-0.000169196	0.640502	-37.5204	0.00215865	0.00279995	1
YDR161W	0.109863	-0.00126236	0.888808	15.0695	1.88989e-06	4.73212e-06	1
YDR162C	0	0.000253414	0.937623	-24.7713	3.28384e-09	2.61985e-08	5
YDR163W	0	0.000217953	0.953451	-33.9354	4.86379e-10	5.68301e-09	5
YDR165W	0.253925	-0.00337209	0.862123	38.5703	6.87004e-06	1.46736e-05	1
YDR167W	0	0.000174818	0.864489	-23.0538	5.26782e-07	1.6101e-06	5
YDR168W	-0.0241542	0.000261668	0.949721	-41.109	1.61547e-08	9.27622e-08	2
YDR169C	-0.0220868	0.000316058	0.567711	-13.3293	0.00652601	0.0079204	2
YDR170C	-0.00436431	0	0.700098	-35.5385	0.000100622	0.000162428	4
YDR171W	-0.0465842	0.000557869	0.899878	-13.9896	1.00736e-06	2.7557e-06	2
YDR172W	0.12561	-0.00142896	0.927397	12.4303	1.46464e-07	5.59429e-07	1
YDR173C	-0.0320792	0.000393914	0.804854	-14.4441	5.52276e-05	9.41298e-05	2
YDR174W	0.0419113	-0.0004541	0.688599	7.59386	0.000911836	0.00125118	1
YDR175C	0	7.85923e-05	0.606559	-25.7347	0.000623209	0.000878033	5
YDR176W	0.00238799	0	0.615503	-47.9698	0.000533498	0.000764024	3
YDR177W	-0.022674	0.000292695	0.814663	-27.6459	4.05292e-05	7.11276e-05	2
YDR178W	-0.0363569	0.000371801	0.985559	-46.1061	9.07032e-12	2.7679e-10	2
YDR179W-A	-0.020804	0.000578722	0.979124	-37.2279	8.27623e-11	1.44758e-09	2
YDR180W	0.0279711	-0.000283254	0.847072	-15.9754	1.27915e-05	2.53489e-05	1
YDR181C	-0.0100169	0.000164226	0.565921	-36.864	0.00668983	0.00810551	2
YDR182W	-0.0198495	0.000230885	0.785975	-25.0552	9.61134e-05	0.000155676	2
YDR183W	0	8.30412e-05	0.459459	-15.152	0.00548679	0.00672457	5
YDR184C	0.388663	-0.00468531	0.801322	61.4229	6.15039e-05	0.000103718	1
YDR185C	-0.0139693	0.00028687	0.642239	-19.8676	0.00209679	0.00272588	2
YDR188W	0.0129328	0	0.807276	-11.7189	5.35194e-06	1.16968e-05	3
YDR189W	0.0131109	-0.00018457	0.591725	-30.0932	0.00463148	0.00573017	1
YDR190C	0.0806722	-0.00116068	0.896792	-2.91628	1.20856e-06	3.22941e-06	1
YDR191W	0.00909322	0	0.82414	-23.9698	2.92552e-06	6.89837e-06	3
YDR192C	0.0122178	-9.62853e-05	0.791216	-28.1106	8.28282e-05	0.000135806	1
YDR194C	0.0548284	-0.000716674	0.942588	-21.3604	3.5811e-08	1.76805e-07	1
YDR195W	0.0371484	-0.000439678	0.776728	-6.09776	0.00012388	0.000196597	1
YDR196C	-0.0345742	0.000390271	0.919044	-24.2131	2.81515e-07	9.45579e-07	2
YDR197W	0	-0.000102328	0.816089	-33.6756	3.92987e-06	8.9538e-06	6
YDR198C	0.0262441	-0.000287996	0.74293	-10.9244	0.000288607	0.000430621	1
YDR200C	-0.0309766	0.000408955	0.944186	-39.2775	3.02312e-08	1.5362e-07	2
YDR201W	-0.0205506	0.000340961	0.601572	-17.1936	0.00400037	0.00498482	2
YDR202C	-0.0399952	0.000482081	0.897699	-18.4511	1.14628e-06	3.08453e-06	2
YDR204W	-0.0398952	0.000448571	0.93695	-23.8124	6.28226e-08	2.80041e-07	2
YDR206W	0.0525633	-0.000617108	0.93951	-17.8212	4.89891e-08	2.26288e-07	1
YDR207C	0.0257363	-0.000381231	0.910866	-40.062	5.0148e-07	1.54428e-06	1
YDR208W	0	-8.52942e-05	0.80725	-38.2703	5.3566e-06	1.17025e-05	6
YDR210W	0.0321716	-0.00038659	0.721998	-6.60236	0.00046162	0.000667586	1
YDR211W	0.100155	-0.0012318	0.834114	16.6792	2.08383e-05	3.91709e-05	1
YDR212W	0.0587897	-0.000721858	0.924757	-12.6473	1.81467e-07	6.64949e-07	1
YDR214W	-0.0253694	0.000241169	0.968478	-42.5889	9.81072e-10	9.92351e-09	2
YDR216W	-0.00358741	-5.19567e-05	0.973026	-61.443	3.85195e-10	4.70183e-09	8
YDR217C	0.0149391	0	0.852636	-12.2378	9.13913e-07	2.54397e-06	3
YDR219C	-0.0217579	0.000312374	0.67457	-20.6904	0.0011878	0.00159813	2
YDR223W	-0.0233245	0.000288487	0.98882	-70.2589	1.95226e-12	9.41186e-11	2
YDR224C	-0.0397529	0.000450794	0.940928	-25.2771	4.24883e-08	2.02623e-07	2
YDR225W	-0.0319462	0.000326662	0.933874	-26.3525	8.36016e-08	3.51887e-07	2
YDR227W	0.00630113	0	0.864602	-39.6146	5.23924e-07	1.60341e-06	3
YDR228C	-0.00249202	0	0.616789	-46.772	0.000521566	0.000748243	4
YDR229W	-0.0343887	0.000402469	0.888353	-20.3985	1.93683e-06	4.82273e-06	2
YDR231C	-0.0370722	0.000443588	0.850317	-13.9283	1.12469e-05	2.26955e-05	2
YDR232W	0.0225797	-0.000420468	0.693659	-15.2087	0.000826475	0.0011417	1
YDR233C	0.0317018	-0.000437004	0.679534	-8.76925	0.00108315	0.00146733	1
YDR234W	0.139113	0	0.892165	49.3372	1.17734e-07	4.68082e-07	3
YDR236C	-0.0107195	9.07651e-05	0.700526	-26.5536	0.000721364	0.00100644	2
YDR239C	-0.00695595	0.000318113	0.905348	-21.0838	7.19091e-07	2.06996e-06	2
YDR240C	0.0208001	-0.000204942	0.883156	-28.6309	2.54468e-06	6.10063e-06	1
YDR242W	-0.0606005	0.00140899	0.986951	-23.583	4.93723e-12	1.8513e-10	2
YDR244W	0	0.000267245	0.730498	2.5178	4.93517e-05	8.48205e-05	5
YDR245W	0.0565007	-0.000777518	0.883364	-10.4806	2.51763e-06	6.05097e-06	1
YDR246W	-0.0191181	0.000230594	0.747905	-24.3535	0.000256678	0.000386994	2
YDR248C	-0.0287734	0.000254033	0.985362	-48.4369	9.83819e-12	2.92444e-10	2
YDR249C	0	0.000666736	0.900846	11.802	6.79466e-08	2.98705e-07	5
YDR251W	-0.0298864	0.000374647	0.933174	-35.6333	8.90619e-08	3.69449e-07	2
YDR252W	-0.0128114	0.000188916	0.816052	-48.4197	3.87409e-05	6.82817e-05	2
YDR253C	0	0.000668594	0.917179	8.91602	2.09273e-08	1.15888e-07	5
YDR254W	-0.0283437	0.00040584	0.909728	-36.4258	5.41138e-07	1.64451e-06	2
YDR255C	-0.0244428	0.000266344	0.933904	-36.6079	8.3376e-08	3.51453e-07	2
YDR256C	-0.0220053	0.000414265	0.810521	-24.8751	4.62773e-05	7.99918e-05	2
YDR257C	0.0941603	-0.00070268	0.971703	1.30578	5.13396e-10	5.94947e-09	1
YDR258C	-0.0574349	0.000884359	0.980308	-39.9171	5.83124e-11	1.09542e-09	2
YDR259C	0.00921218	-0.000287977	0.666209	-7.69787	0.00138309	0.00184401	1
YDR260C	0.0376919	-0.000466532	0.868244	-16.9346	5.23152e-06	1.14686e-05	1
YDR261C	0.00599922	-0.000151996	0.814413	-44.6983	4.0859e-05	7.16187e-05	1
YDR262W	-0.0334358	0.000411839	0.964774	-41.715	1.91074e-09	1.6921e-08	2
YDR263C	0	0.000350271	0.931393	-13.533	6.11407e-09	4.24072e-08	5
YDR264C	-0.0117626	0.00030912	0.711137	-13.5527	0.000580967	0.000823169	2
YDR265W	-0.0244614	0.000306311	0.791479	-22.0633	8.22056e-05	0.000134901	2
YDR266C	0.100398	-0.00130087	0.93699	-1.42187	6.25808e-08	2.7918e-07	1
YDR267C	0.0598209	-0.000805769	0.827959	-1.32909	2.59298e-05	4.76792e-05	1
YDR268W	-0.00952987	0.000120665	0.629751	-38.711	0.00257612	0.00330853	2
YDR269C	-0.00404853	7.87217e-05	0.58282	-56.863	0.00527161	0.00647883	2
YDR270W	-0.0284805	0.000317589	0.978964	-50.7415	8.66627e-11	1.50662e-09	2
YDR271C	-0.00102354	0	0.497581	-66.1826	0.00330594	0.00417481	4
YDR272W	-0.0380164	0.000410991	0.950827	-27.7794	1.41372e-08	8.27601e-08	2
YDR273W	-0.0250233	0.000229533	0.990396	-60.1031	7.84479e-13	5.29477e-11	2
YDR276C	-0.0356035	0.000410237	0.922948	-24.9056	2.09261e-07	7.46136e-07	2
YDR279W	0	7.7389e-05	0.654772	-29.3058	0.00025824	0.000388851	5
YDR280W	0.0628706	-0.000900896	0.821977	-0.832833	3.18314e-05	5.73005e-05	1
YDR281C	-0.00953626	8.06758e-05	0.811107	-39.151	4.54252e-05	7.86849e-05	2
YDR284C	-0.0383926	0.000440081	0.933296	-24.7786	8.80852e-08	3.66192e-07	2
YDR286C	-0.0266427	0.00035908	0.800678	-22.9024	6.27085e-05	0.000105501	2
YDR287W	-0.0189079	0.000197088	0.893845	-34.9819	1.43103e-06	3.7199e-06	2
YDR288W	0.00648259	0	0.800093	-31.7553	6.81471e-06	1.45663e-05	3
YDR289C	0.0160197	-0.000200784	0.747198	-31.0432	0.000261028	0.000392843	1
YDR291W	0.0261114	-0.000358116	0.703953	-16.1641	0.000673237	0.000942959	1
YDR292C	0.0195576	-0.000118059	0.841589	-13.9504	1.58022e-05	3.06274e-05	1
YDR293C	-0.0326644	0.000312602	0.952212	-28.7165	1.19098e-08	7.16962e-08	2
YDR294C	-0.0211502	0.00021375	0.920171	-35.2871	2.58792e-07	8.83077e-07	2
YDR295C	0.0133747	-0.000105197	0.817558	-27.8656	3.68764e-05	6.54377e-05	1
YDR296W	-0.0143443	0.000163467	0.711065	-28.0274	0.000581837	0.000824197	2
YDR297W	0.0172392	-0.000352491	0.558837	-8.619	0.00737216	0.00887412	1
YDR298C	-0.0097832	0	0.825334	-21.8995	2.7971e-06	6.62004e-06	4
YDR299W	0.330609	-0.00463722	0.914265	36.8837	3.97156e-07	1.27218e-06	1
YDR300C	0.0709939	-0.000482323	0.933463	8.13501	8.67708e-08	3.62039e-07	1
YDR301W	-0.0129368	0.000399484	0.943707	-30.1038	3.18212e-08	1.59946e-07	2
YDR302W	0.0231593	-0.00028479	0.736341	-18.4239	0.000335933	0.000495819	1
YDR304C	-0.0210811	0.00017167	0.976038	-48.1454	1.89279e-10	2.72153e-09	2
YDR305C	-0.0292648	0.000333115	0.903389	-26.6168	8.13117e-07	2.31048e-06	2
YDR306C	-0.0256181	0.000340923	0.892181	-34.5139	1.57097e-06	4.03251e-06	2
YDR307W	-0.0128233	0.000102447	0.930859	-45.9945	1.09249e-07	4.42314e-07	2
YDR310C	0.0425776	-0.000427029	0.77192	4.33716	0.000140775	0.00022145	1
YDR311W	0.034456	-0.000277366	0.853024	-3.90012	1.00802e-05	2.05875e-05	1
YDR312W	0.0728152	-0.000806528	0.882402	5.03916	2.64479e-06	6.30116e-06	1
YDR313C	-0.0320908	0.000384845	0.917861	-28.4904	3.07115e-07	1.01786e-06	2
YDR314C	-0.0111873	0.000106669	0.771029	-34.0802	0.000144105	0.000226254	2
YDR315C	-0.0137302	0.000123244	0.930192	-46.7961	1.15724e-07	4.62333e-07	2
YDR316W	-0.0117058	9.73546e-05	0.771767	-28.9844	0.000141341	0.000222218	2
YDR318W	-0.0193934	0.00021681	0.775989	-23.3969	0.000126362	0.000200204	2
YDR319C	-0.0159523	0.000163559	0.855153	-34.1939	9.23551e-06	1.91074e-05	2
YDR320C	-0.0108199	0.00012464	0.793149	-43.5416	7.83338e-05	0.000128974	2
YDR320C-A	-0.0122741	9.13474e-05	0.894065	-38.7111	1.4133e-06	3.68383e-06	2
YDR321W	0.157162	-0.00108879	0.826403	47.8186	2.73689e-05	5.00208e-05	1
YDR322C-A	0	-0.000114579	0.713362	-21.6086	7.44069e-05	0.000123054	6
YDR324C	0.42641	-0.00590291	0.816695	57.9483	3.7935e-05	6.70338e-05	1
YDR325W	0.0253068	-0.000398522	0.675462	-16.7591	0.00116839	0.00157386	1
YDR326C	0.026196	-0.000316682	0.855036	-25.2982	9.28036e-06	1.91861e-05	1
YDR328C	-0.0198779	0.000293294	0.685131	-24.5633	0.000974501	0.00132935	2
YDR329C	-0.0274331	0.000435151	0.768873	-21.294	0.00015244	0.000237973	2
YDR330W	-0.0368299	0.000417019	0.912643	-21.1855	4.44423e-07	1.39689e-06	2
YDR331W	0.0390719	-0.000365127	0.914724	-13.3331	3.84555e-07	1.23527e-06	1
YDR332W	0.011082	-9.03391e-05	0.696387	-24.3092	0.000783293	0.00108566	1
YDR333C	0.0444358	-0.000279426	0.974706	-19.7142	2.61897e-10	3.53382e-09	1
YDR335W	-0.0194163	0.000231878	0.899907	-40.1442	1.00559e-06	2.75373e-06	2
YDR336W	0.0225275	-0.000271973	0.761901	-20.6012	0.000182197	0.000281439	1
YDR337W	0.00425388	0	0.484264	-22.6464	0.0039608	0.00493659	3
YDR339C	0.128302	-0.00163342	0.953068	1.89088	1.06856e-08	6.56355e-08	1
YDR341C	0.088784	0.00185173	0.978613	36.9571	9.57097e-11	1.61496e-09	7
YDR342C	-0.0312507	0.000384246	0.628275	-1.89708	0.00263833	0.00338312	2
YDR343C	-0.0383951	0.000517927	0.673764	-1.98796	0.00120557	0.0016209	2
YDR345C	-0.00316499	0	0.526808	-34.0713	0.00218921	0.00283702	4
YDR348C	0.0174827	-0.000117867	0.927187	-32.3109	1.4902e-07	5.68059e-07	1
YDR349C	0	0.000113544	0.627207	-16.0078	0.000433046	0.000628958	5
YDR350C	-0.00330813	0	0.492539	-30.6866	0.00354185	0.00445028	4
YDR351W	0.0477876	-0.000591068	0.648181	9.32898	0.00189635	0.00248444	1
YDR353W	0.00727078	0	0.913331	-42.8349	2.81656e-08	1.45181e-07	3
YDR354W	0	0.00428019	0.952186	55.811	5.79332e-10	6.5945e-09	5
YDR356W	-0.00833107	0.000133264	0.613524	-45.8338	0.00333223	0.00420339	2
YDR357C	-0.00505773	0	0.7821	-37.5674	1.20478e-05	2.40829e-05	4
YDR358W	-0.0407014	0.000486316	0.902524	-18.3997	8.57785e-07	2.41943e-06	2
YDR359C	0.0322209	-0.000376893	0.751046	-7.78402	0.000238078	0.000360574	1
YDR361C	0.0558354	-0.00068788	0.896665	-9.09815	1.21757e-06	3.24741e-06	1
YDR362C	-0.0112681	0.000152505	0.645069	-36.9516	0.00199923	0.00260962	2
YDR363W	0.0158685	-0.000277433	0.620099	-24.1827	0.00300622	0.00382325	1
YDR363W-A	-0.0163545	0.000172577	0.852629	-34.1301	1.02441e-05	2.08849e-05	2
YDR364C	0.0352032	-0.000454583	0.625979	0.0237308	0.00273763	0.00350184	1
YDR365C	0.203293	-0.00262825	0.934231	20.5088	8.09326e-08	3.43934e-07	1
YDR366C	-0.0287731	0.000344042	0.936089	-35.7113	6.81489e-08	2.99365e-07	2
YDR368W	-0.0272193	0.000247352	0.9859	-51.4813	7.85792e-12	2.51849e-10	2
YDR369C	-0.0129827	0.000113377	0.915676	-44.6492	3.59518e-07	1.16474e-06	2
YDR370C	0.011986	0	0.874795	-21.674	3.13445e-07	1.03585e-06	3
YDR371W	-0.0207217	0.000259871	0.903437	-40.6286	8.10684e-07	2.30585e-06	2
YDR372C	0.0168429	0	0.851228	-8.47197	9.72859e-07	2.68202e-06	3
YDR373W	-0.00724944	6.98637e-05	0.711912	-42.7832	0.000571675	0.000811205	2
YDR375C	-0.0243955	0.000369703	0.898023	-39.6042	1.12463e-06	3.03481e-06	2
YDR376W	-0.0217611	0.000189396	0.915595	-29.0474	3.61576e-07	1.16997e-06	2
YDR377W	-0.0240934	0.0001955	0.96841	-39.7887	9.93748e-10	1.0002e-08	2
YDR379C-A	-0.032682	0.000325855	0.987758	-50.9763	3.36593e-12	1.35988e-10	2
YDR379W	-0.0138719	0.000158346	0.857038	-42.4492	8.53742e-06	1.77977e-05	2
YDR382W	0.035884	0	0.9232	3.08339	1.27777e-08	7.56939e-08	3
YDR383C	0	0.000136371	0.682483	-14.1867	0.000147366	0.000230868	5
YDR384C	0	0.00102374	0.876703	28.3431	2.83403e-07	9.49697e-07	5
YDR385W	0.00701981	0	0.576323	-13.1791	0.00102953	0.0013993	3
YDR386W	-0.00918819	0.000152232	0.549668	-38.1915	0.00834054	0.00997076	2
YDR387C	-0.0216558	0.000252926	0.923905	-40.5334	1.94146e-07	7.04996e-07	2
YDR388W	-0.0335249	0.000369724	0.978367	-45.0151	1.02509e-10	1.68992e-09	2
YDR389W	0	0.000258835	0.934934	-23.4603	4.32558e-09	3.23541e-08	5
YDR390C	0	0.000435374	0.905366	-1.75853	5.00659e-08	2.30335e-07	5
YDR391C	-0.0285182	0.0003054	0.950791	-36.0549	1.41995e-08	8.30404e-08	2
YDR392W	-0.0186846	0.000264714	0.646962	-23.132	0.00193611	0.00253249	2
YDR393W	0	8.95672e-05	0.551496	-18.421	0.00151733	0.0020127	5
YDR394W	-0.0268182	0.000286596	0.926979	-31.5242	1.51593e-07	5.7542e-07	2
YDR395W	0.204307	-0.00227302	0.943073	23.9479	3.40344e-08	1.69052e-07	1
YDR396W	0.0174634	-9.47914e-05	0.920769	-27.5337	2.47389e-07	8.52416e-07	1
YDR397C	-0.00961474	0	0.908191	-33.5031	4.1058e-08	1.97113e-07	4
YDR398W	0.155176	-0.00244085	0.611093	41.851	0.00345997	0.00435781	1
YDR399W	0.0171173	-0.000425194	0.605755	1.24334	0.00375491	0.00469733	1
YDR400W	0.0257092	0	0.963546	-18.7388	9.88448e-11	1.63894e-09	3
YDR404C	0.0163982	-0.000145138	0.79285	-22.366	7.90159e-05	0.000130038	1
YDR406W	-0.0357986	0.000364846	0.985732	-46.6392	8.43844e-12	2.65996e-10	2
YDR407C	0	0.000134627	0.873327	-32.0552	3.38346e-07	1.10478e-06	5
YDR408C	-0.0130485	0.00119253	0.981461	-0.645954	4.05946e-11	8.22937e-10	2
YDR409W	-0.00547609	0.000275848	0.969225	-41.9549	8.49591e-10	8.89435e-09	2
YDR410C	0.0135972	0	0.884073	-19.2036	1.8917e-07	6.89059e-07	3
YDR411C	-0.0231908	0.000270397	0.680774	-12.3257	0.00105826	0.0014363	2
YDR412W	0.132319	-0.0014716	0.909163	18.4874	5.61777e-07	1.69379e-06	1
YDR414C	0.00664458	0.000260199	0.967069	-22.0121	1.27543e-09	1.20958e-08	7
YDR416W	0.018375	-0.000103171	0.919554	-26.2298	2.71028e-07	9.15716e-07	1
YDR417C	0.0516365	-0.000467981	0.852666	5.18021	1.02286e-05	2.08608e-05	1
YDR418W	0.0600917	-0.000735137	0.870729	-2.83078	4.66675e-06	1.04095e-05	1
YDR420W	0.063137	-0.000785213	0.915103	-9.01812	3.74405e-07	1.20876e-06	1
YDR421W	-0.0182695	0.000199759	0.782445	-24.9401	0.000106026	0.000170241	2
YDR423C	-0.0198458	0.000243477	0.750225	-24.0602	0.000242825	0.000367084	2
YDR424C	-0.0247041	0.000255252	0.969083	-46.3759	8.73322e-10	9.05988e-09	2
YDR425W	-0.0403684	0.00052296	0.893324	-20.1348	1.47368e-06	3.8152e-06	2
YDR427W	-0.0179369	0.000204052	0.807303	-29.2373	5.1198e-05	8.77309e-05	2
YDR429C	0.106932	-0.00149333	0.761755	21.1988	0.00018287	0.00028225	1
YDR430C	-0.0147612	0.000174326	0.863402	-42.6593	6.49618e-06	1.39687e-05	2
YDR434W	-0.00714835	0.000200577	0.725837	-25.6503	0.00042467	0.000617418	2
YDR435C	-0.0337126	0.000458861	0.864182	-23.0409	6.27692e-06	1.3548e-05	2
YDR436W	-0.0306873	0.000361199	0.920166	-29.5886	2.58905e-07	8.83077e-07	2
YDR437W	0.00876648	-0.000102297	0.791866	-50.2242	8.12928e-05	0.000133594	1
YDR438W	0	4.30655e-05	0.645474	-46.2763	0.000308742	0.000458044	5
YDR439W	0.00696713	0	0.765263	-26.516	1.97234e-05	3.7332e-05	3
YDR440W	-0.0152516	0.000272651	0.818468	-39.5483	3.57866e-05	6.36416e-05	2
YDR441C	0.02096	-0.000408132	0.746016	-18.5915	0.000268433	0.000402719	1
YDR443C	-0.0138298	0.000151152	0.812233	-36.0462	4.3825e-05	7.62122e-05	2
YDR447C	0.0371891	-0.000503966	0.766575	-10.0436	0.000161765	0.000251436	1
YDR448W	0.0456431	-0.000508607	0.840406	-3.88139	1.65235e-05	3.18855e-05	1
YDR449C	0.308773	-0.00337439	0.881842	48.9495	2.72133e-06	6.46204e-06	1
YDR450W	0.13278	-0.00127132	0.977347	1.75321	1.3512e-10	2.09509e-09	1
YDR451C	-0.0127105	0.000112635	0.943488	-52.1358	3.25733e-08	1.63208e-07	2
YDR452W	-0.0255363	0.000238301	0.99189	-62.5579	2.84435e-13	3.07888e-11	2
YDR453C	-0.0310339	0.000291687	0.984993	-47.5857	1.14223e-11	3.22808e-10	2
YDR454C	0.0390046	-0.000495846	0.580578	6.51066	0.00544383	0.00667619	1
YDR456W	-0.0241065	0.000231203	0.944024	-35.3957	3.07624e-08	1.55767e-07	2
YDR457W	-0.0134752	0.000189193	0.79658	-44.1159	7.08526e-05	0.000117653	2
YDR458C	-0.00907565	5.6173e-05	0.922769	-49.5416	2.122e-07	7.53336e-07	2
YDR459C	0.00754082	0	0.456301	-3.78722	0.00571384	0.00699238	3
YDR460W	-0.00516181	0.000157211	0.655978	-25.8208	0.00165773	0.00218832	2
YDR461W	-0.00455074	0	0.775368	-40.1502	1.47357e-05	2.88134e-05	4
YDR463W	0	0.000181494	0.776508	-12.8147	1.42477e-05	2.79545e-05	5
YDR464W	0.0648662	-0.000812266	0.92098	-9.63431	2.4346e-07	8.43947e-07	1
YDR465C	0.228985	-0.00318687	0.909162	27.0141	5.6184e-07	1.69379e-06	1
YDR466W	-0.0158205	0.000110439	0.943321	-39.9824	3.31522e-08	1.65386e-07	2
YDR468C	0.0120594	-8.57122e-05	0.787404	-25.9395	9.23275e-05	0.000149967	1
YDR469W	0	0.00024457	0.830569	-9.02983	2.28897e-06	5.57525e-06	5
YDR470C	-0.0153865	0.00018708	0.80636	-36.2575	5.27191e-05	9.01758e-05	2
YDR471W	0.159124	-0.00204997	0.890398	21.6665	1.73347e-06	4.38359e-06	1
YDR472W	0.01306	0	0.725062	-4.48474	5.63674e-05	9.57594e-05	3
YDR473C	-0.0194323	0.000564354	0.909963	-13.7467	5.32768e-07	1.62148e-06	2
YDR475C	0	-7.83904e-05	0.440062	-15.7052	0.00701632	0.00847602	6
YDR476C	-0.0255102	0.000419084	0.613419	-11.7172	0.00333766	0.00420926	2
YDR477W	-0.0191227	0.000314285	0.82757	-36.9545	2.62828e-05	4.82974e-05	2
YDR478W	0.0623926	-0.00035748	0.925296	8.94757	1.7381e-07	6.43256e-07	1
YDR479C	-0.03995	0.000466473	0.893099	-16.5455	1.49243e-06	3.85853e-06	2
YDR480W	-0.0206478	0.00031608	0.811871	-33.9305	4.43342e-05	7.70043e-05	2
YDR481C	-0.0432059	0.000762496	0.925086	-24.0542	1.76762e-07	6.51726e-07	2
YDR483W	-0.00489903	0	0.809142	-41.0213	5.01905e-06	1.10875e-05	4
YDR487C	-0.011533	0.00125033	0.985141	-1.68442	1.07636e-11	3.15056e-10	2
YDR489W	0.0751263	-0.000990213	0.911804	-5.25812	4.7065e-07	1.46255e-06	1
YDR490C	-0.0263909	0.000305002	0.912249	-31.8762	4.56569e-07	1.42899e-06	2
YDR491C	-0.00904539	0.000128097	0.592467	-41.4128	0.00458115	0.00567401	2
YDR492W	-0.0265531	0.000531151	0.888469	-24.7048	1.92475e-06	4.801e-06	2
YDR493W	0	0.000345713	0.933875	-14.5185	4.80659e-09	3.51455e-08	5
YDR496C	0.382504	-0.00528942	0.859936	49.9079	7.55006e-06	1.59421e-05	1
YDR500C	0.0623907	-0.000776792	0.918711	-10.1264	2.88535e-07	9.65768e-07	1
YDR501W	-0.0061803	6.12019e-05	0.692135	-47.0123	0.000851461	0.00117227	2
YDR502C	0	0.000527184	0.852496	11.5419	9.19621e-07	2.55762e-06	5
YDR503C	-0.0149404	0.000159382	0.688132	-22.7661	0.000920073	0.00126068	2
YDR504C	-0.0313421	0.000309472	0.983748	-47.6066	1.84254e-11	4.51738e-10	2
YDR505C	-0.0195708	0.000192245	0.945831	-42.9209	2.52633e-08	1.34075e-07	2
YDR506C	-0.0195594	0.000208861	0.908641	-37.3048	5.81459e-07	1.74081e-06	2
YDR507C	0	-0.000117441	0.83306	-31.3038	2.07624e-06	5.11438e-06	6
YDR508C	0.132232	-0.00167944	0.858518	21.0024	8.02065e-06	1.68243e-05	1
YDR510W	-0.00614886	0	0.874694	-41.6845	3.15101e-07	1.03952e-06	4
YDR511W	-0.0242159	0.000284091	0.889818	-31.2336	1.78921e-06	4.51592e-06	2
YDR512C	-0.0228268	0.000223788	0.954827	-41.1073	8.49672e-09	5.52778e-08	2
YDR513W	-0.0430594	0.000488466	0.964539	-30.9199	1.98857e-09	1.738e-08	2
YDR514C	0.130977	-0.00165487	0.927895	9.63033	1.40538e-07	5.41117e-07	1
YDR515W	0.0203267	-0.000347609	0.917521	-46.4642	3.14827e-07	1.03936e-06	1
YDR516C	-0.0422946	0.000486386	0.911797	-17.4563	4.70862e-07	1.46255e-06	2
YDR517W	-0.0206305	0.000240429	0.862201	-31.9626	6.84654e-06	1.46289e-05	2
YDR518W	-0.0149426	0.000169903	0.816742	-35.6255	3.78766e-05	6.69639e-05	2
YDR519W	-0.00849693	5.48883e-05	0.845146	-40.4838	1.3789e-05	2.71101e-05	2
YDR523C	0.00434564	0	0.758864	-40.1475	2.35741e-05	4.37685e-05	3
YDR524C	0.0269152	-0.000364655	0.653714	-11.4314	0.00172428	0.0022725	1
YDR525W-A	-0.02942	0.000433386	0.858466	-28.1587	8.03845e-06	1.68555e-05	2
YDR526C	0.00430005	-3.94912e-05	0.613582	-50.37	0.00332921	0.00420143	1
YDR527W	0.0469429	-0.000583503	0.643148	8.93867	0.00206504	0.00268764	1
YDR529C	-0.0348516	0.000373724	0.966681	-36.1834	1.36821e-09	1.28258e-08	2
YDR530C	-0.0222103	0.000454191	0.840033	-22.3402	1.67563e-05	3.23237e-05	2
YDR531W	-0.0288176	0.00202346	0.964661	23.32	1.94769e-09	1.71116e-08	2
YDR533C	-0.0405012	0.000436296	0.982736	-41.9484	2.64793e-11	5.93406e-10	2
YDR534C	-0.0258491	0.000692197	0.858854	-2.35846	7.9069e-06	1.66039e-05	2
YDR535C	0	6.12218e-05	0.828921	-50.4048	2.43972e-06	5.89333e-06	5
YDR536W	0	4.53877e-05	0.440364	-32.1173	0.00698989	0.00844765	5
YDR538W	-0.00708736	6.49374e-05	0.716006	-42.2466	0.000524638	0.000752273	2
YDR539W	-0.00974851	0.000127426	0.566303	-35.1997	0.00665454	0.00806445	2
YDR540C	-0.00673269	0.000138951	0.739968	-48.3391	0.000309145	0.000458523	2
YDR541C	-0.0121787	0.00019903	0.852166	-53.3742	1.04388e-05	2.12517e-05	2
YDR542W	-0.0239174	0.000366561	0.850274	-33.6389	1.12662e-05	2.27234e-05	2
YDR543C	-0.0419341	0.00159801	0.983676	-3.20538	1.89209e-11	4.59954e-10	2
YDR545W	-0.0194701	0.000245047	0.832738	-33.1664	2.18967e-05	4.09858e-05	2
YEL001C	0.0383851	-0.000174794	0.949143	-8.8834	1.73026e-08	9.84772e-08	1
YEL003W	0.0356254	-0.000311081	0.924275	-16.1169	1.8855e-07	6.87238e-07	1
YEL004W	0.0118486	-0.000234636	0.721309	-32.7128	0.000468535	0.000676904	1
YEL005C	-0.0317717	0.000390738	0.906519	-27.6149	6.67316e-07	1.94928e-06	2
YEL007W	-0.01785	0.000125498	0.944399	-36.8049	2.95473e-08	1.50946e-07	2
YEL009C	0	-7.29593e-05	0.428261	-17.1386	0.00811961	0.00972691	6
YEL011W	-0.0467776	0.00056295	0.883137	-11.4511	2.54716e-06	6.10404e-06	2
YEL012W	-0.0413073	0.000481393	0.896008	-15.9333	1.26471e-06	3.34979e-06	2
YEL015W	0.0392139	-0.000500335	0.936684	-28.9976	6.44275e-08	2.86306e-07	1
YEL016C	0.0167716	0	0.958888	-29.6772	2.16425e-10	3.01367e-09	3
YEL017C-A	-0.00717468	0	0.614729	-14.9176	0.000540791	0.000772924	4
YEL017W	-0.0314748	0.000411792	0.8941	-28.0667	1.41053e-06	3.67828e-06	2
YEL018W	0.026667	-0.00028958	0.891005	-25.6626	1.67662e-06	4.26742e-06	1
YEL019C	0.0247333	-0.000390085	0.709088	-19.8012	0.000606137	0.000856082	1
YEL020C	-0.00683047	0	0.904755	-43.1522	5.22184e-08	2.38707e-07	4
YEL020W-A	0.00984295	-0.000210551	0.71363	-32.5285	0.000551525	0.000785136	1
YEL021W	0.0330287	-0.000425572	0.798276	-14.7196	6.73826e-05	0.000112496	1
YEL022W	0.041847	-0.000264733	0.943746	-9.14182	3.16914e-08	1.59626e-07	1
YEL023C	0.0175521	-0.000136639	0.716909	-10.9143	0.000514698	0.000738945	1
YEL024W	-0.031332	0.00031305	0.934337	-26.2809	8.01566e-08	3.41159e-07	2
YEL025C	-0.012751	0.00021145	0.721349	-39.6133	0.000468124	0.00067648	2
YEL026W	0.220992	-0.00306503	0.688329	48.7062	0.000916589	0.00125681	1
YEL027W	0.0144024	-0.000233008	0.550736	-25.3371	0.00822256	0.00984203	1
YEL028W	0	0.000147076	0.8755	-29.6988	3.02034e-07	1.0045e-06	5
YEL029C	0	0.00099514	0.90903	22.3888	3.86638e-08	1.88138e-07	5
YEL030W	-0.0233142	0.000220034	0.954532	-39.1916	8.83574e-09	5.68919e-08	2
YEL032W	0.024646	-0.000434527	0.829343	-26.9528	2.47028e-05	4.56131e-05	1
YEL034W	-0.0212098	0.000168675	0.858845	-18.877	7.91014e-06	1.66046e-05	2
YEL035C	-0.00601305	0	0.840514	-38.1387	1.53708e-06	3.95436e-06	4
YEL036C	0.0615643	-0.000880027	0.804771	0.287695	5.53692e-05	9.42913e-05	1
YEL037C	0.0414401	-0.000693158	0.557663	6.79483	0.00749064	0.00900918	1
YEL038W	-0.0277413	0.000262098	0.985518	-51.6489	9.2253e-12	2.80029e-10	2
YEL039C	-0.0431616	0.000522317	0.856683	-10.5572	8.66526e-06	1.80379e-05	2
YEL040W	0.0772573	0.00110819	0.921386	47.3745	2.36052e-07	8.2575e-07	7
YEL041W	-0.0332165	0.000343834	0.985637	-49.3093	8.78121e-12	2.73792e-10	2
YEL042W	0.0833069	-0.00122163	0.777333	11.4133	0.000121881	0.000193747	1
YEL043W	0.0343801	-0.000455385	0.842446	-18.9837	1.52957e-05	2.97664e-05	1
YEL044W	0.010955	0	0.77846	-14.0627	1.34438e-05	2.64896e-05	3
YEL046C	0.0963605	0	0.689988	58.0161	0.000125576	0.000199014	3
YEL047C	0.0251587	0.000263184	0.969255	-5.22366	8.44555e-10	8.85779e-09	7
YEL048C	0.0509056	-0.000533228	0.811713	4.6025	4.4557e-05	7.73679e-05	1
YEL049W	-0.0231534	0.000311906	0.867054	-34.3683	5.52151e-06	1.20307e-05	2
YEL050C	-0.00254419	0	0.526924	-40.6285	0.00218553	0.00283289	4
YEL051W	-0.0172761	0.000281939	0.833511	-40.8026	2.12968e-05	3.9915e-05	2
YEL052W	-0.0205015	0.000383219	0.848313	-31.4442	1.2181e-05	2.43153e-05	2
YEL053C	0.056767	-0.00031159	0.962375	-4.15456	2.837e-09	2.33179e-08	1
YEL054C	0.274431	-0.00326895	0.923748	34.9379	1.96565e-07	7.10286e-07	1
YEL055C	0.133526	-0.00151624	0.968173	1.31609	1.03943e-09	1.03689e-08	1
YEL056W	-0.0336567	0.000505632	0.925744	-35.119	1.67639e-07	6.25594e-07	2
YEL058W	-0.0161209	0.000187506	0.740055	-27.4768	0.000308527	0.000457843	2
YEL059C-A	0.019262	0	0.85025	-4.33023	1.01568e-06	2.77343e-06	3
YEL059W	0.00573356	8.44294e-05	0.920635	-30.1203	2.49911e-07	8.58943e-07	7
YEL060C	-0.0343003	0.000333852	0.992712	-56.6097	1.49844e-13	2.20425e-11	2
YEL063C	-0.0278781	0.000462346	0.745235	-17.9766	0.000273426	0.000409354	2
YEL064C	-0.0152428	0.000294422	0.820445	-35.2897	3.35103e-05	5.99839e-05	2
YEL066W	-0.0303214	0.000293719	0.9767	-42.4812	1.60024e-10	2.39078e-09	2
YEL067C	-0.0130514	0.000170332	0.766935	-40.2566	0.000160273	0.000249454	2
YEL068C	-0.00558306	0	0.836961	-39.9705	1.77696e-06	4.48721e-06	4
YEL071W	1.03021	-0.013193	0.862917	81.7412	6.63581e-06	1.42423e-05	1
YEL072W	0.0192434	0.000212228	0.938927	-1.85856	5.18896e-08	2.37441e-07	7
YEL074W	-0.00799714	0.000131045	0.549715	-42.6463	0.00833534	0.00996662	2
YEL075C	-0.0224283	0.000350098	0.779825	-28.427	0.000113921	0.000182001	2
YEL076C	-0.0178858	0.000215647	0.939662	-51.2092	4.82574e-08	2.24354e-07	2
YEL076C-A	-0.0157552	0.000185867	0.869469	-41.4502	4.94629e-06	1.09606e-05	2
YEL077C	-0.0293467	0.000330484	0.929483	-31.2839	1.22961e-07	4.85496e-07	2
YER001W	-0.020913	0.000309147	0.942724	-53.4143	3.53045e-08	1.74756e-07	2
YER002W	0.077157	-0.00126578	0.760751	11.0249	0.000187542	0.000288763	1
YER003C	-0.0186189	0.000183247	0.916172	-37.4503	3.46998e-07	1.12819e-06	2
YER004W	-0.0314801	0.000365957	0.965892	-41.8382	1.57456e-09	1.4352e-08	2
YER005W	0.00625785	0	0.448959	-8.93755	0.00627375	0.00763523	3
YER006W	0.191653	-0.00245653	0.946893	15.6369	2.24337e-08	1.2234e-07	1
YER007C-A	0.0648283	-0.00083331	0.840949	1.25048	1.6189e-05	3.12714e-05	1
YER007W	0.0272095	-0.000347683	0.608398	-6.21051	0.00360638	0.00452632	1
YER008C	-0.0165282	0.000239727	0.641927	-26.9451	0.0021078	0.00273894	2
YER009W	0.0273668	-0.000360844	0.843291	-25.7715	1.48104e-05	2.89496e-05	1
YER010C	-0.0209406	0.000181333	0.928118	-32.6775	1.37944e-07	5.32561e-07	2
YER011W	-0.0246289	0.00021879	0.978881	-47.6762	8.87152e-11	1.53301e-09	2
YER012W	-0.0254061	0.000247839	0.95326	-37.2016	1.04266e-08	6.44584e-08	2
YER014W	-0.0262402	0.000267003	0.976953	-48.5776	1.4986e-10	2.26249e-09	2
YER016W	0.0132158	-0.000186924	0.694363	-36.7062	0.000815149	0.00112766	1
YER017C	-0.0208713	0.000243926	0.953139	-49.4044	1.05897e-08	6.51859e-08	2
YER018C	-0.01617	0.000170892	0.716136	-22.0742	0.000523193	0.00075039	2
YER019C-A	-0.0112227	7.39781e-05	0.927035	-45.1673	1.50897e-07	5.73688e-07	2
YER019W	-0.0140533	0.000179412	0.624546	-27.0242	0.00280117	0.00357674	2
YER020W	-0.0320809	0.000375393	0.875732	-20.6548	3.68261e-06	8.461e-06	2
YER021W	-0.0236229	0.000251618	0.901341	-30.2793	9.22212e-07	2.5621e-06	2
YER023W	-0.0138515	0.000115109	0.816031	-27.9859	3.87677e-05	6.83078e-05	2
YER024W	-0.206641	0.0126387	0.993699	50.7465	6.25585e-14	1.76521e-11	2
YER025W	0.108339	-0.00143103	0.895063	8.53805	1.33526e-06	3.51072e-06	1
YER026C	-0.0270054	0.000359188	0.692278	-13.3773	0.000849078	0.00116983	2
YER027C	-0.0208044	0.000322781	0.637861	-20.2361	0.00225556	0.00291773	2
YER028C	-0.0300784	0.00037486	0.822317	-18.6591	3.14683e-05	5.66824e-05	2
YER029C	0.0360163	-0.000511174	0.687659	-6.23602	0.000928487	0.00127099	1
YER030W	-0.0241566	0.000275887	0.872584	-27.8239	4.27903e-06	9.60813e-06	2
YER031C	-0.00417028	0	0.842003	-49.2844	1.44505e-06	3.74786e-06	4
YER032W	-0.0262772	0.000266272	0.984646	-54.6075	1.31005e-11	3.54516e-10	2
YER033C	-0.00172272	0	0.438275	-46.9862	0.00717435	0.00864508	4
YER034W	-0.0057809	0	0.806842	-35.8333	5.43199e-06	1.18537e-05	4
YER035W	-0.0304756	0.000288847	0.990879	-55.9408	5.75928e-13	4.3475e-11	2
YER037W	-0.0408944	0.000430476	0.991497	-51.6016	3.77996e-13	3.7389e-11	2
YER038C	0.0162021	-0.000114124	0.901551	-30.481	9.10466e-07	2.5393e-06	1
YER039C	-0.0316981	0.000387961	0.973636	-47.5611	3.35762e-10	4.25224e-09	2
YER039C-A	-0.0173949	0.000229288	0.933915	-53.8386	8.32944e-08	3.51368e-07	2
YER040W	-0.0232591	0.00128013	0.99463	-21.4489	2.39729e-14	1.1461e-11	2
YER041W	0	-7.45867e-05	0.736417	-36.2224	4.25745e-05	7.42175e-05	6
YER042W	-0.0410461	0.000613522	0.927047	-29.4136	1.50746e-07	5.73493e-07	2
YER043C	0.0499709	-0.000923192	0.661366	10.3823	0.00150793	0.00200069	1
YER044C	-0.0415091	0.000457134	0.963579	-30.5133	2.3342e-09	1.98096e-08	2
YER044C-A	0.012673	-0.000225992	0.61865	-29.8967	0.00307571	0.00390643	1
YER045C	0.04697	-0.00104026	0.778352	11.5639	0.000118572	0.000188853	1
YER047C	0.0157521	0	0.919025	-20.7542	1.80608e-08	1.01883e-07	3
YER048C	-0.0113915	0.000106052	0.713055	-28.2602	0.000558205	0.000793858	2
YER048W-A	0.00598066	0	0.704161	-26.3777	9.1864e-05	0.000149299	3
YER049W	0.12536	-0.00183426	0.569438	38.2636	0.00637109	0.00773892	1
YER050C	-0.0157407	0.000227073	0.551326	-22.6491	0.00815801	0.00976884	2
YER051W	-0.0155236	0.000495709	0.900574	-13.5807	9.66052e-07	2.6671e-06	2
YER052C	0.657096	-0.00354323	0.954667	72.4702	8.67925e-09	5.61362e-08	1
YER053C	-0.0432753	0.000542967	0.974698	-39.7818	2.62403e-10	3.53382e-09	2
YER053C-A	-0.0451116	0.000551049	0.854684	-9.34218	9.41646e-06	1.94255e-05	2
YER054C	-0.0429571	0.000532699	0.94779	-28.282	2.02545e-08	1.12706e-07	2
YER055C	0.26173	0	0.8993	67.1515	7.51909e-08	3.24339e-07	3
YER056C-A	0.087328	-0.00112498	0.757532	18.0021	0.0002032	0.000311452	1
YER057C	-0.0167582	0.000151965	0.927651	-40.5286	1.4341e-07	5.49961e-07	2
YER058W	-0.0299953	0.000438634	0.885313	-31.0949	2.27554e-06	5.5505e-06	2
YER059W	-0.0308752	0.00037697	0.87613	-23.4669	3.61247e-06	8.31316e-06	2
YER060W	0.0372356	-0.000563094	0.727573	-9.01282	0.000408794	0.000596756	1
YER060W-A	0.0503898	-0.000680858	0.706362	3.82862	0.000641021	0.000900915	1
YER061C	0	0.000243757	0.797312	-5.82841	7.466e-06	1.5782e-05	5
YER063W	-0.0184734	0.000301656	0.692436	-26.7912	0.000846479	0.00116681	2
YER064C	-0.0879029	0.0042087	0.942517	48.9355	3.60772e-08	1.77661e-07	2
YER065C	-0.020034	0.000393506	0.797178	-23.7553	6.96122e-05	0.000115758	2
YER066W	-0.0311439	0.000402332	0.725566	-10.525	0.0004272	0.000620781	2
YER067W	-0.045749	0.000584112	0.828702	-7.63159	2.52644e-05	4.65902e-05	2
YER068W	0.0373823	-0.000367081	0.575457	14.8423	0.00585506	0.00714843	1
YER069W	0.369474	0	0.942187	68.4718	1.99971e-09	1.74351e-08	3
YER070W	-0.0200706	0.000131136	0.988477	-56.2181	2.34082e-12	1.0827e-10	2
YER072W	-0.0135716	0.00013694	0.754656	-28.7286	0.000218099	0.000332068	2
YER073W	0.223261	0	0.896645	62.8171	8.91623e-08	3.69598e-07	3
YER074W	0.0933953	-0.00115645	0.617055	31.3997	0.00315369	0.00399708	1
YER074W-A	0.00683942	0	0.72791	-24.1054	5.25926e-05	8.99863e-05	3
YER075C	0.0184985	-0.000303474	0.65175	-23.8687	0.00178379	0.002345	1
YER077C	0.0205194	-0.000229215	0.676899	-14.1311	0.0011377	0.0015354	1
YER078C	-0.0101744	0.000530837	0.958563	-17.2633	5.06174e-09	3.66657e-08	2
YER079W	-0.0321065	0.000451783	0.85454	-24.2076	9.47234e-06	1.95057e-05	2
YER080W	-0.023598	0.000237256	0.988005	-61.3289	2.97832e-12	1.22047e-10	2
YER081W	0	0.0058111	0.870581	81.2643	3.89494e-07	1.24973e-06	5
YER082C	0.17831	-0.00273656	0.776445	34.0042	0.000124827	0.000197935	1
YER083C	-0.0202025	0.000263761	0.873848	-38.3274	4.03055e-06	9.14685e-06	2
YER085C	0.114398	-0.00072305	0.836946	38.8076	1.87924e-05	3.57823e-05	1
YER086W	0.0615563	0	0.893095	24.7315	1.11239e-07	4.48789e-07	3
YER087C-B	0	0.000101547	0.825347	-34.8494	2.79577e-06	6.61961e-06	5
YER087W	-0.0174352	0.000147371	0.940898	-40.682	4.26182e-08	2.03074e-07	2
YER088C	-0.0220959	0.000242323	0.882638	-30.4092	2.61312e-06	6.23605e-06	2
YER089C	0.0185065	0.000151558	0.947339	-8.69609	2.13281e-08	1.1788e-07	7
YER090W	0	0.00342385	0.980085	35.5429	1.92763e-12	9.37189e-11	5
YER091C	0.0346797	0.00110647	0.980962	14.8721	4.76081e-11	9.25857e-10	7
YER092W	0.0160199	0	0.89801	-16.4405	8.17269e-08	3.46283e-07	3
YER093C	-0.012874	0.000145973	0.841088	-42.57	1.61042e-05	3.11286e-05	2
YER093C-A	-0.0138179	0.000116324	0.907269	-40.2517	6.35844e-07	1.87646e-06	2
YER094C	-0.0324958	0.000336857	0.953008	-31.7319	1.07682e-08	6.60011e-08	2
YER095W	0.0698711	-0.00114177	0.86361	-2.37606	6.43709e-06	1.38625e-05	1
YER096W	-0.0153381	0	0.947682	-28.5657	1.04222e-09	1.03689e-08	4
YER099C	0.00642651	0	0.709823	-24.6307	8.07519e-05	0.000132743	3
YER101C	-0.0342688	0.000431415	0.915672	-27.9123	3.5962e-07	1.16474e-06	2
YER102W	0.17398	-0.00198369	0.720545	46.1219	0.000476285	0.000687409	1
YER103W	-0.030492	0.000330328	0.942565	-32.0095	3.58979e-08	1.7693e-07	2
YER104W	-0.0248899	0.000416171	0.741988	-20.8801	0.000295008	0.000439259	2
YER105C	0.00415435	0.000143175	0.954319	-33.6769	9.08699e-09	5.82481e-08	7
YER107C	0.00905487	0	0.915369	-36.6421	2.41059e-08	1.28947e-07	3
YER110C	0.168709	-0.00179401	0.971709	8.8935	5.12719e-10	5.94947e-09	1
YER111C	-0.015426	0.000125565	0.898503	-34.6096	1.09323e-06	2.96261e-06	2
YER112W	0.00950924	-6.55097e-05	0.838262	-37.4998	1.79008e-05	3.42209e-05	1
YER113C	0.0426276	-0.000629135	0.824073	-13.1808	2.96484e-05	5.36739e-05	1
YER114C	0.0153892	-0.000185007	0.608718	-21.0549	0.00358874	0.00450812	1
YER116C	-0.0143079	0.000175119	0.693682	-29.5497	0.000826109	0.00114147	2
YER117W	0.169058	-0.00179853	0.947016	18.7375	2.21233e-08	1.21272e-07	1
YER118C	0.04535	-0.000654561	0.688256	0.29684	0.000917881	0.00125797	1
YER119C	-0.0404442	0.000458905	0.965957	-33.4424	1.55655e-09	1.42632e-08	2
YER122C	0.0655853	-0.000678892	0.968424	-16.8202	9.91119e-10	9.99306e-09	1
YER123W	0.0225669	0	0.822218	3.49712	3.14292e-06	7.3386e-06	3
YER126C	0.322186	-0.00425417	0.873222	44.4526	4.15214e-06	9.37827e-06	1
YER127W	0.174978	-0.00261098	0.870607	23.6376	4.6931e-06	1.0456e-05	1
YER128W	0.0272592	-0.000153812	0.957306	-24.5747	6.05643e-09	4.21672e-08	1
YER129W	0.0278068	-0.000300513	0.930548	-31.6465	1.12233e-07	4.50581e-07	1
YER131W	0.317212	-0.00396834	0.902274	41.5136	8.71097e-07	2.44615e-06	1
YER132C	-0.00347822	0	0.789509	-49.4597	9.58359e-06	1.97129e-05	4
YER133W	-0.0208777	0.00024	0.854824	-30.1787	9.36202e-06	1.93329e-05	2
YER134C	-0.0193317	0.000257177	0.606249	-17.7248	0.00372674	0.00466411	2
YER135C	0.0098547	0	0.945439	-41.1723	1.37051e-09	1.28265e-08	3
YER136W	-0.0294583	0.000318672	0.973904	-45.3165	3.15816e-10	4.04428e-09	2
YER137C	0.152354	-0.0020097	0.978619	-6.39021	9.55339e-11	1.61496e-09	1
YER138W-A	-0.012609	7.25854e-05	0.917645	-37.506	3.11984e-07	1.03162e-06	2
YER139C	-0.0171873	0.000181331	0.909366	-40.8919	5.54303e-07	1.67724e-06	2
YER140W	0.0134685	-0.000148682	0.842315	-40.3681	1.53726e-05	2.98856e-05	1
YER141W	-0.026648	0.000224917	0.993275	-61.3317	9.25219e-14	1.92881e-11	2
YER142C	-0.0411398	0.000480917	0.917953	-20.0893	3.05047e-07	1.01218e-06	2
YER143W	-0.0376983	0.000445585	0.890675	-18.3702	1.70731e-06	4.32825e-06	2
YER144C	-0.00775255	0	0.725282	-20.1474	5.60675e-05	9.5363e-05	4
YER145C	0	-0.00011621	0.552902	-10.6941	0.00148516	0.00197322	6
YER146W	0.0385706	-0.000446429	0.809632	-7.14124	4.75958e-05	8.21224e-05	1
YER148W	0.0570032	-0.00071798	0.870166	-5.42683	4.79001e-06	1.06472e-05	1
YER149C	0.02214	-0.000220399	0.81482	-18.9742	4.03235e-05	7.08316e-05	1
YER150W	-0.0408121	0.000497903	0.844157	-11.0648	1.43258e-05	2.80887e-05	2
YER151C	0.0352326	-0.000503088	0.861452	-22.5988	7.07288e-06	1.50452e-05	1
YER152C	-0.0329593	0.000365187	0.941653	-30.2397	3.94577e-08	1.90954e-07	2
YER153C	-0.0175017	0.000117595	0.875552	-23.3165	3.71481e-06	8.52474e-06	2
YER154W	0.0259193	-0.000354979	0.909449	-37.956	5.51259e-07	1.67067e-06	1
YER155C	-0.0109793	0.00012205	0.775348	-40.2014	0.000128547	0.000203329	2
YER156C	0.159385	-0.00198913	0.825961	30.9377	2.77895e-05	5.06926e-05	1
YER157W	0.0110744	0	0.901842	-28.1545	6.36033e-08	2.83082e-07	3
YER158C	-0.0208693	0.000137748	0.978702	-45.8648	9.33212e-11	1.58868e-09	2
YER159C	0	-7.53944e-05	0.810114	-42.2491	4.85278e-06	1.07658e-05	6
YER161C	0.0136701	0	0.886178	-19.3538	1.67755e-07	6.25594e-07	3
YER163C	-0.0128233	0.000146113	0.893921	-49.8477	1.42488e-06	3.70897e-06	2
YER164W	0.0247226	-0.000245581	0.818501	-15.9636	3.5747e-05	6.35908e-05	1
YER165W	0.0735438	-0.000771118	0.922926	0.281742	2.09635e-07	7.47002e-07	1
YER166W	-0.0110574	7.79161e-05	0.871414	-37.4342	4.52018e-06	1.01061e-05	2
YER167W	0.0242541	-0.000391194	0.567661	-10.7891	0.00653052	0.0079242	1
YER168C	0.0454089	-0.000448638	0.897742	-7.54208	1.14333e-06	3.07803e-06	1
YER169W	0	-0.000229531	0.696806	0.429288	0.000108234	0.000173592	6
YER170W	-0.0144248	0.000344647	0.964489	-49.4873	2.00517e-09	1.74562e-08	2
YER171W	0.0732419	-0.000898796	0.926549	-6.42225	1.57032e-07	5.92305e-07	1
YER172C	0.0344499	-0.000312761	0.787502	-0.324841	9.20719e-05	0.000149594	1
YER173W	-0.0226364	0.00029505	0.908774	-40.3078	5.76379e-07	1.73034e-06	2
YER174C	-0.0247145	0.00053751	0.97853	-47.3789	9.79391e-11	1.63336e-09	2
YER175C	-0.0478215	0.00162136	0.968497	4.99752	9.77507e-10	9.91155e-09	2
YER176W	0.0164284	0.000163509	0.926726	-4.88796	1.54772e-07	5.84162e-07	7
YER177W	-0.0244588	0.00014977	0.968159	-33.6369	1.04219e-09	1.03689e-08	2
YER178W	-0.0270145	0.000257654	0.985127	-52.3279	1.08227e-11	3.15178e-10	2
YER180C	0.0187017	-0.000264228	0.715448	-27.786	0.000530852	0.000760424	1
YER181C	-0.0105813	0.000147457	0.668493	-41.2259	0.00132726	0.00177535	2
YER182W	-0.03872	0.000457643	0.92923	-24.7256	1.25626e-07	4.94996e-07	2
YER183C	0.00714066	0	0.526345	-9.63378	0.00220396	0.00285421	3
YER184C	-0.00847106	0.000256047	0.871145	-30.3673	4.57735e-06	1.02259e-05	2
YER186C	0.0136717	-0.000124992	0.637303	-17.0571	0.00227649	0.00294282	1
YER187W	0.0386582	-0.000439948	0.886172	-15.5092	2.17522e-06	5.34214e-06	1
YER189W	-0.0205393	0.00032317	0.636854	-20.4602	0.00229346	0.00296408	2
YER190W	-0.0140578	0.000168709	0.691839	-29.2062	0.000856374	0.00117875	2
YFL001W	0.164173	-0.00237369	0.920925	13.9162	2.44479e-07	8.45944e-07	1
YFL002C	0.130449	-0.00155898	0.887421	18.9479	2.03581e-06	5.02558e-06	1
YFL003C	0.0242122	0	0.906758	-5.54017	4.54391e-08	2.13676e-07	3
YFL004W	-0.0158312	0.000235839	0.714692	-33.6071	0.000539362	0.000771074	2
YFL005W	-0.0147715	0.000201507	0.735821	-35.4711	0.000339934	0.000501595	2
YFL007W	-0.00410595	0	0.708936	-38.006	8.24122e-05	0.000135163	4
YFL008W	-0.0225036	0.000199688	0.981021	-51.9878	4.67344e-11	9.11957e-10	2
YFL009W	0.0199723	0	0.900109	-10.172	7.13222e-08	3.10452e-07	3
YFL010C	0.01993	0	0.823886	-0.402443	2.95357e-06	6.95306e-06	3
YFL010W-A	0.00570578	0	0.621641	-22.2292	0.000478573	0.000690189	3
YFL014W	-0.0450671	0.000513894	0.947609	-23.6256	2.068e-08	1.1474e-07	2
YFL016C	-0.0255295	0.000332337	0.877163	-31.6614	3.43543e-06	7.94719e-06	2
YFL017C	0.0184359	-0.000210231	0.782639	-26.2312	0.000105462	0.00016962	1
YFL017W-A	0.0200381	-0.00016674	0.801955	-15.5745	6.03374e-05	0.0001019	1
YFL018C	-0.0340224	0.000382469	0.974947	-43.0229	2.47282e-10	3.36175e-09	2
YFL021W	-0.0351869	0.000662471	0.795548	-9.36807	7.30375e-05	0.000120928	2
YFL022C	0.143343	-0.00185152	0.895498	17.6394	1.30244e-06	3.44178e-06	1
YFL023W	0.0345993	-0.000466932	0.764813	-11.9346	0.00016923	0.000262469	1
YFL024C	0.0496736	-0.000538814	0.895916	-7.73543	1.27145e-06	3.36608e-06	1
YFL025C	0	0.000316081	0.962169	-26.0309	1.25854e-10	1.98358e-09	5
YFL026W	-0.00580835	0.000136121	0.876625	-57.9327	3.52669e-06	8.14517e-06	2
YFL027C	0	-6.14825e-05	0.69231	-38.7714	0.000119422	0.000190102	6
YFL028C	0.0523839	0.000402624	0.960824	17.2434	3.61509e-09	2.81408e-08	7
YFL029C	-0.0205509	0.000264508	0.79235	-28.3689	8.01658e-05	0.000131818	2
YFL030W	-0.0369146	0.000393155	0.980656	-42.5882	5.23998e-11	1.00541e-09	2
YFL031W	-0.00551146	0.000196614	0.860863	-33.1861	7.25534e-06	1.53925e-05	2
YFL033C	-0.011308	0	0.86421	-22.0209	5.33961e-07	1.62425e-06	4
YFL034C-A	0.142632	-0.00192095	0.83526	23.9604	1.99892e-05	3.77853e-05	1
YFL034C-B	0.0207461	-0.000291181	0.685224	-22.355	0.000972766	0.00132749	1
YFL034W	0	8.13685e-05	0.693474	-30.4464	0.000116434	0.000185705	5
YFL036W	0.023767	-0.000389069	0.678229	-18.1857	0.00110988	0.00150104	1
YFL037W	0.0162842	-0.000388202	0.875825	-25.7722	3.66613e-06	8.42988e-06	1
YFL038C	-0.0245061	0.000281976	0.94509	-41.4964	2.74093e-08	1.4192e-07	2
YFL039C	-0.0137052	8.82628e-05	0.928936	-39.1905	1.28793e-07	5.03328e-07	2
YFL042C	-0.0339662	0.000393488	0.903429	-22.8132	8.11096e-07	2.30587e-06	2
YFL044C	-0.0195447	0.000176405	0.947977	-41.0532	1.98238e-08	1.10739e-07	2
YFL045C	0.0633139	-0.000619457	0.913119	0.0427419	4.30068e-07	1.35577e-06	1
YFL046W	-0.0188431	0.000590903	0.887238	-6.63399	2.05583e-06	5.07064e-06	2
YFL047W	0.016826	0	0.945042	-25.0079	1.43688e-09	1.32958e-08	3
YFL048C	0.0113015	-9.09257e-05	0.738718	-26.5416	0.000318165	0.000470927	1
YFL049W	0.0105823	-0.000118628	0.605531	-29.4617	0.0037677	0.00471127	1
YFL056C	-0.00586628	6.17024e-05	0.66316	-48.6065	0.00146064	0.00194199	2
YFL057C	-0.0283294	0.000343936	0.774722	-15.0184	0.000130711	0.000206524	2
YFL058W	-0.0154987	0.000133384	0.956064	-49.3714	7.19296e-09	4.85216e-08	2
YFL059W	-0.00433832	0	0.819844	-45.7306	3.43004e-06	7.94113e-06	4
YFL062W	-0.0387163	0.000430439	0.966253	-34.1347	1.47718e-09	1.36029e-08	2
YFL063W	-0.00719488	0.000228782	0.874453	-32.9371	3.91595e-06	8.92917e-06	2
YFL064C	-0.0228153	0.000368213	0.564868	-12.4419	0.00678774	0.00822066	2
YFL065C	-0.00955998	0.000268014	0.725032	-16.9191	0.000432212	0.000627906	2
YFL066C	-0.0157258	0.000203856	0.747895	-32.8741	0.000256737	0.000386994	2
YFR001W	0.117337	-0.00166916	0.826261	17.5939	2.75029e-05	5.02497e-05	1
YFR002W	0.0527076	-0.000585193	0.872257	-3.32773	4.34533e-06	9.74177e-06	1
YFR003C	-0.0425498	0.000501075	0.907723	-17.4259	6.17396e-07	1.83049e-06	2
YFR004W	-0.0181562	0.000231096	0.733725	-26.8013	0.000356433	0.00052466	2
YFR005C	0.012879	0	0.74758	-6.6441	3.19347e-05	5.74684e-05	3
YFR006W	-0.0161874	0.000363355	0.935677	-40.8078	7.08255e-08	3.08993e-07	2
YFR007W	-0.0167759	0.000185431	0.827183	-32.1808	2.66386e-05	4.88417e-05	2
YFR009W	0.125975	-0.00133277	0.958239	6.3599	5.3039e-09	3.78463e-08	1
YFR010W	-0.0288774	0.000305914	0.970343	-43.1984	6.80464e-10	7.42385e-09	2
YFR011C	-0.00452946	0	0.606984	-28.2275	0.000618672	0.000872498	4
YFR013W	0.020152	-0.000230912	0.823006	-27.5778	3.07431e-05	5.54633e-05	1
YFR014C	-0.033828	0.000372365	0.962491	-36.1763	2.78473e-09	2.2987e-08	2
YFR015C	-0.0221999	0.000213843	0.900368	-28.6434	9.78122e-07	2.69394e-06	2
YFR016C	-0.0274316	0.000261382	0.990241	-58.2363	8.63915e-13	5.56885e-11	2
YFR017C	-0.034712	0.000388092	0.911721	-22.3209	4.73296e-07	1.46773e-06	2
YFR019W	-0.00777942	0	0.845337	-30.9586	1.2559e-06	3.33376e-06	4
YFR020W	0	0.000133045	0.810125	-25.2116	4.85092e-06	1.07658e-05	5
YFR021W	-0.0309756	0.000413651	0.937776	-37.923	5.80403e-08	2.61159e-07	2
YFR022W	-0.0304331	0.000406734	0.845662	-23.302	1.35155e-05	2.65907e-05	2
YFR024C-A	-0.0346962	0.000394729	0.960319	-35.7535	3.90373e-09	2.97025e-08	2
YFR025C	-0.0323093	0.000895244	0.953851	-11.9625	9.66043e-09	6.09702e-08	2
YFR026C	-0.00823239	0.000113733	0.71309	-51.6612	0.000557795	0.000793472	2
YFR027W	-0.0122006	0.000155561	0.623812	-31.1722	0.00283421	0.00361491	2
YFR028C	0.039916	-0.000540897	0.770005	-8.20853	0.000148018	0.000231699	1
YFR029W	0	0.000220624	0.911015	-23.1674	3.3468e-08	1.66672e-07	5
YFR030W	-0.127053	0.005525	0.975535	42.4028	2.144e-10	2.99273e-09	2
YFR031C-A	0.103743	-0.00119524	0.606303	37.9519	0.00372368	0.0046613	1
YFR032C	0.0264166	-0.000201757	0.89529	-16.4731	1.31801e-06	3.46854e-06	1
YFR032C-A	0.0688895	-0.000825356	0.883638	0.258365	2.48233e-06	5.97864e-06	1
YFR033C	-0.0271387	0.000325885	0.931935	-36.6156	9.9437e-08	4.06897e-07	2
YFR034C	0.038087	0	0.809152	20.5028	5.01734e-06	1.10875e-05	3
YFR035C	0.0354775	-0.000314112	0.929395	-17.7523	1.2388e-07	4.88788e-07	1
YFR036W	0.0191519	-0.000126343	0.898386	-23.7082	1.10083e-06	2.98181e-06	1
YFR037C	0.0377154	-0.000469165	0.647978	2.02744	0.00190292	0.00249247	1
YFR039C	-0.0194882	0.000443102	0.831349	-18.1463	2.30105e-05	4.28747e-05	2
YFR040W	-0.0114412	7.98655e-05	0.870671	-36.1277	4.67924e-06	1.04292e-05	2
YFR043C	-0.0121714	0.000399788	0.811046	-8.17577	4.55134e-05	7.87901e-05	2
YFR044C	-0.0350732	0.000388816	0.989499	-54.8627	1.34053e-12	7.61448e-11	2
YFR045W	-0.0368774	0.000454222	0.921439	-26.0546	2.35088e-07	8.24455e-07	2
YFR046C	-0.0259103	0.000682029	0.980472	-34.9904	5.54539e-11	1.05694e-09	2
YFR047C	-0.0330298	0.000455037	0.95007	-40.4357	1.54936e-08	8.97847e-08	2
YFR048W	0.0130895	0	0.699312	-2.53172	0.000102398	0.000165106	3
YFR049W	-0.0429361	0.000615238	0.95815	-36.2901	5.37263e-09	3.82416e-08	2
YFR050C	-0.0265841	0.000266052	0.932432	-30.8052	9.51591e-08	3.9219e-07	2
YFR052W	-0.0308845	0.000342151	0.945165	-33.1723	2.71875e-08	1.41281e-07	2
YFR053C	-0.0415632	0.000486055	0.776614	-2.26469	0.00012426	0.000197146	2
YFR055W	0.0533529	0	0.671702	41.5437	0.000184296	0.000284145	3
YFR056C	0.0173418	-0.00015113	0.713837	-13.8446	0.000549133	0.000781925	1
YGL001C	-0.0350314	0.000392725	0.921941	-24.1587	2.2622e-07	7.9768e-07	2
YGL002W	-0.0236319	0.000330872	0.753578	-23.4859	0.000223913	0.000340379	2
YGL004C	-0.0215195	0.000266949	0.687253	-17.3589	0.000935741	0.00128031	2
YGL005C	-0.012938	0.000154066	0.563153	-23.0797	0.00694986	0.00840281	2
YGL006W	-0.0266076	0.000255282	0.965042	-39.8371	1.8251e-09	1.63348e-08	2
YGL008C	0	-0.000253302	0.689085	3.92987	0.000128042	0.000202641	6
YGL010W	-0.0363459	0.000463137	0.873181	-19.7565	4.16007e-06	9.38607e-06	2
YGL011C	-0.0323309	0.000380404	0.912566	-26.521	4.46775e-07	1.40293e-06	2
YGL012W	-0.00720337	0	0.827191	-31.2771	2.60689e-06	6.22378e-06	4
YGL013C	-0.014877	0.000121798	0.826105	-26.5014	2.76518e-05	5.04897e-05	2
YGL014W	0.0814097	-0.000712726	0.937893	5.41259	5.73892e-08	2.58635e-07	1
YGL015C	0.00280032	0	0.81053	-57.9357	4.78291e-06	1.06384e-05	3
YGL016W	0.050273	-0.00047922	0.888096	-1.85091	1.96372e-06	4.8791e-06	1
YGL019W	0.00512901	0	0.736731	-33.4141	4.2238e-05	7.37206e-05	3
YGL020C	0.0125068	-0.000144593	0.680543	-30.5148	0.00106286	0.00144188	1
YGL021W	-0.0268431	0.000403929	0.788688	-23.8247	8.90316e-05	0.0001449	2
YGL023C	-0.0137057	0.00028441	0.898083	-43.6004	1.12065e-06	3.0255e-06	2
YGL024W	-0.0126663	0.000406802	0.884232	-16.8175	2.40724e-06	5.83189e-06	2
YGL025C	0.0264244	0	0.897768	-1.38714	8.30057e-08	3.50627e-07	3
YGL026C	0.0738444	0.00100724	0.963036	33.3332	2.55087e-09	2.1458e-08	7
YGL027C	0	0.000474546	0.948839	-9.10312	9.00693e-10	9.21083e-09	5
YGL028C	-0.00351429	0	0.804055	-50.4982	5.97069e-06	1.29357e-05	4
YGL029W	0.136881	-0.00219539	0.826534	21.6953	2.72452e-05	4.98266e-05	1
YGL030W	0.0610066	-0.000617928	0.882168	2.89209	2.67662e-06	6.36906e-06	1
YGL031C	0.125625	-0.00108884	0.9548	13.6622	8.52745e-09	5.53416e-08	1
YGL036W	-0.0141377	0.000121605	0.857666	-32.8536	8.31468e-06	1.73839e-05	2
YGL037C	-0.0458258	0.000542494	0.893371	-12.992	1.4698e-06	3.80689e-06	2
YGL038C	-0.0211993	0.000186347	0.92775	-32.6308	1.42242e-07	5.46215e-07	2
YGL043W	0.0318785	0	0.721299	22.5684	6.17092e-05	0.000104003	3
YGL044C	0.00664619	0	0.654182	-19.7666	0.000261218	0.000393026	3
YGL045W	-0.00219047	7.12863e-05	0.701904	-51.1078	0.000701682	0.000979691	2
YGL047W	-0.0355462	0.000415723	0.90398	-21.9024	7.83729e-07	2.23472e-06	2
YGL048C	-0.0197834	0.000219297	0.933986	-43.5946	8.27598e-08	3.49884e-07	2
YGL049C	0.0180527	-0.000223067	0.765339	-28.4051	0.000166971	0.000259175	1
YGL050W	0.016561	0	0.904714	-16.5753	5.23671e-08	2.39196e-07	3
YGL054C	0.0212909	-0.000261942	0.741128	-21.3377	0.000300964	0.00044735	1
YGL055W	-0.0151347	0	0.964996	-35.2661	7.58653e-11	1.34333e-09	4
YGL056C	0.145797	-0.00163218	0.862003	28.2275	6.90588e-06	1.47337e-05	1
YGL058W	0	0.000252756	0.474199	17.3523	0.00452814	0.00561564	5
YGL059W	-0.0694963	0.00187943	0.976575	-0.95974	1.65226e-10	2.44935e-09	2
YGL060W	-0.0240444	0.000344011	0.808704	-28.3145	4.90051e-05	8.43324e-05	2
YGL062W	0.15129	-0.00206307	0.722499	35.3466	0.000456651	0.000660734	1
YGL063W	0.0523675	-0.000583299	0.801338	4.25522	6.14739e-05	0.000103698	1
YGL064C	0.0587716	-0.000733288	0.639939	15.7496	0.00217898	0.00282504	1
YGL065C	0	0.000165673	0.883542	-27.2656	1.94928e-07	7.05998e-07	5
YGL066W	-0.021632	0.000943252	0.981964	-15.2586	3.44204e-11	7.25992e-10	2
YGL067W	0.0153205	0.000132191	0.957371	-17.157	6.00103e-09	4.19341e-08	7
YGL068W	-0.00162109	0	0.467312	-50.5688	0.00495606	0.0061146	4
YGL070C	0.106563	-0.00119226	0.96847	-5.04683	9.82491e-10	9.92351e-09	1
YGL071W	-0.0173551	0.000304607	0.948745	-57.7447	1.81307e-08	1.02177e-07	2
YGL073W	-0.0254982	0.000388013	0.833635	-29.8332	2.12015e-05	3.97494e-05	2
YGL076C	0.275759	-0.00279951	0.965671	28.2168	1.63671e-09	1.48573e-08	1
YGL077C	0.0271773	-0.00038076	0.610463	-9.28064	0.00349375	0.00439457	1
YGL078C	0.395736	-0.00513828	0.848913	54.2524	1.1895e-05	2.38191e-05	1
YGL080W	0	0.000139197	0.506399	-2.47717	0.00292618	0.00372476	5
YGL081W	-0.0053	0	0.891478	-48.5835	1.22739e-07	4.85021e-07	4
YGL082W	-0.0257718	0.000344286	0.815504	-25.0536	3.94381e-05	6.94038e-05	2
YGL083W	0	-0.000118712	0.727734	-21.6163	5.28201e-05	9.03215e-05	6
YGL084C	-0.0170083	0.000191095	0.952399	-53.823	1.16336e-08	7.0329e-08	2
YGL085W	0.0310318	-0.000388028	0.850838	-20.9823	1.1014e-05	2.22805e-05	1
YGL086W	0.0336302	-0.000559464	0.897659	-28.7321	1.14893e-06	3.09021e-06	1
YGL087C	-0.023799	0.000255914	0.964075	-46.5561	2.14961e-09	1.85448e-08	2
YGL089C	0.00314182	-3.43715e-05	0.610022	-65.2842	0.00351757	0.00442356	1
YGL091C	0.0140813	0	0.929215	-26.3009	7.49865e-09	5.00229e-08	3
YGL092W	0.0495801	-0.000552718	0.86491	-4.34684	6.07767e-06	1.31576e-05	1
YGL093W	-0.0224128	0.000252222	0.93961	-41.8322	4.85073e-08	2.24969e-07	2
YGL094C	-0.00966013	6.06234e-05	0.912542	-45.8644	4.47509e-07	1.40446e-06	2
YGL095C	-0.00785818	0.000294465	0.834033	-16.9941	2.08996e-05	3.92217e-05	2
YGL096W	-0.0308398	0.000318797	0.982914	-48.845	2.4879e-11	5.69958e-10	2
YGL097W	0.0436673	-0.00053879	0.858223	-11.128	8.12136e-06	1.70107e-05	1
YGL098W	0.0112089	-0.00010966	0.745382	-32.7243	0.00027248	0.000408258	1
YGL099W	0.150272	-0.00210647	0.935928	8.52399	6.91845e-08	3.02972e-07	1
YGL101W	0.0431321	-0.00048291	0.877204	-10.3279	3.42843e-06	7.94062e-06	1
YGL102C	0.0396154	-0.000397964	0.770366	2.25285	0.00014663	0.000229778	1
YGL103W	0.102572	-0.00129113	0.861228	13.3735	7.14172e-06	1.5158e-05	1
YGL104C	-0.03006	0.000300979	0.993354	-62.8701	8.61758e-14	1.92881e-11	2
YGL105W	0.041899	-0.000627146	0.73725	-6.15071	0.000329048	0.000486283	1
YGL106W	0.0108351	0	0.663656	-5.73652	0.000216783	0.00033024	3
YGL107C	0.0310098	-0.000293048	0.893805	-16.964	1.43424e-06	3.72656e-06	1
YGL108C	0.0225451	-0.000290129	0.847087	-31.1765	1.2784e-05	2.53427e-05	1
YGL110C	0.0136679	-0.000154599	0.587574	-20.9992	0.00492123	0.00607294	1
YGL111W	0.178483	-0.00204851	0.923361	23.5156	2.02632e-07	7.27018e-07	1
YGL112C	0.0159673	0	0.816919	-6.34374	3.81435e-06	8.72526e-06	3
YGL114W	-0.0220619	0.000354969	0.87962	-39.4226	3.04324e-06	7.12615e-06	2
YGL115W	-0.0222063	0.00022076	0.864874	-24.4615	6.08741e-06	1.31725e-05	2
YGL116W	-0.12335	0.0109679	0.982478	64.8947	2.89446e-11	6.33798e-10	2
YGL117W	0.800851	0	0.892802	101.749	1.13252e-07	4.53403e-07	3
YGL119W	0.0105494	-0.000269815	0.67366	-15.8598	0.00120788	0.00162324	1
YGL120C	0.339718	-0.00518816	0.675867	60.9972	0.00115968	0.00156359	1
YGL121C	-0.0335026	0.000318697	0.986635	-47.4158	5.70022e-12	2.04389e-10	2
YGL122C	0.0494819	-0.000638945	0.931678	-21.2273	1.01708e-07	4.1471e-07	1
YGL123W	0.102102	-0.00108256	0.948471	3.28716	1.87194e-08	1.05081e-07	1
YGL124C	-0.0106474	8.53753e-05	0.763331	-30.2255	0.00017573	0.000271962	2
YGL125W	-0.0513815	0.00324121	0.948086	42.5531	1.95758e-08	1.09461e-07	2
YGL127C	0.00781564	0	0.784714	-24.7423	1.11229e-05	2.24769e-05	3
YGL128C	-0.00978453	8.65916e-05	0.661792	-27.7906	0.00149659	0.00198702	2
YGL130W	0	0.000107101	0.587513	-15.2623	0.000858421	0.001181	5
YGL131C	0.0109121	-0.00010362	0.798287	-37.1243	6.73599e-05	0.000112496	1
YGL133W	0.0204096	-0.000423682	0.732473	-14.0959	0.000366611	0.000538603	1
YGL134W	-0.0102653	0.000199975	0.588629	-29.1906	0.00484621	0.00598551	2
YGL135W	0.0793297	-0.000939996	0.910711	0.48514	5.06755e-07	1.55801e-06	1
YGL139W	0.00406851	0	0.713848	-38.6397	7.35698e-05	0.000121739	3
YGL140C	-0.0108028	0.000109785	0.599476	-25.0064	0.00412829	0.00513976	2
YGL141W	-0.0318428	0.00047503	0.959157	-46.2253	4.64208e-09	3.42308e-08	2
YGL142C	-0.0137223	0.00027475	0.770872	-31.5171	0.0001447	0.000227002	2
YGL143C	-0.0128143	0.000163875	0.70028	-34.9511	0.000724924	0.00101091	2
YGL144C	0.00673038	0	0.881729	-39.9604	2.15706e-07	7.64364e-07	3
YGL145W	0.00788296	0	0.766884	-22.9467	1.88378e-05	3.58568e-05	3
YGL146C	0	8.97611e-05	0.903419	-48.7924	5.72041e-08	2.58003e-07	5
YGL147C	0.651352	-0.00722811	0.926862	62.8434	1.53059e-07	5.79605e-07	1
YGL148W	0.0537631	0.00100708	0.990732	7.39393	6.33603e-13	4.54372e-11	7
YGL150C	0.00188136	0	0.47986	-46.857	0.00420089	0.00522221	3
YGL151W	0	0.000167281	0.747205	-12.836	3.22506e-05	5.7946e-05	5
YGL152C	0	2.32527e-05	0.782116	-74.9478	1.20418e-05	2.40793e-05	5
YGL153W	-0.0151166	0.000681809	0.972791	-18.1888	4.05796e-10	4.90116e-09	2
YGL154C	-0.0332701	0.000680325	0.842788	-10.5301	1.50979e-05	2.94314e-05	2
YGL155W	0.0113	0.000311165	0.976648	-18.521	1.62143e-10	2.41614e-09	7
YGL156W	-0.0382397	0.000381789	0.991267	-51.4286	4.43599e-13	3.97645e-11	2
YGL157W	-0.0208728	0.000230884	0.976095	-57.8076	1.86602e-10	2.69657e-09	2
YGL159W	-0.00864123	0.000173645	0.685295	-38.6253	0.000971449	0.00132601	2
YGL160W	-0.0213551	0.00024937	0.851868	-29.7365	1.05654e-05	2.14942e-05	2
YGL161C	-0.0362492	0.000416293	0.943702	-29.2827	3.18387e-08	1.59946e-07	2
YGL162W	0.151238	0	0.722753	69.1675	5.95964e-05	0.000100768	3
YGL165C	0	2.33307e-05	0.593175	-61.3335	0.00078162	0.00108391	5
YGL166W	-0.0186937	0.000352777	0.750232	-24.3181	0.000242785	0.000367084	2
YGL167C	-0.0164738	0.000188825	0.891875	-42.2332	1.59792e-06	4.08705e-06	2
YGL168W	0.0793043	-0.00109061	0.905978	-3.90328	6.90835e-07	2.00269e-06	1
YGL169W	0.123138	-0.00166753	0.935254	3.6769	7.36656e-08	3.18718e-07	1
YGL171W	0.212618	-0.00252374	0.932441	25.4591	9.50807e-08	3.92148e-07	1
YGL172W	0	7.30102e-05	0.706949	-34.6611	8.62392e-05	0.000140956	5
YGL173C	-0.0195735	0.000213956	0.906453	-37.7281	6.70164e-07	1.95561e-06	2
YGL174W	0.0171736	-0.000141841	0.663513	-9.22218	0.00145148	0.00193071	1
YGL176C	0.0213025	-0.000262985	0.762516	-23.1705	0.000179394	0.000277408	1
YGL179C	-0.0290077	0.000330158	0.983935	-55.07	1.71888e-11	4.3062e-10	2
YGL180W	-0.0498249	0.00114172	0.932406	-4.89953	9.53808e-08	3.92821e-07	2
YGL181W	-0.0246414	0.0004376	0.652795	-12.3663	0.00175191	0.0023068	2
YGL182C	0	5.78013e-05	0.649404	-37.7058	0.00028645	0.000427626	5
YGL183C	0	0.000156321	0.869358	-27.0419	4.1428e-07	1.3204e-06	5
YGL184C	-0.40493	0.0170609	0.979291	73.1811	7.88862e-11	1.38825e-09	2
YGL185C	0	0.000103679	0.79358	-31.1304	8.42276e-06	1.75778e-05	5
YGL186C	0	0.000375505	0.961878	-20.7432	1.32301e-10	2.06815e-09	5
YGL187C	-0.0309476	0.000282236	0.98644	-48.3259	6.21756e-12	2.15247e-10	2
YGL189C	0.0124923	0	0.887648	-22.2765	1.54055e-07	5.81838e-07	3
YGL190C	-0.00696917	0	0.880119	-38.6843	2.35697e-07	8.25021e-07	4
YGL191W	-0.0360435	0.000379177	0.960567	-31.8802	3.75979e-09	2.88368e-08	2
YGL194C	0.0116708	0	0.921604	-30.2784	1.46155e-08	8.52124e-08	3
YGL195W	0.0612069	-0.000323292	0.945205	4.53066	2.70669e-08	1.40782e-07	1
YGL196W	-0.0325216	0.000384972	0.887869	-22.4306	1.98772e-06	4.92159e-06	2
YGL197W	-0.00943986	6.0255e-05	0.88832	-42.7713	1.94027e-06	4.82711e-06	2
YGL200C	-0.0192698	0.000234317	0.749321	-24.5362	0.000248149	0.00037464	2
YGL201C	0.0610286	-0.0010431	0.946401	-20.4324	2.37106e-08	1.27248e-07	1
YGL202W	0	0.0124398	0.959442	85.2353	1.98099e-10	2.82008e-09	5
YGL205W	-0.0271354	0.000393479	0.936205	-43.6042	6.74081e-08	2.96792e-07	2
YGL206C	-0.0186129	0.000139041	0.927099	-32.4501	1.50112e-07	5.71842e-07	2
YGL207W	-0.0128578	0.000141137	0.901497	-49.6298	9.13475e-07	2.54397e-06	2
YGL208W	-0.031628	0.000357536	0.925754	-28.3463	1.67513e-07	6.25594e-07	2
YGL210W	0.0182537	-0.000164866	0.807694	-21.1093	5.05777e-05	8.67457e-05	1
YGL211W	0.0855242	-0.00109189	0.889321	3.52875	1.83821e-06	4.61725e-06	1
YGL213C	0.00574068	-0.000110915	0.613567	-48.7125	0.00333003	0.00420153	1
YGL215W	0.0465633	0	0.920467	11.4679	1.60583e-08	9.2311e-08	3
YGL216W	0.00401565	-0.000102158	0.885376	-64.9645	2.26811e-06	5.5393e-06	1
YGL219C	-0.0199964	0.000506142	0.973179	-40.328	3.72251e-10	4.58539e-09	2
YGL220W	0	0.000112751	0.747074	-24.6605	3.2362e-05	5.81098e-05	5
YGL221C	-0.00710786	0.000198271	0.757834	-28.6752	0.000201685	0.000309377	2
YGL222C	0.0065829	0	0.737557	-25.9912	4.13647e-05	7.23945e-05	3
YGL223C	0.0453811	0	0.838346	22.7374	1.67991e-06	4.272e-06	3
YGL224C	-0.0939884	0.00285517	0.968392	19.4398	9.97106e-10	1.00182e-08	2
YGL226C-A	-0.00781184	0	0.86174	-32.8039	6.01059e-07	1.79038e-06	4
YGL227W	-0.0414477	0.000485404	0.960463	-31.5647	3.81954e-09	2.91392e-08	2
YGL228W	-0.0243435	0.000307239	0.960749	-50.4563	3.65706e-09	2.83138e-08	2
YGL229C	-0.0455306	0.000724178	0.94555	-30.8484	2.60594e-08	1.37456e-07	2
YGL230C	-0.0143459	0.000214011	0.763972	-40.4196	0.000172893	0.000267861	2
YGL232W	0.0244064	-0.000312592	0.826922	-26.407	2.68811e-05	4.92391e-05	1
YGL233W	-0.0162072	0.000160746	0.838994	-30.7496	1.74201e-05	3.34244e-05	2
YGL234W	0.116581	0	0.890496	44.2946	1.30197e-07	5.08124e-07	3
YGL235W	0	1.89579e-05	0.723353	-76.3206	5.87422e-05	9.94992e-05	5
YGL236C	0.0474384	0	0.987398	-16.6614	9.81326e-14	1.92881e-11	3
YGL237C	-0.0276539	0.000394744	0.799273	-23.1735	6.54082e-05	0.000109529	2
YGL238W	0.0280552	-0.000329918	0.831786	-19.5506	2.26551e-05	4.2295e-05	1
YGL240W	0.00438996	0	0.691249	-34.7356	0.000122202	0.000194203	3
YGL241W	0	-7.28796e-05	0.472648	-19.8628	0.0046216	0.00572041	6
YGL242C	-0.0264906	0.000272505	0.971038	-45.1411	5.90215e-10	6.67863e-09	2
YGL243W	0.0178206	-0.000229994	0.78045	-31.6797	0.000111994	0.000179072	1
YGL244W	0.0119228	0	0.867235	-20.8232	4.60541e-07	1.4375e-06	3
YGL245W	0.0114007	0	0.862556	-21.5658	5.78145e-07	1.73383e-06	3
YGL246C	0.164074	-0.00179711	0.957099	13.4739	6.23451e-09	4.29896e-08	1
YGL247W	0	0.000144352	0.75892	-18.2037	2.3538e-05	4.37156e-05	5
YGL248W	-0.0259085	0.000380869	0.848036	-30.6952	1.23153e-05	2.45323e-05	2
YGL250W	-0.0269692	0.000315595	0.885029	-27.1885	2.30953e-06	5.61908e-06	2
YGL252C	-0.0240515	0.000450561	0.886519	-31.5368	2.13575e-06	5.2587e-06	2
YGL253W	0.0853762	-0.00150376	0.656012	24.3054	0.00165677	0.00218755	1
YGL254W	0.00606256	0	0.572735	-17.3571	0.00109029	0.00147592	3
YGL255W	0.334525	-0.00448241	0.912351	38.9051	4.53397e-07	1.42139e-06	1
YGL256W	0.017332	-0.000167657	0.793209	-23.3463	7.81965e-05	0.000128801	1
YGL257C	-0.0232215	0.000287618	0.801101	-24.1058	6.19157e-05	0.00010429	2
YGL258W-A	-0.0176663	0.000208727	0.896782	-42.0584	1.20927e-06	3.22978e-06	2
YGL259W	-0.0127559	0.000156803	0.892929	-52.7121	1.50674e-06	3.88851e-06	2
YGL261C	-0.015471	0.000215394	0.72968	-34.1794	0.000390184	0.000570751	2
YGL262W	-0.0168423	0.000191289	0.857362	-36.4804	8.42186e-06	1.75778e-05	2
YGR001C	0.0266905	0	0.931676	-7.6874	5.95139e-09	4.1638e-08	3
YGR002C	0.0170348	0	0.83973	-6.81136	1.58748e-06	4.0676e-06	3
YGR003W	0	0.000262351	0.948562	-26.7978	9.33056e-10	9.49103e-09	5
YGR004W	0.041945	-0.000528193	0.761509	-3.49881	0.000184008	0.000283778	1
YGR006W	0	4.66515e-05	0.477756	-33.5532	0.00432005	0.00536453	5
YGR007W	-0.00454262	0.000124337	0.692312	-38.2811	0.000848526	0.00116935	2
YGR008C	-0.0440339	0.000540425	0.838653	-8.39141	1.76424e-05	3.37833e-05	2
YGR009C	-0.0197	0.000245312	0.936062	-48.5985	6.83184e-08	2.99578e-07	2
YGR012W	0	0.000309849	0.823205	-1.16058	3.02964e-06	7.10011e-06	5
YGR014W	0.00962868	-0.000241606	0.770889	-27.1316	0.000144635	0.000226962	1
YGR015C	0	0.000127129	0.874048	-33.8723	3.25911e-07	1.06843e-06	5
YGR016W	0	7.9196e-05	0.55592	-22.3814	0.0014181	0.00188849	5
YGR017W	0.0107659	0.000533195	0.984215	-13.6342	1.5467e-11	4.05179e-10	7
YGR018C	0	4.26651e-05	0.593589	-43.2507	0.000776254	0.00107725	5
YGR019W	-0.039312	0.000432663	0.981048	-42.1895	4.63437e-11	9.07419e-10	2
YGR020C	0.0240811	-0.000265029	0.785271	-17.1415	9.80258e-05	0.000158639	1
YGR021W	-0.0200633	0.000170976	0.87987	-25.0358	3.0055e-06	7.05216e-06	2
YGR023W	-0.0118657	0.00020285	0.618039	-33.7069	0.00310536	0.00393973	2
YGR024C	0.0304705	-0.000353591	0.843858	-17.9048	1.44918e-05	2.84042e-05	1
YGR026W	-0.0256476	0.000216932	0.986513	-51.9939	6.01822e-12	2.10528e-10	2
YGR027C	0.0316429	-0.000351887	0.770098	-8.01142	0.00014766	0.000231243	1
YGR028W	-0.0234508	0.000305026	0.80523	-25.9826	5.45928e-05	9.31861e-05	2
YGR029W	-0.0183697	0.000849538	0.97359	-11.6955	3.39316e-10	4.26898e-09	2
YGR031W	0.00859054	0	0.562932	-6.30198	0.00127231	0.00170623	3
YGR032W	-0.0115542	8.84272e-05	0.802819	-30.1978	5.87741e-05	9.95239e-05	2
YGR034W	0.15849	-0.00154344	0.952625	17.9855	1.1305e-08	6.87045e-08	1
YGR036C	0	-0.000146643	0.664838	-10.8037	0.000211723	0.000323391	6
YGR037C	-0.0209766	0.000146889	0.977138	-45.7269	1.42778e-10	2.17851e-09	2
YGR038W	-0.0125823	0.000156443	0.689914	-33.7314	0.000888985	0.00122071	2
YGR040W	0.0112398	-0.000127477	0.636836	-30.0825	0.00229411	0.00296426	1
YGR041W	-0.0163703	0.000188063	0.771632	-29.1199	0.000141844	0.000222887	2
YGR042W	-0.031281	0.000374301	0.891907	-24.6239	1.59508e-06	4.08162e-06	2
YGR043C	-0.0464169	0.000551487	0.931122	-19.9209	1.06777e-07	4.34027e-07	2
YGR044C	-0.0223467	0.000275457	0.876267	-33.5432	3.58851e-06	8.2713e-06	2
YGR046W	-0.0143461	0.000172338	0.8259	-39.856	2.78477e-05	5.07826e-05	2
YGR047C	-0.0160449	0.000171283	0.848104	-34.577	1.2282e-05	2.44844e-05	2
YGR048W	-0.0255511	0.000299508	0.884008	-28.7231	2.43544e-06	5.88548e-06	2
YGR049W	-0.0208739	0.000190631	0.847992	-21.6596	1.23368e-05	2.45665e-05	2
YGR050C	-0.00694145	0.000185031	0.858306	-42.012	8.09303e-06	1.69575e-05	2
YGR053C	-0.0426825	0.000519211	0.848065	-10.0609	1.23012e-05	2.45127e-05	2
YGR054W	0.109067	-0.00156139	0.794123	18.4099	7.6147e-05	0.000125786	1
YGR055W	0.0796092	-0.00101603	0.705059	19.5755	0.000658278	0.000923415	1
YGR056W	0.0306558	-0.000330612	0.817508	-12.2121	3.6937e-05	6.55249e-05	1
YGR057C	0.0116578	-0.000212195	0.553725	-27.3078	0.00789982	0.00947153	1
YGR058W	0.0168233	-0.000145931	0.904554	-34.6526	7.56051e-07	2.16274e-06	1
YGR060W	-0.0313612	0.000264499	0.975943	-37.0442	1.93861e-10	2.76662e-09	2
YGR061C	0.0712637	0	0.979331	3.09201	2.45511e-12	1.08346e-10	3
YGR063C	0.0260185	-0.000293203	0.829797	-20.0014	2.43114e-05	4.49918e-05	1
YGR065C	0.289382	-0.00105104	0.964533	48.1885	1.99035e-09	1.738e-08	1
YGR066C	-0.0442971	0.00051182	0.947881	-24.7192	2.0044e-08	1.1186e-07	2
YGR067C	-0.00820314	0.00012214	0.632202	-47.6771	0.00247544	0.00318422	2
YGR068C	0.0710059	-0.000759734	0.829356	12.0449	2.46911e-05	4.56062e-05	1
YGR070W	-0.0407406	0.000446987	0.983473	-43.0963	2.03776e-11	4.8711e-10	2
YGR071C	0.0374612	-0.000593577	0.624289	-1.54786	0.00281269	0.00358986	1
YGR072W	0.037855	-0.00050349	0.940849	-32.5838	4.28311e-08	2.03412e-07	1
YGR073C	0.00756754	0	0.774022	-24.7772	1.53303e-05	2.98134e-05	3
YGR074W	0.047809	-0.000363944	0.945399	-9.18797	2.64971e-08	1.38825e-07	1
YGR076C	0.00667444	0	0.834798	-34.3775	1.93804e-06	4.82366e-06	3
YGR078C	0.096782	-0.00110492	0.905255	8.83134	7.23342e-07	2.08115e-06	1
YGR079W	0.0206282	-0.000584015	0.652525	11.8182	0.00176011	0.00231653	1
YGR080W	-0.0325819	0.000425264	0.89693	-27.4013	1.19894e-06	3.20818e-06	2
YGR081C	0.145412	-0.00172532	0.936134	13.1744	6.78637e-08	2.98569e-07	1
YGR082W	0.0293069	-0.000180343	0.938711	-18.0054	5.30037e-08	2.41527e-07	1
YGR083C	0.119225	-0.00147002	0.92438	8.48915	1.86991e-07	6.82858e-07	1
YGR084C	0.0151546	-0.000176889	0.769424	-31.8459	0.000150274	0.000234782	1
YGR085C	0.174421	-0.00196682	0.817601	38.3148	3.68246e-05	6.53861e-05	1
YGR086C	-0.0381045	0.000437291	0.924802	-23.1133	1.80819e-07	6.63696e-07	2
YGR087C	-0.041368	0.000430698	0.990292	-48.8704	8.36997e-13	5.51937e-11	2
YGR088W	-0.046561	0.000545096	0.940504	-21.6162	4.43553e-08	2.0961e-07	2
YGR089W	0.0538536	-0.000774718	0.908894	-17.1093	5.71847e-07	1.71944e-06	1
YGR090W	0.32135	-0.00416077	0.94534	31.2398	2.66704e-08	1.39479e-07	1
YGR091W	0.0285131	-0.000452344	0.841851	-27.1855	1.56458e-05	3.03755e-05	1
YGR092W	-0.0372878	0.000596203	0.950334	-38.2204	1.50082e-08	8.7148e-08	2
YGR093W	0.0301135	-0.000322624	0.800063	-10.8193	6.3879e-05	0.000107313	1
YGR094W	0.120668	-0.000650177	0.962941	18.4846	2.59028e-09	2.16941e-08	1
YGR095C	0.0667981	-0.000943101	0.873185	-4.68941	4.15939e-06	9.38607e-06	1
YGR097W	0.0678225	-0.000467322	0.899691	13.2087	1.01866e-06	2.77699e-06	1
YGR098C	-0.00603277	0	0.900131	-46.0898	7.12213e-08	3.10248e-07	4
YGR100W	-0.0261882	0.000318343	0.974421	-53.4973	2.80105e-10	3.66886e-09	2
YGR101W	-0.0249129	0.000283085	0.804333	-19.0537	5.61187e-05	9.53934e-05	2
YGR102C	-0.0143863	0.000194724	0.718707	-34.7343	0.000495394	0.000713015	2
YGR103W	0.318818	-0.00400762	0.966822	24.2469	1.33388e-09	1.2545e-08	1
YGR104C	0.0134268	-0.000111868	0.83776	-31.2642	1.82368e-05	3.48284e-05	1
YGR105W	0.0156263	0	0.566174	11.449	0.00120939	0.00162489	3
YGR109W-A	-0.00558461	0.000186318	0.79936	-29.6121	6.52388e-05	0.000109309	2
YGR110W	-0.0601228	0.00168091	0.985404	-10.5575	9.6707e-12	2.88963e-10	2
YGR111W	-0.0284463	0.000302411	0.955102	-37.3156	8.19158e-09	5.36474e-08	2
YGR112W	-0.0325248	0.00052383	0.948813	-41.7242	1.79863e-08	1.01562e-07	2
YGR113W	-0.0209741	0.000289248	0.831868	-33.883	2.25896e-05	4.21864e-05	2
YGR116W	0.0173822	0	0.957145	-27.9544	2.83686e-10	3.69049e-09	3
YGR117C	0.0171485	-0.00013271	0.85156	-23.7439	1.06979e-05	2.17201e-05	1
YGR118W	0.0263659	-0.000308834	0.659247	-7.18882	0.00156545	0.0020727	1
YGR119C	0.0802106	-0.000802864	0.926884	3.59319	1.52777e-07	5.78918e-07	1
YGR120C	0.0260669	-0.000275248	0.660086	-3.79305	0.00154245	0.00204555	1
YGR121C	-0.0188873	0.000466932	0.856862	-16.5086	8.60055e-06	1.79163e-05	2
YGR122C-A	-0.0160695	0.000195542	0.895232	-45.7667	1.32246e-06	3.47867e-06	2
YGR123C	0.23503	-0.00316673	0.868769	34.9288	5.1076e-06	1.12465e-05	1
YGR124W	0.214401	-0.00124605	0.979923	25.1986	6.54835e-11	1.18138e-09	1
YGR125W	-0.033506	0.000503447	0.854271	-23.936	9.57783e-06	1.97088e-05	2
YGR126W	-0.0138929	0.000205845	0.568796	-27.8507	0.00642831	0.00780678	2
YGR127W	-0.0325878	0.000409046	0.892589	-25.3003	1.53568e-06	3.95252e-06	2
YGR128C	0.529321	-0.00708782	0.861389	60.4301	7.09231e-06	1.50643e-05	1
YGR129W	0.0137111	-0.000132237	0.581798	-15.071	0.00534953	0.00656476	1
YGR130C	-0.0423075	0.000484197	0.957339	-28.8931	6.02834e-09	4.20226e-08	2
YGR132C	-0.0303192	0.00033329	0.883084	-21.0674	2.55413e-06	6.11818e-06	2
YGR133W	-0.0232595	0.000262954	0.956393	-46.0398	6.87575e-09	4.66819e-08	2
YGR134W	0.00601448	0.000188133	0.982154	-39.0713	3.23048e-11	6.94129e-10	7
YGR135W	-0.0151294	0.000101773	0.883202	-28.7897	2.53867e-06	6.08879e-06	2
YGR136W	0	-7.44675e-05	0.464711	-18.7381	0.00512663	0.00631809	6
YGR137W	-0.00721214	0	0.8366	-32.25	1.80303e-06	4.54281e-06	4
YGR139W	0.00273234	-4.13829e-05	0.604108	-78.9865	0.00385002	0.00480792	1
YGR141W	-0.0108344	0.000123643	0.917435	-59.1103	3.16785e-07	1.04393e-06	2
YGR143W	-0.0227885	0.000215292	0.968155	-45.4611	1.04285e-09	1.03689e-08	2
YGR144W	-0.022296	0.000245775	0.884677	-30.6226	2.3523e-06	5.7197e-06	2
YGR145W	0.237732	-0.00331213	0.909582	28.0346	5.46417e-07	1.65862e-06	1
YGR146C	0	-8.33735e-05	0.77689	-36.1845	1.40872e-05	2.76585e-05	6
YGR148C	0.104757	-0.00102944	0.943223	8.14129	3.34976e-08	1.66674e-07	1
YGR149W	-0.0273688	0.000331755	0.888066	-28.5337	1.96688e-06	4.88485e-06	2
YGR150C	0.0363095	-0.00043103	0.845088	-13.6438	1.38201e-05	2.71621e-05	1
YGR151C	0.141577	-0.00223097	0.855378	19.2341	9.14976e-06	1.89502e-05	1
YGR152C	0.094047	-0.00146262	0.834751	9.23021	2.03625e-05	3.83392e-05	1
YGR154C	-0.0428999	0.000699363	0.974546	-44.0557	2.71988e-10	3.61203e-09	2
YGR155W	0.0886896	-0.000948147	0.64568	33.4605	0.00197868	0.0025864	1
YGR156W	0.0170296	-0.000115562	0.845682	-20.5721	1.35053e-05	2.65797e-05	1
YGR157W	-0.0244836	0.0002014	0.961912	-36.734	3.0528e-09	2.47722e-08	2
YGR158C	0.102342	-0.00122206	0.985651	-20.7752	8.72712e-12	2.73593e-10	1
YGR159C	0.274582	-0.00450041	0.688394	54.5473	0.000915444	0.00125553	1
YGR160W	0.0472419	-0.000675542	0.879819	-16.2787	3.01313e-06	7.06717e-06	1
YGR161C	-0.0170724	0.000188528	0.592532	-13.7501	0.00457682	0.00566988	2
YGR162W	0.193487	-0.00265048	0.874093	27.8837	3.98381e-06	9.0659e-06	1
YGR163W	-0.0170235	0.000304212	0.603234	-19.9644	0.00390129	0.00486876	2
YGR164W	0	1.3945e-05	0.570508	-75.3751	0.00112952	0.00152544	5
YGR165W	0.0258853	-0.000395636	0.838611	-29.9331	1.76705e-05	3.38258e-05	1
YGR166W	0.0561233	-0.000650827	0.83029	1.938	2.38913e-05	4.42858e-05	1
YGR167W	-0.027812	0.000320711	0.919541	-31.6397	2.7129e-07	9.16064e-07	2
YGR169C	0.0272027	-0.000408026	0.84292	-28.8505	1.50219e-05	2.93231e-05	1
YGR171C	0.00370254	-0.000121017	0.753404	-39.039	0.000224863	0.000341732	1
YGR172C	0.0244745	0	0.925564	-8.90381	1.04162e-08	6.44584e-08	3
YGR173W	0.185902	-0.00248298	0.674759	45.5767	0.00118367	0.00159332	1
YGR174C	-0.0351153	0.000374309	0.896919	-17.6816	1.19971e-06	3.20874e-06	2
YGR175C	-0.0141706	0	0.913964	-22.9362	2.68464e-08	1.39889e-07	4
YGR179C	-0.0233848	0.00039074	0.742124	-22.783	0.000294081	0.000437991	2
YGR180C	-0.0108613	0	0.958394	-42.5251	2.33931e-10	3.22393e-09	4
YGR182C	0.0110378	-0.000195938	0.603396	-33.3036	0.0038917	0.00485785	1
YGR183C	-0.0318654	0.000347384	0.909354	-23.5311	5.5476e-07	1.67773e-06	2
YGR184C	-0.0118656	9.78856e-05	0.883961	-40.5575	2.44136e-06	5.89481e-06	2
YGR185C	0.0770152	0	0.904659	29.5428	5.25641e-08	2.39905e-07	3
YGR186W	-0.0152004	0.000281267	0.874492	-44.3083	3.9087e-06	8.91752e-06	2
YGR187C	0.158544	-0.00233283	0.795778	29.0241	7.25464e-05	0.000120184	1
YGR189C	-0.0123658	0.000117578	0.667127	-23.2067	0.00136042	0.00181589	2
YGR190C	-0.0381381	0.0004317	0.913435	-20.2767	4.20771e-07	1.33589e-06	2
YGR191W	0.286619	-0.0028986	0.911097	44.6494	4.93756e-07	1.52304e-06	1
YGR192C	-0.00884075	-6.92815e-05	0.957132	-34.5363	6.2059e-09	4.2906e-08	8
YGR193C	-0.0250224	0.000490261	0.846672	-22.3466	1.29937e-05	2.56785e-05	2
YGR194C	-0.0415586	0.000494191	0.907513	-18.4641	6.25876e-07	1.8499e-06	2
YGR195W	0.134711	-0.00190415	0.951706	0.554297	1.2687e-08	7.54253e-08	1
YGR196C	0.0117418	0	0.808904	-14.7747	5.06048e-06	1.11533e-05	3
YGR197C	-0.0106821	0.000268203	0.7511	-22.3454	0.000237765	0.000360291	2
YGR198W	0.05391	-0.000515623	0.754635	14.3604	0.000218213	0.000332105	1
YGR199W	-0.014782	0.000160447	0.848103	-37.6281	1.22827e-05	2.44844e-05	2
YGR200C	0.25981	-0.00363221	0.955586	19.2074	7.6758e-09	5.09677e-08	1
YGR201C	-0.0404996	0.000415457	0.992283	-52.4753	2.1121e-13	2.48817e-11	2
YGR202C	0.0287022	0	0.912985	-1.57615	2.89092e-08	1.48082e-07	3
YGR204W	0.0692909	0	0.968895	8.54165	3.51501e-11	7.37403e-10	3
YGR205W	-0.0251965	0.00029932	0.730339	-14.1284	0.000384514	0.000563607	2
YGR206W	-0.00748237	0	0.696396	-19.1022	0.000109215	0.000175019	4
YGR207C	0	0.000225677	0.628499	4.51652	0.000423023	0.000615491	5
YGR208W	0.102927	-0.00130724	0.92654	2.51111	1.57146e-07	5.92342e-07	1
YGR209C	-0.0419088	0.000456459	0.980409	-39.3858	5.6545e-11	1.07062e-09	2
YGR210C	0.0296267	-0.000441579	0.647212	-10.1389	0.00192788	0.00252402	1
YGR211W	0.119513	-0.00182671	0.852312	14.3855	1.03769e-05	2.11333e-05	1
YGR214W	0.0548046	-0.000723582	0.710853	6.76811	0.000584406	0.000827633	1
YGR216C	0.0354926	-0.000287785	0.920357	-13.5151	2.55204e-07	8.73051e-07	1
YGR217W	0	0.000100818	0.624803	-19.4201	0.000452226	0.000654661	5
YGR221C	-0.00753398	6.52611e-05	0.818866	-47.6125	3.53179e-05	6.29447e-05	2
YGR222W	-0.0179038	0.000182639	0.871706	-32.6691	4.45906e-06	9.98502e-06	2
YGR223C	-0.0180001	0.000282829	0.675827	-27.0255	0.00116054	0.00156439	2
YGR225W	-0.0288568	0.000314011	0.946249	-34.8762	2.41171e-08	1.28947e-07	2
YGR227W	0.00334292	0	0.579728	-35.6454	0.000974593	0.00132935	3
YGR228W	0.0109342	-0.000166666	0.681256	-42.4571	0.00104871	0.00142435	1
YGR229C	0.0969061	-0.0015025	0.684894	22.7646	0.000978908	0.00133397	1
YGR230W	-0.0111129	0.00012838	0.868113	-50.9527	5.26275e-06	1.15282e-05	2
YGR231C	-0.0323511	0.000353927	0.938631	-29.5313	5.34176e-08	2.4322e-07	2
YGR232W	-0.0351394	0.000412425	0.966552	-39.2038	1.40031e-09	1.30415e-08	2
YGR233C	-0.00338475	0	0.627121	-38.2457	0.000433719	0.000629617	4
YGR234W	0.0382442	0.00173902	0.97156	31.4926	5.29133e-10	6.08344e-09	7
YGR235C	-0.0252242	0.000330714	0.808801	-24.4147	4.88562e-05	8.412e-05	2
YGR237C	-0.0321904	0.000377805	0.93951	-32.5198	4.89876e-08	2.26288e-07	2
YGR239C	0	0.000789056	0.985559	-13.3914	2.3814e-13	2.67884e-11	5
YGR240C	-0.0127042	0	0.945837	-33.669	1.30657e-09	1.2349e-08	4
YGR241C	-0.0121254	0.000102467	0.861323	-37.4532	7.11266e-06	1.51019e-05	2
YGR244C	-0.0341956	0.000356983	0.981363	-44.756	4.19067e-11	8.43574e-10	2
YGR245C	0.221194	-0.00315937	0.910316	25.1558	5.20351e-07	1.59554e-06	1
YGR246C	-0.0163644	0.000221461	0.714312	-30.5398	0.000543689	0.000776292	2
YGR247W	-0.018149	0.000210302	0.836117	-32.5304	1.93733e-05	3.67299e-05	2
YGR248W	-0.0489173	0.000599343	0.868972	-8.82738	5.06045e-06	1.11533e-05	2
YGR249W	-0.0115518	9.10106e-05	0.933419	-49.4078	8.71154e-08	3.62827e-07	2
YGR250C	-0.0203507	0.000170356	0.991437	-65.5574	3.94356e-13	3.76172e-11	2
YGR251W	0.0534246	-0.00072742	0.68388	6.9425	0.000997963	0.00135864	1
YGR252W	0.0109193	0	0.917632	-31.4688	2.0191e-08	1.12571e-07	3
YGR253C	-0.0199372	0.000191563	0.955293	-44.6983	7.98492e-09	5.24736e-08	2
YGR254W	-0.00684121	-9.36624e-05	0.971989	-42.2844	4.83021e-10	5.66686e-09	8
YGR255C	-0.0390548	0.000406174	0.988447	-47.9212	2.37791e-12	1.0827e-10	2
YGR256W	-0.0407564	0.000418102	0.989924	-48.2496	1.04665e-12	6.45658e-11	2
YGR257C	-0.0161456	0.000497529	0.954199	-26.8315	9.23046e-09	5.89045e-08	2
YGR259C	-0.00486661	0	0.861242	-46.9385	6.15425e-07	1.82559e-06	4
YGR260W	0.040515	-0.000382104	0.593983	17.3641	0.00447987	0.00555698	1
YGR261C	0.0189926	0	0.926432	-16.7013	9.64764e-09	6.09565e-08	3
YGR264C	0.167302	-0.00174542	0.874954	33.1717	3.82304e-06	8.74164e-06	1
YGR265W	0.00651937	-7.2851e-05	0.652388	-46.8917	0.00176428	0.00232148	1
YGR266W	0	0.000148961	0.805788	-21.4025	5.63067e-06	1.22546e-05	5
YGR267C	0	0.000587529	0.925916	3.22413	1.00986e-08	6.30633e-08	5
YGR271C-A	0.144613	-0.00205742	0.947014	4.00252	2.21285e-08	1.21272e-07	1
YGR271W	0.0055281	0	0.789365	-35.547	9.62695e-06	1.97673e-05	3
YGR274C	-0.00187737	0	0.456449	-45.51	0.00570302	0.00698213	4
YGR275W	-0.01688	0.000220834	0.57659	-19.3889	0.00576194	0.00704674	2
YGR278W	0.0658584	-0.000894003	0.843838	-0.42059	1.4503e-05	2.84165e-05	1
YGR279C	-0.0189934	0.000191905	0.880187	-31.7485	2.9582e-06	6.95938e-06	2
YGR280C	0.190373	-0.00238499	0.920367	22.7739	2.55002e-07	8.7288e-07	1
YGR281W	-0.0212056	0.000218721	0.96087	-47.2362	3.58953e-09	2.80423e-08	2
YGR282C	-0.00732211	0	0.919924	-43.9185	1.67895e-08	9.58421e-08	4
YGR283C	0.27177	-0.00326378	0.941164	30.1667	4.14801e-08	1.98973e-07	1
YGR284C	-0.0124984	6.2108e-05	0.967477	-50.5352	1.18346e-09	1.13975e-08	2
YGR285C	0.0913428	-0.00131263	0.879341	3.4715	3.08569e-06	7.21672e-06	1
YGR286C	0.1196	-0.0017658	0.758639	23.7488	0.000197701	0.000303508	1
YGR293C	0	2.36434e-05	0.426293	-50.8225	0.00831768	0.00994966	5
YGR294W	-0.024729	0.000337581	0.826021	-28.0335	2.77322e-05	5.06042e-05	2
YGR296W	-0.0136673	0.00016735	0.578884	-23.4524	0.00557712	0.00683236	2
YHL001W	0.127378	-0.00157411	0.783266	28.6674	0.000103649	0.000166891	1
YHL002W	-0.0227155	0.000332709	0.652715	-18.2666	0.00175436	0.00230949	2
YHL003C	0.0234374	-0.000172169	0.926848	-25.1257	1.53234e-07	5.79708e-07	1
YHL007C	0.0898661	-0.00121218	0.785314	14.9507	9.79091e-05	0.000158494	1
YHL008C	-0.0127307	9.15489e-05	0.900374	-37.9299	9.77744e-07	2.69394e-06	2
YHL009C	0.0190203	-0.000189177	0.900131	-34.2577	9.92139e-07	2.7247e-06	1
YHL010C	-0.0158424	0.000184596	0.789721	-32.2216	8.64528e-05	0.000141265	2
YHL011C	0.131042	-0.00163188	0.70986	35.0824	0.000596548	0.000843578	1
YHL012W	0.0412439	-0.00048434	0.828452	-7.58374	2.54863e-05	4.6939e-05	1
YHL013C	0.0256709	-0.000389391	0.631428	-13.5223	0.00250687	0.0032232	1
YHL014C	0.0244389	-0.000308142	0.714102	-16.0679	0.000546089	0.00077875	1
YHL015W	0.172152	-0.00166571	0.926844	27.5981	1.53289e-07	5.79708e-07	1
YHL019C	-0.0342623	0.000381787	0.95482	-33.3296	8.50549e-09	5.52778e-08	2
YHL021C	-0.0354144	0.000431766	0.812872	-11.9849	4.29377e-05	7.47826e-05	2
YHL023C	-0.0109271	0.000118308	0.797309	-41.3493	6.93437e-05	0.000115445	2
YHL025W	-0.0114538	0.000121179	0.789631	-38.4168	8.66735e-05	0.000141557	2
YHL026C	0.0241217	-0.000469769	0.684936	-9.85278	0.000978128	0.00133322	1
YHL027W	-0.0110101	0.000344641	0.879405	-21.7123	3.07593e-06	7.19682e-06	2
YHL028W	-0.0340964	0.000381599	0.928258	-26.2761	1.3635e-07	5.28183e-07	2
YHL029C	0.100961	-0.00112904	0.864609	16.9107	6.15932e-06	1.32992e-05	1
YHL030W	-0.0195241	0.000128283	0.978166	-47.4012	1.08351e-10	1.76056e-09	2
YHL032C	0.0609688	-0.000640508	0.631076	23.7781	0.00252129	0.00323956	1
YHL033C	0.334126	-0.00492125	0.727574	57.0425	0.000408783	0.000596756	1
YHL034C	-0.0230138	0.000194534	0.973811	-45.08	3.22615e-10	4.11299e-09	2
YHL035C	-0.00753925	0	0.852672	-32.7578	9.12429e-07	2.54354e-06	4
YHL036W	-0.0586886	0.00221684	0.991602	-3.63719	3.50868e-13	3.53145e-11	2
YHL038C	0	0.000356371	0.938752	-14.8352	2.91447e-09	2.38181e-08	5
YHL039W	0.0514951	-0.000582077	0.740931	8.36609	0.000302339	0.000449125	1
YHL042W	-0.0183116	0.000703682	0.958907	-13.4282	4.81512e-09	3.51455e-08	2
YHL043W	-0.00563203	0.000398282	0.969557	-27.6975	7.96032e-10	8.4571e-09	2
YHL044W	-0.0238175	0.00037027	0.831621	-31.6351	2.27894e-05	4.25042e-05	2
YHL046C	-0.0253198	0.000373417	0.784819	-25.0461	9.92723e-05	0.00016043	2
YHR001W	-0.0348704	0.000398019	0.9232	-25.2298	2.05195e-07	7.3444e-07	2
YHR001W-A	-0.0276368	0.000232887	0.989569	-53.557	1.28841e-12	7.46629e-11	2
YHR002W	-0.0200291	0.000248042	0.622196	-15.1226	0.00290804	0.00370414	2
YHR003C	0.134847	-0.00202658	0.896554	11.97	1.22543e-06	3.26232e-06	1
YHR004C	-0.024652	0.000278932	0.919579	-34.5571	2.70539e-07	9.14604e-07	2
YHR005C	0	-7.4069e-05	0.600944	-27.1609	0.00068593	0.000960035	6
YHR005C-A	0.0198901	-0.000333606	0.616071	-18.7578	0.00320262	0.00405594	1
YHR006W	0	0.000422033	0.970272	-21.0999	2.61714e-11	5.88805e-10	5
YHR007C	-0.0323277	0.000286215	0.998635	-80.8123	6.45604e-18	1.85191e-14	2
YHR008C	-0.0423486	0.000455539	0.982081	-39.9902	3.31089e-11	7.08752e-10	2
YHR009C	-0.0120181	6.99159e-05	0.958403	-49.9992	5.18038e-09	3.71498e-08	2
YHR010W	0.163438	-0.00175068	0.955373	14.7749	7.89886e-09	5.20871e-08	1
YHR011W	-0.0252551	0.000250955	0.944825	-35.3492	2.82135e-08	1.45297e-07	2
YHR013C	0.0830777	-0.00104663	0.935861	-5.80474	6.96198e-08	3.04195e-07	1
YHR014W	0.015737	-0.000267487	0.668117	-28.7283	0.00133631	0.00178663	1
YHR015W	-0.00144557	0	0.747524	-72.2524	3.19816e-05	5.75348e-05	4
YHR016C	-0.0411501	0.0005055	0.949848	-29.8531	1.5913e-08	9.18442e-08	2
YHR017W	-0.0239672	0.000321419	0.73527	-20.3855	0.000344204	0.000507505	2
YHR018C	0.498101	0	0.906407	85.2403	4.65681e-08	2.17735e-07	3
YHR019C	0.140331	-0.0012769	0.907112	27.2114	6.42311e-07	1.88778e-06	1
YHR020W	0.0963971	0	0.969732	18.0243	2.94273e-11	6.39486e-10	3
YHR021C	0.0461345	-0.0005253	0.898576	-12.1636	1.08851e-06	2.95123e-06	1
YHR021W-A	0.00411143	0	0.66332	-34.7845	0.000218239	0.000332105	3
[truncated: 2,800 more rows]

## Sheet: Nb of genes by cluster
Cluster	Number		Up-regulated	Down-regulated
1	1555		1555
2	2235			2235
3	381		381
4	168			168
5	292		292
6	99			99
7	64		64
8	5			5
	4799		2292	2507

## Sheet: Average regression coeff per cluster
Cluster	avg. b1	avg. b2
1	0.098201	-0.00122082
2	-0.0256022	0.000394778
3	0.0303615	0
4	-0.00604278	0
5	0	0.000644763
6	0	-0.000112606
7	0.0469669	0.000717135
8	-0.00495727	-6.51298e-05
