# Supplementary material for: Relief from nitrogen starvation entails quick unexpected down-regulation of glycolytic/lipid metabolism genes in enological Saccharomyces cerevisiae
Source: PLoS One. 2019 Apr 25;14(4):e0215870. doi: 10.1371/journal.pone.0215870 (PMC6483528; doi:10.1371/journal.pone.0215870)
Supplement: S4 Table — This spreadsheet contains the GO-term enrichment for each cluster. (XLSX) [file pone.0215870.s007.xlsx]

## Sheet: Up-regulated
GO Term	Adjusted p-value	Matches	GO Term ID
ribonucleoprotein complex biogenesis	3.14703e-76	YAL025C,YAL032C,YAL035W,YAL059W,YBL004W,YBL018C,YBL072C,YBR048W,YBR055C,YBR079C,YBR102C,YBR141C,YBR142W,YBR146W,YBR152W,YBR154C,YBR167C,YBR181C,YBR189W,YBR237W,YBR247C,YBR257W,YBR267W,YCL031C,YCL054W,YCL059C,YCR031C,YCR035C,YCR047C,YCR057C,YCR072C,YCR077C,YDL014W,YDL030W,YDL031W,YDL043C,YDL060W,YDL063C,YDL083C,YDL087C,YDL108W,YDL111C,YDL136W,YDL148C,YDL153C,YDL160C,YDL166C,YDL191W,YDL202W,YDL208W…	GO:0022613
ncRNA metabolic process	9.28506e-72	YAL020C,YAL025C,YAL035W,YAL043C,YBL004W,YBL014C,YBL018C,YBL024W,YBL025W,YBL071W-A,YBL072C,YBL076C,YBR048W,YBR061C,YBR121C,YBR141C,YBR142W,YBR146W,YBR154C,YBR167C,YBR181C,YBR189W,YBR247C,YBR257W,YCL031C,YCL054W,YCL059C,YCR031C,YCR035C,YCR047C,YCR057C,YDL014W,YDL031W,YDL033C,YDL036C,YDL047W,YDL051W,YDL060W,YDL083C,YDL111C,YDL112W,YDL136W,YDL148C,YDL150W,YDL153C,YDL166C,YDL191W,YDL201W,YDL208W,YDL21…	GO:0034660
ribosome biogenesis	1.45249e-68	YAL025C,YAL035W,YAL059W,YBL004W,YBL018C,YBL072C,YBR048W,YBR141C,YBR142W,YBR146W,YBR154C,YBR167C,YBR181C,YBR189W,YBR247C,YBR257W,YBR267W,YCL031C,YCL054W,YCL059C,YCR031C,YCR035C,YCR047C,YCR057C,YCR072C,YDL014W,YDL031W,YDL060W,YDL063C,YDL083C,YDL111C,YDL136W,YDL148C,YDL153C,YDL166C,YDL191W,YDL202W,YDL208W,YDL213C,YDL229W,YDR021W,YDR025W,YDR060W,YDR064W,YDR083W,YDR087C,YDR091C,YDR101C,YDR117C,YDR156W…	GO:0042254
RNA processing	4.93907e-68	YAL020C,YAL025C,YAL032C,YAL035W,YAL043C,YBL004W,YBL018C,YBL024W,YBL071W-A,YBL072C,YBR048W,YBR055C,YBR061C,YBR102C,YBR119W,YBR141C,YBR142W,YBR146W,YBR152W,YBR160W,YBR167C,YBR181C,YBR189W,YBR236C,YBR237W,YBR247C,YBR257W,YCL031C,YCL054W,YCL059C,YCR031C,YCR035C,YCR047C,YCR057C,YCR063W,YCR077C,YDL014W,YDL030W,YDL031W,YDL033C,YDL036C,YDL043C,YDL044C,YDL047W,YDL051W,YDL060W,YDL083C,YDL084W,YDL087C,YDL10…	GO:0006396
RNA metabolic process	8.47471e-68	YAL011W,YAL013W,YAL019W,YAL020C,YAL021C,YAL025C,YAL032C,YAL035W,YAL040C,YAL043C,YAR002W,YAR003W,YAR014C,YBL004W,YBL005W,YBL008W,YBL014C,YBL018C,YBL021C,YBL024W,YBL025W,YBL032W,YBL035C,YBL054W,YBL071W-A,YBL072C,YBL076C,YBL079W,YBR034C,YBR048W,YBR049C,YBR055C,YBR057C,YBR060C,YBR061C,YBR081C,YBR083W,YBR087W,YBR095C,YBR102C,YBR119W,YBR121C,YBR135W,YBR141C,YBR142W,YBR143C,YBR146W,YBR152W,YBR154C,YBR16…	GO:0016070
ncRNA processing	3.97704e-62	YAL020C,YAL025C,YAL035W,YAL043C,YBL004W,YBL018C,YBL024W,YBL071W-A,YBL072C,YBR048W,YBR061C,YBR141C,YBR142W,YBR146W,YBR167C,YBR181C,YBR189W,YBR247C,YBR257W,YCL031C,YCL054W,YCL059C,YCR031C,YCR035C,YCR047C,YCR057C,YDL014W,YDL031W,YDL033C,YDL036C,YDL047W,YDL051W,YDL060W,YDL083C,YDL111C,YDL112W,YDL136W,YDL148C,YDL153C,YDL166C,YDL191W,YDL201W,YDL208W,YDL213C,YDL229W,YDR021W,YDR025W,YDR045C,YDR064W,YDR08…	GO:0034470
nucleic acid metabolic process	4.59599e-55	YAL011W,YAL013W,YAL019W,YAL020C,YAL021C,YAL025C,YAL032C,YAL035W,YAL040C,YAL043C,YAR002W,YAR003W,YAR014C,YBL004W,YBL005W,YBL008W,YBL014C,YBL018C,YBL021C,YBL023C,YBL024W,YBL025W,YBL032W,YBL035C,YBL054W,YBL055C,YBL071W-A,YBL072C,YBL076C,YBL079W,YBR034C,YBR048W,YBR049C,YBR055C,YBR057C,YBR060C,YBR061C,YBR081C,YBR083W,YBR087W,YBR095C,YBR102C,YBR119W,YBR121C,YBR135W,YBR141C,YBR142W,YBR143C,YBR146W,YBR15…	GO:0090304
cytoplasmic translation	9.03638e-52	YAL035W,YAL036C,YBL027W,YBL071W-A,YBL072C,YBL087C,YBL092W,YBR031W,YBR048W,YBR061C,YBR079C,YBR084C-A,YBR181C,YBR191W,YBR246W,YBR261C,YCL037C,YCR031C,YCR077C,YDL061C,YDL075W,YDL081C,YDL082W,YDL083C,YDL130W,YDL133C-A,YDL136W,YDL184C,YDL191W,YDL229W,YDR012W,YDR025W,YDR064W,YDR117C,YDR152W,YDR172W,YDR382W,YDR418W,YDR429C,YDR447C,YDR450W,YDR471W,YDR500C,YEL054C,YER007C-A,YER025W,YER056C-A,YER074W,YER10…	GO:0002181
gene expression	7.56525e-51	YAL003W,YAL011W,YAL013W,YAL019W,YAL020C,YAL021C,YAL025C,YAL032C,YAL035W,YAL036C,YAL040C,YAL043C,YAR002W,YAR003W,YAR014C,YBL004W,YBL005W,YBL008W,YBL014C,YBL018C,YBL021C,YBL024W,YBL025W,YBL027W,YBL032W,YBL054W,YBL071W-A,YBL072C,YBL076C,YBL079W,YBL087C,YBL092W,YBR031W,YBR034C,YBR048W,YBR049C,YBR055C,YBR060C,YBR061C,YBR079C,YBR081C,YBR083W,YBR084C-A,YBR095C,YBR102C,YBR106W,YBR118W,YBR119W,YBR121C,YBR…	GO:0010467
ribosomal small subunit biogenesis	5.06024e-45	YAL035W,YBL004W,YBL072C,YBR048W,YBR146W,YBR181C,YBR189W,YBR247C,YCL031C,YCL059C,YCR031C,YCR047C,YCR057C,YDL060W,YDL083C,YDL148C,YDL153C,YDL166C,YDL213C,YDR021W,YDR025W,YDR064W,YDR159W,YDR299W,YDR324C,YDR339C,YDR398W,YDR447C,YDR449C,YDR450W,YEL026W,YER074W,YER082C,YER102W,YER127W,YFR001W,YGL120C,YGL171W,YGR081C,YGR090W,YGR103W,YGR118W,YGR128C,YGR145W,YGR159C,YGR214W,YGR251W,YGR271C-A,YHL015W,YHR02…	GO:0042274
cellular aromatic compound metabolic process	7.5353e-45	YAL011W,YAL013W,YAL019W,YAL020C,YAL021C,YAL025C,YAL032C,YAL035W,YAL040C,YAL043C,YAR002W,YAR003W,YAR014C,YAR015W,YAR073W,YBL004W,YBL005W,YBL008W,YBL014C,YBL018C,YBL021C,YBL023C,YBL024W,YBL025W,YBL032W,YBL035C,YBL039C,YBL054W,YBL055C,YBL068W,YBL071W-A,YBL072C,YBL076C,YBL079W,YBL098W,YBR034C,YBR048W,YBR049C,YBR055C,YBR057C,YBR060C,YBR061C,YBR081C,YBR083W,YBR084W,YBR087W,YBR092C,YBR095C,YBR102C,YBR11…	GO:0006725
heterocycle metabolic process	1.25744e-43	YAL011W,YAL013W,YAL019W,YAL020C,YAL021C,YAL025C,YAL032C,YAL035W,YAL040C,YAL043C,YAR002W,YAR003W,YAR014C,YAR015W,YAR073W,YBL004W,YBL005W,YBL008W,YBL014C,YBL018C,YBL021C,YBL023C,YBL024W,YBL025W,YBL032W,YBL033C,YBL035C,YBL039C,YBL054W,YBL055C,YBL068W,YBL071W-A,YBL072C,YBL076C,YBL079W,YBL098W,YBR034C,YBR048W,YBR049C,YBR055C,YBR057C,YBR060C,YBR061C,YBR081C,YBR083W,YBR084W,YBR087W,YBR092C,YBR095C,YBR10…	GO:0046483
nucleobase-containing compound metabolic process	2.10023e-43	YAL011W,YAL013W,YAL019W,YAL020C,YAL021C,YAL025C,YAL032C,YAL035W,YAL040C,YAL043C,YAR002W,YAR003W,YAR014C,YAR015W,YAR073W,YBL004W,YBL005W,YBL008W,YBL014C,YBL018C,YBL021C,YBL023C,YBL024W,YBL025W,YBL032W,YBL035C,YBL039C,YBL054W,YBL055C,YBL068W,YBL071W-A,YBL072C,YBL076C,YBL079W,YBL098W,YBR034C,YBR048W,YBR049C,YBR055C,YBR057C,YBR060C,YBR061C,YBR081C,YBR083W,YBR084W,YBR087W,YBR095C,YBR102C,YBR119W,YBR12…	GO:0006139
rRNA metabolic process	1.95272e-42	YAL025C,YAL035W,YBL004W,YBL014C,YBL018C,YBL025W,YBL072C,YBR048W,YBR141C,YBR142W,YBR146W,YBR167C,YBR181C,YBR189W,YBR247C,YBR257W,YCL031C,YCL054W,YCL059C,YCR031C,YCR035C,YCR047C,YCR057C,YDL014W,YDL031W,YDL060W,YDL083C,YDL111C,YDL136W,YDL148C,YDL153C,YDL166C,YDL191W,YDL208W,YDL213C,YDL229W,YDR021W,YDR025W,YDR064W,YDR083W,YDR087C,YDR091C,YDR117C,YDR156W,YDR280W,YDR299W,YDR324C,YDR339C,YDR365C,YDR398W…	GO:0016072
rRNA processing	4.80804e-42	YAL025C,YAL035W,YBL004W,YBL018C,YBL072C,YBR048W,YBR141C,YBR142W,YBR146W,YBR167C,YBR181C,YBR189W,YBR247C,YBR257W,YCL031C,YCL054W,YCL059C,YCR031C,YCR035C,YCR047C,YCR057C,YDL014W,YDL031W,YDL060W,YDL083C,YDL111C,YDL136W,YDL148C,YDL153C,YDL166C,YDL191W,YDL208W,YDL213C,YDL229W,YDR021W,YDR025W,YDR064W,YDR083W,YDR087C,YDR091C,YDR117C,YDR280W,YDR299W,YDR324C,YDR339C,YDR365C,YDR398W,YDR412W,YDR449C,YDR450W…	GO:0006364
organic cyclic compound metabolic process	1.14608e-41	YAL011W,YAL013W,YAL019W,YAL020C,YAL021C,YAL025C,YAL032C,YAL035W,YAL040C,YAL043C,YAR002W,YAR003W,YAR014C,YAR015W,YAR073W,YBL004W,YBL005W,YBL008W,YBL014C,YBL018C,YBL021C,YBL023C,YBL024W,YBL025W,YBL032W,YBL033C,YBL035C,YBL039C,YBL054W,YBL055C,YBL068W,YBL071W-A,YBL072C,YBL076C,YBL079W,YBL098W,YBR034C,YBR048W,YBR049C,YBR055C,YBR057C,YBR060C,YBR061C,YBR081C,YBR083W,YBR084W,YBR087W,YBR092C,YBR095C,YBR10…	GO:1901360
ribosomal large subunit biogenesis	2.35353e-39	YAL025C,YBR142W,YBR267W,YCL054W,YCR072C,YDL031W,YDL063C,YDL136W,YDL191W,YDL208W,YDR060W,YDR083W,YDR091C,YDR312W,YDR418W,YDR496C,YDR500C,YEL026W,YEL054C,YER002W,YER006W,YER126C,YFL002C,YFR001W,YGL031C,YGL064C,YGL076C,YGL078C,YGL099W,YGL111W,YGL120C,YGL135W,YGL246C,YGR034W,YGR085C,YGR103W,YGR148C,YGR162W,YGR245C,YHL001W,YHL033C,YHR066W,YHR085W,YHR088W,YHR197W,YIL110W,YIL148W,YIR012W,YIR026C,YJL122W…	GO:0042273
maturation of SSU-rRNA	1.73737e-37	YAL035W,YBL004W,YBL072C,YBR048W,YBR146W,YBR181C,YBR189W,YBR247C,YCL059C,YCR031C,YCR047C,YCR057C,YDL060W,YDL083C,YDL148C,YDL153C,YDL166C,YDR021W,YDR025W,YDR064W,YDR299W,YDR324C,YDR339C,YDR398W,YDR449C,YDR450W,YEL026W,YER074W,YER082C,YER102W,YER127W,YFR001W,YGL120C,YGL171W,YGR081C,YGR090W,YGR103W,YGR118W,YGR128C,YGR145W,YGR214W,YGR251W,YGR271C-A,YHL015W,YHR021C,YHR065C,YHR169W,YHR196W,YIL019W,YIL06…	GO:0030490
maturation of SSU-rRNA from tricistronic rRNA transcript (SSU-rRNA, 5.8S rRNA, LSU-rRNA)	1.0534e-33	YAL035W,YBL004W,YBL072C,YBR048W,YBR146W,YBR181C,YBR189W,YBR247C,YCL059C,YCR031C,YCR047C,YCR057C,YDL060W,YDL083C,YDL148C,YDL153C,YDL166C,YDR021W,YDR025W,YDR064W,YDR299W,YDR324C,YDR339C,YDR398W,YDR449C,YDR450W,YEL026W,YER074W,YER082C,YER102W,YER127W,YFR001W,YGL120C,YGL171W,YGR081C,YGR090W,YGR103W,YGR118W,YGR128C,YGR145W,YGR214W,YGR251W,YGR271C-A,YHL015W,YHR021C,YHR065C,YHR169W,YHR196W,YIL019W,YIL06…	GO:0000462
ribonucleoprotein complex assembly	1.56309e-28	YAL032C,YAL035W,YBR048W,YBR055C,YBR079C,YBR102C,YBR152W,YBR237W,YCL031C,YCR031C,YCR057C,YCR072C,YCR077C,YDL030W,YDL031W,YDL043C,YDL087C,YDL108W,YDL160C,YDL209C,YDR025W,YDR060W,YDR088C,YDR117C,YDR190C,YDR312W,YDR364C,YDR416W,YDR418W,YDR447C,YEL015W,YEL054C,YER007C-A,YER025W,YER112W,YER131W,YER172C,YFL002C,YFL017W-A,YFL023W,YFR005C,YGL031C,YGL049C,YGL064C,YGL099W,YGL189C,YGL244W,YGR006W,YGR074W,YGR…	GO:0022618
cellular nitrogen compound metabolic process	2.85495e-28	YAL003W,YAL011W,YAL013W,YAL019W,YAL020C,YAL021C,YAL025C,YAL032C,YAL035W,YAL036C,YAL040C,YAL043C,YAR002W,YAR003W,YAR014C,YAR015W,YAR035W,YAR073W,YBL004W,YBL005W,YBL008W,YBL014C,YBL018C,YBL021C,YBL023C,YBL024W,YBL025W,YBL027W,YBL032W,YBL033C,YBL035C,YBL039C,YBL054W,YBL055C,YBL068W,YBL071W-A,YBL072C,YBL076C,YBL079W,YBL087C,YBL092W,YBL098W,YBR031W,YBR034C,YBR048W,YBR049C,YBR055C,YBR057C,YBR060C,YBR06…	GO:0034641
ribonucleoprotein complex subunit organization	4.72638e-28	YAL032C,YAL035W,YBR048W,YBR055C,YBR079C,YBR102C,YBR152W,YBR237W,YCL031C,YCR031C,YCR057C,YCR072C,YCR077C,YDL030W,YDL031W,YDL043C,YDL087C,YDL108W,YDL160C,YDL209C,YDR025W,YDR060W,YDR088C,YDR091C,YDR117C,YDR190C,YDR312W,YDR364C,YDR416W,YDR418W,YDR447C,YEL015W,YEL054C,YER007C-A,YER025W,YER112W,YER131W,YER172C,YFL002C,YFL017W-A,YFL023W,YFR005C,YGL031C,YGL049C,YGL064C,YGL099W,YGL120C,YGL189C,YGL244W,YGR…	GO:0071826
tRNA metabolic process	1.12843e-27	YAL020C,YAL043C,YBL018C,YBL024W,YBL071W-A,YBL076C,YBR061C,YBR121C,YBR154C,YBR167C,YBR257W,YCR035C,YDL033C,YDL036C,YDL047W,YDL051W,YDL111C,YDL112W,YDL150W,YDL201W,YDL219W,YDR023W,YDR037W,YDR045C,YDR120C,YDR165W,YDR267C,YDR280W,YDR341C,YDR463W,YDR478W,YER112W,YER146W,YER168C,YFL001W,YFL022C,YGL043W,YGL050W,YGL063W,YGL091C,YGL105W,YGL130W,YGL169W,YGL211W,YGL232W,YGL236C,YGL243W,YGL245W,YGR024C,YGR09…	GO:0006399
maturation of 5.8S rRNA	2.35103e-27	YAL025C,YBL004W,YBR142W,YBR247C,YCL054W,YCL059C,YCR035C,YCR047C,YCR057C,YDL031W,YDL111C,YDL148C,YDL153C,YDR280W,YDR339C,YDR449C,YDR450W,YDR500C,YER082C,YER126C,YER127W,YFR001W,YGL078C,YGL120C,YGL171W,YGL246C,YGR095C,YGR158C,YGR195W,YGR214W,YGR251W,YHR069C,YHR081W,YHR088W,YHR169W,YJL010C,YJL050W,YJL069C,YJL109C,YJL136C,YJL177W,YJR002W,YKL014C,YKL021C,YKL099C,YKL180W,YKR057W,YKR063C,YKR081C,YLL035W…	GO:0000460
maturation of 5.8S rRNA from tricistronic rRNA transcript (SSU-rRNA, 5.8S rRNA, LSU-rRNA)	6.30704e-27	YAL025C,YBL004W,YBR142W,YBR247C,YCL054W,YCL059C,YCR035C,YCR047C,YCR057C,YDL031W,YDL111C,YDL148C,YDL153C,YDR280W,YDR339C,YDR449C,YDR450W,YDR500C,YER082C,YER126C,YER127W,YFR001W,YGL078C,YGL120C,YGL171W,YGL246C,YGR095C,YGR158C,YGR195W,YGR214W,YGR251W,YHR069C,YHR081W,YHR088W,YHR169W,YJL010C,YJL050W,YJL069C,YJL109C,YJL136C,YJL177W,YJR002W,YKL014C,YKL021C,YKL099C,YKL180W,YKR057W,YKR063C,YKR081C,YLL035W…	GO:0000466
RNA localization	4.04504e-26	YAL029C,YAL059W,YAR002W,YBL032W,YBL079W,YBR017C,YBR034C,YBR118W,YBR130C,YBR247C,YCL011C,YCR035C,YCR047C,YDL084W,YDL088C,YDL116W,YDL160C,YDL207W,YDL229W,YDR002W,YDR091C,YDR101C,YDR138W,YDR159W,YDR192C,YDR206W,YDR361C,YDR395W,YDR450W,YER006W,YER105C,YER107C,YER110C,YER131W,YER165W,YFR001W,YFR002W,YGL092W,YGL097W,YGL099W,YGL122C,YGL123W,YGL171W,YGL172W,YGL189C,YGL247W,YGR006W,YGR063C,YGR081C,YGR082W…	GO:0006403
cleavage involved in rRNA processing	6.11005e-24	YBL004W,YBR247C,YCL059C,YCR035C,YCR047C,YCR057C,YDL060W,YDL111C,YDL148C,YDL153C,YDL208W,YDR280W,YDR339C,YDR449C,YDR450W,YDR500C,YER082C,YER127W,YFR001W,YGL078C,YGL171W,YGL246C,YGR095C,YGR158C,YGR195W,YGR214W,YGR251W,YHR021C,YHR069C,YHR072W-A,YHR081W,YHR169W,YJL010C,YJL050W,YJL069C,YJL109C,YJL136C,YJL177W,YJR002W,YKL099C,YKL180W,YKR057W,YKR063C,YLL035W,YLR048W,YLR051C,YLR059C,YLR129W,YLR185W,YLR18…	GO:0000469
cellular component biogenesis	1.21701e-23	YAL003W,YAL019W,YAL025C,YAL032C,YAL034W-A,YAL035W,YAL059W,YAR014C,YBL002W,YBL004W,YBL008W,YBL014C,YBL018C,YBL023C,YBL061C,YBL072C,YBL079W,YBR007C,YBR023C,YBR048W,YBR055C,YBR060C,YBR079C,YBR081C,YBR102C,YBR118W,YBR141C,YBR142W,YBR146W,YBR152W,YBR154C,YBR160W,YBR164C,YBR167C,YBR181C,YBR189W,YBR198C,YBR202W,YBR217W,YBR233W-A,YBR237W,YBR245C,YBR247C,YBR257W,YBR267W,YCL029C,YCL031C,YCL054W,YCL059C,YCR…	GO:0044085
RNA transport	2.24585e-23	YAL029C,YAL059W,YAR002W,YBL032W,YBL079W,YBR017C,YBR034C,YBR118W,YBR130C,YBR247C,YCL011C,YCR035C,YCR047C,YDL084W,YDL088C,YDL116W,YDL160C,YDL207W,YDL229W,YDR002W,YDR091C,YDR101C,YDR138W,YDR159W,YDR192C,YDR206W,YDR361C,YDR395W,YDR450W,YER006W,YER105C,YER107C,YER110C,YER131W,YER165W,YFR001W,YFR002W,YGL092W,YGL097W,YGL099W,YGL122C,YGL123W,YGL172W,YGL189C,YGL247W,YGR081C,YGR082W,YGR090W,YGR116W,YGR119C…	GO:0050658
establishment of RNA localization	2.24585e-23	YAL029C,YAL059W,YAR002W,YBL032W,YBL079W,YBR017C,YBR034C,YBR118W,YBR130C,YBR247C,YCL011C,YCR035C,YCR047C,YDL084W,YDL088C,YDL116W,YDL160C,YDL207W,YDL229W,YDR002W,YDR091C,YDR101C,YDR138W,YDR159W,YDR192C,YDR206W,YDR361C,YDR395W,YDR450W,YER006W,YER105C,YER107C,YER110C,YER131W,YER165W,YFR001W,YFR002W,YGL092W,YGL097W,YGL099W,YGL122C,YGL123W,YGL172W,YGL189C,YGL247W,YGR081C,YGR082W,YGR090W,YGR116W,YGR119C…	GO:0051236
nucleic acid transport	1.60392e-22	YAL029C,YAL059W,YAR002W,YBL032W,YBL079W,YBR017C,YBR034C,YBR118W,YBR130C,YBR247C,YCL011C,YCR035C,YCR047C,YDL084W,YDL088C,YDL116W,YDL160C,YDL207W,YDL229W,YDR002W,YDR091C,YDR101C,YDR138W,YDR159W,YDR192C,YDR206W,YDR361C,YDR395W,YDR450W,YER006W,YER105C,YER107C,YER110C,YER131W,YER165W,YFR001W,YFR002W,YGL092W,YGL097W,YGL099W,YGL122C,YGL123W,YGL172W,YGL189C,YGL247W,YGR081C,YGR082W,YGR090W,YGR116W,YGR119C…	GO:0050657
ribosome assembly	8.5538e-22	YAL035W,YBR048W,YCL031C,YCR031C,YCR057C,YCR072C,YDR025W,YDR060W,YDR312W,YDR418W,YDR447C,YEL054C,YER131W,YFL002C,YGL031C,YGL064C,YGL099W,YGL189C,YGR085C,YGR148C,YGR159C,YGR214W,YHR021C,YHR066W,YHR085W,YHR088W,YHR197W,YIL110W,YIL148W,YIR012W,YIR026C,YJL191W,YJR123W,YKL009W,YKL021C,YKL156W,YKL173W,YKR081C,YKR094C,YLL008W,YLR009W,YLR022C,YLR048W,YLR075W,YLR106C,YLR167W,YLR221C,YLR264W,YLR340W,YLR448W…	GO:0042255
regulation of gene expression	2.45501e-21	YAL003W,YAL011W,YAL013W,YAL019W,YAL021C,YAL035W,YAL040C,YAR002W,YAR003W,YAR014C,YBL005W,YBL008W,YBL014C,YBL018C,YBL021C,YBL025W,YBL032W,YBL054W,YBL071W-A,YBL079W,YBR034C,YBR049C,YBR060C,YBR081C,YBR083W,YBR095C,YBR135W,YBR160W,YBR167C,YBR175W,YBR185C,YBR189W,YBR198C,YBR202W,YBR237W,YBR239C,YBR240C,YBR245C,YBR246W,YBR257W,YBR271W,YBR297W,YCL010C,YCL011C,YCL055W,YCL066W,YCR020W-B,YCR033W,YCR035C,YCR…	GO:0010468
RNA export from nucleus	2.67277e-21	YAL059W,YAR002W,YBL079W,YBR034C,YBR118W,YBR247C,YCL011C,YCR035C,YCR047C,YDL084W,YDL088C,YDL116W,YDL207W,YDL229W,YDR002W,YDR091C,YDR101C,YDR138W,YDR159W,YDR192C,YDR206W,YDR361C,YDR395W,YDR450W,YER006W,YER105C,YER107C,YER131W,YFR001W,YFR002W,YGL092W,YGL097W,YGL099W,YGL122C,YGL123W,YGL172W,YGL189C,YGR081C,YGR090W,YGR116W,YGR128C,YGR214W,YGR245C,YGR285C,YHR088W,YHR167W,YHR170W,YHR197W,YIL143C,YIL148W…	GO:0006405
nuclear export	1.44813e-20	YAL059W,YAR002W,YBL079W,YBR034C,YBR118W,YBR165W,YBR247C,YCL011C,YCR035C,YCR047C,YDL084W,YDL088C,YDL116W,YDL207W,YDL229W,YDR002W,YDR091C,YDR101C,YDR138W,YDR159W,YDR192C,YDR206W,YDR361C,YDR395W,YDR450W,YER006W,YER105C,YER107C,YER131W,YFR001W,YFR002W,YGL092W,YGL097W,YGL099W,YGL122C,YGL123W,YGL172W,YGL189C,YGL238W,YGR081C,YGR090W,YGR116W,YGR128C,YGR214W,YGR245C,YGR285C,YHR088W,YHR167W,YHR170W,YHR197W…	GO:0051168
ribonucleoprotein complex export from nucleus	3.19305e-20	YAL059W,YAR002W,YBR034C,YBR118W,YBR247C,YCL011C,YCR035C,YCR047C,YDL084W,YDL088C,YDL116W,YDL207W,YDL229W,YDR091C,YDR101C,YDR138W,YDR159W,YDR192C,YDR206W,YDR361C,YDR395W,YDR450W,YER006W,YER107C,YER131W,YFR001W,YFR002W,YGL092W,YGL097W,YGL099W,YGL122C,YGL123W,YGL172W,YGL189C,YGR081C,YGR090W,YGR116W,YGR128C,YGR214W,YGR245C,YGR285C,YHR088W,YHR167W,YHR170W,YHR197W,YIL143C,YIL148W,YIL149C,YIR005W,YJL010C…	GO:0071426
protein export from nucleus	1.63792e-19	YAL059W,YAR002W,YBR034C,YBR118W,YBR165W,YBR247C,YCL011C,YCR035C,YCR047C,YDL084W,YDL088C,YDL116W,YDL207W,YDL229W,YDR091C,YDR101C,YDR138W,YDR159W,YDR192C,YDR206W,YDR361C,YDR395W,YDR450W,YER006W,YER107C,YER131W,YFR001W,YFR002W,YGL092W,YGL097W,YGL099W,YGL122C,YGL123W,YGL172W,YGL189C,YGL238W,YGR081C,YGR090W,YGR116W,YGR128C,YGR214W,YGR245C,YGR285C,YHR088W,YHR167W,YHR170W,YHR197W,YIL143C,YIL148W,YIL149C…	GO:0006611
ribonucleoprotein complex localization	2.84313e-19	YAL059W,YAR002W,YBR034C,YBR118W,YBR247C,YCL011C,YCR035C,YCR047C,YDL084W,YDL088C,YDL116W,YDL207W,YDL229W,YDR091C,YDR101C,YDR138W,YDR159W,YDR192C,YDR206W,YDR361C,YDR395W,YDR450W,YER006W,YER107C,YER131W,YFR001W,YFR002W,YGL092W,YGL097W,YGL099W,YGL122C,YGL123W,YGL172W,YGL189C,YGR081C,YGR090W,YGR116W,YGR128C,YGR214W,YGR245C,YGR285C,YHR088W,YHR167W,YHR170W,YHR197W,YIL143C,YIL148W,YIL149C,YIR005W,YJL010C…	GO:0071166
nitrogen compound metabolic process	1.16534e-18	YAL003W,YAL011W,YAL012W,YAL013W,YAL019W,YAL020C,YAL021C,YAL023C,YAL025C,YAL032C,YAL035W,YAL036C,YAL040C,YAL043C,YAL058W,YAR002W,YAR003W,YAR014C,YAR015W,YAR035W,YAR073W,YBL004W,YBL005W,YBL008W,YBL009W,YBL014C,YBL018C,YBL021C,YBL023C,YBL024W,YBL025W,YBL027W,YBL032W,YBL033C,YBL035C,YBL039C,YBL054W,YBL055C,YBL057C,YBL061C,YBL068W,YBL071W-A,YBL072C,YBL076C,YBL079W,YBL082C,YBL087C,YBL092W,YBL098W,YBR00…	GO:0006807
maturation of LSU-rRNA	1.57056e-18	YAL025C,YBR142W,YCL054W,YDL031W,YDL136W,YDL191W,YDL208W,YDR500C,YEL026W,YER006W,YER126C,YFL002C,YGL076C,YGL078C,YGL120C,YGL135W,YGL246C,YGR103W,YHL033C,YHR066W,YHR085W,YHR088W,YJL177W,YJR055W,YKL014C,YKL021C,YKL180W,YKR024C,YKR060W,YKR063C,YKR081C,YLL035W,YLL045C,YLR185W,YLR276C,YMR049C,YMR229C,YMR290C,YNL002C,YNL061W,YNR038W,YNR046W,YOL041C,YOL077C,YOL144W,YOR048C,YOR272W,YPL043W,YPL146C,YPL198W…	GO:0000470
macromolecule metabolic process	3.57904e-17	YAL003W,YAL011W,YAL013W,YAL019W,YAL020C,YAL021C,YAL023C,YAL025C,YAL032C,YAL035W,YAL036C,YAL040C,YAL043C,YAL058W,YAR002W,YAR003W,YAR014C,YBL004W,YBL005W,YBL008W,YBL009W,YBL014C,YBL018C,YBL021C,YBL023C,YBL024W,YBL025W,YBL027W,YBL032W,YBL035C,YBL054W,YBL055C,YBL057C,YBL061C,YBL071W-A,YBL072C,YBL076C,YBL079W,YBL082C,YBL087C,YBL092W,YBR002C,YBR004C,YBR007C,YBR015C,YBR023C,YBR028C,YBR030W,YBR031W,YBR03…	GO:0043170
nucleocytoplasmic transport	5.13443e-17	YAL059W,YAR002W,YBL079W,YBR017C,YBR034C,YBR118W,YBR165W,YBR247C,YBR267W,YCL011C,YCR035C,YCR047C,YDL063C,YDL084W,YDL088C,YDL116W,YDL207W,YDL229W,YDR002W,YDR091C,YDR101C,YDR138W,YDR159W,YDR192C,YDR206W,YDR361C,YDR395W,YDR450W,YER006W,YER009W,YER105C,YER107C,YER110C,YER131W,YFR001W,YFR002W,YGL016W,YGL086W,YGL092W,YGL097W,YGL099W,YGL122C,YGL123W,YGL172W,YGL189C,YGL238W,YGR081C,YGR090W,YGR116W,YGR119C…	GO:0006913
nuclear transport	5.13443e-17	YAL059W,YAR002W,YBL079W,YBR017C,YBR034C,YBR118W,YBR165W,YBR247C,YBR267W,YCL011C,YCR035C,YCR047C,YDL063C,YDL084W,YDL088C,YDL116W,YDL207W,YDL229W,YDR002W,YDR091C,YDR101C,YDR138W,YDR159W,YDR192C,YDR206W,YDR361C,YDR395W,YDR450W,YER006W,YER009W,YER105C,YER107C,YER110C,YER131W,YFR001W,YFR002W,YGL016W,YGL086W,YGL092W,YGL097W,YGL099W,YGL122C,YGL123W,YGL172W,YGL189C,YGL238W,YGR081C,YGR090W,YGR116W,YGR119C…	GO:0051169
endonucleolytic cleavage involved in rRNA processing	6.99237e-17	YBL004W,YBR247C,YCL059C,YCR047C,YCR057C,YDL060W,YDL148C,YDL153C,YDR339C,YDR449C,YDR450W,YDR500C,YER082C,YER127W,YFR001W,YGL078C,YGL171W,YGL246C,YGR214W,YGR251W,YHR021C,YHR169W,YJL010C,YJL069C,YJL109C,YJL136C,YJL177W,YJR002W,YKL099C,YKL180W,YKR057W,YKR063C,YLL035W,YLR048W,YLR051C,YLR129W,YLR185W,YLR186W,YLR222C,YML026C,YML093W,YMR229C,YNL308C,YNR054C,YOL010W,YOL077C,YOR004W,YOR048C,YOR078W,YOR145C…	GO:0000478
endonucleolytic cleavage of tricistronic rRNA transcript (SSU-rRNA, 5.8S rRNA, LSU-rRNA)	6.99237e-17	YBL004W,YBR247C,YCL059C,YCR047C,YCR057C,YDL060W,YDL148C,YDL153C,YDR339C,YDR449C,YDR450W,YDR500C,YER082C,YER127W,YFR001W,YGL078C,YGL171W,YGL246C,YGR214W,YGR251W,YHR021C,YHR169W,YJL010C,YJL069C,YJL109C,YJL136C,YJL177W,YJR002W,YKL099C,YKL180W,YKR057W,YKR063C,YLL035W,YLR048W,YLR051C,YLR129W,YLR185W,YLR186W,YLR222C,YML026C,YML093W,YMR229C,YNL308C,YNR054C,YOL010W,YOL077C,YOR004W,YOR048C,YOR078W,YOR145C…	GO:0000479
tRNA modification	8.61574e-17	YAL020C,YBL024W,YBL071W-A,YBR061C,YDL033C,YDL036C,YDL047W,YDL112W,YDL201W,YDR120C,YDR165W,YDR267C,YFL001W,YGL050W,YGL063W,YGL091C,YGL169W,YGL211W,YGL232W,YGL236C,YGL243W,YGR024C,YGR169C,YGR200C,YHR003C,YHR070W,YHR187W,YIL008W,YJL035C,YJL098W,YJL125C,YKL027W,YKL110C,YKR038C,YKR056W,YLR316C,YLR384C,YLR401C,YLR405W,YML005W,YML014W,YML080W,YMR023C,YMR259C,YMR283C,YMR312W,YNL062C,YNL119W,YNL132W,YNL29…	GO:0006400
nucleobase-containing compound transport	3.10542e-16	YAL029C,YAL059W,YAR002W,YBL032W,YBL042C,YBL079W,YBR017C,YBR034C,YBR118W,YBR130C,YBR192W,YBR247C,YCL008C,YCL011C,YCR035C,YCR047C,YDL084W,YDL088C,YDL116W,YDL160C,YDL198C,YDL207W,YDL229W,YDR002W,YDR091C,YDR101C,YDR138W,YDR159W,YDR192C,YDR206W,YDR361C,YDR395W,YDR450W,YEL004W,YER006W,YER105C,YER107C,YER110C,YER131W,YER165W,YFR001W,YFR002W,YGL092W,YGL097W,YGL099W,YGL122C,YGL123W,YGL139W,YGL172W,YGL189C…	GO:0015931
tRNA processing	7.78714e-16	YAL020C,YAL043C,YBL018C,YBL024W,YBL071W-A,YBR061C,YBR167C,YBR257W,YDL033C,YDL036C,YDL047W,YDL051W,YDL112W,YDL201W,YDR045C,YDR120C,YDR165W,YDR267C,YDR463W,YDR478W,YER112W,YER146W,YER168C,YFL001W,YGL050W,YGL063W,YGL091C,YGL130W,YGL169W,YGL211W,YGL232W,YGL236C,YGL243W,YGR024C,YGR169C,YGR200C,YHR003C,YHR062C,YHR070W,YHR187W,YIL008W,YJL035C,YJL087C,YJL098W,YJL125C,YKL027W,YKL110C,YKL205W,YKR038C,YKR05…	GO:0008033
mRNA metabolic process	2.40072e-15	YAL021C,YAL032C,YAL043C,YBL018C,YBL032W,YBR055C,YBR057C,YBR102C,YBR119W,YBR152W,YBR160W,YBR167C,YBR236C,YBR237W,YBR257W,YCL011C,YCR035C,YCR063W,YCR077C,YDL030W,YDL043C,YDL044C,YDL084W,YDL087C,YDL108W,YDL111C,YDL160C,YDL165W,YDL207W,YDL209C,YDR088C,YDR138W,YDR159W,YDR163W,YDR172W,YDR194C,YDR195W,YDR206W,YDR240C,YDR280W,YDR289C,YDR364C,YDR370C,YDR404C,YDR416W,YDR478W,YEL015W,YEL026W,YER029C,YER049W…	GO:0016071
maturation of LSU-rRNA from tricistronic rRNA transcript (SSU-rRNA, 5.8S rRNA, LSU-rRNA)	2.41906e-15	YAL025C,YBR142W,YCL054W,YDL031W,YDL136W,YDL191W,YDR500C,YER006W,YER126C,YGL076C,YGL078C,YGL120C,YGL246C,YGR103W,YHR066W,YHR085W,YHR088W,YJL177W,YJR055W,YKL014C,YKL021C,YKL180W,YKR024C,YKR063C,YKR081C,YLL035W,YLR185W,YLR276C,YMR049C,YMR229C,YMR290C,YNL002C,YNL061W,YNR038W,YOL041C,YOL077C,YOL144W,YOR048C,YPL043W,YPL146C,YPL198W,YPL211W,YPR016C,YPR143W	GO:0000463
rRNA-containing ribonucleoprotein complex export from nucleus	3.30234e-15	YAL059W,YCR047C,YDL229W,YDR091C,YDR101C,YDR361C,YDR450W,YER006W,YER131W,YFR001W,YFR002W,YGL097W,YGL099W,YGL123W,YGL172W,YGL189C,YGR081C,YGR214W,YGR245C,YGR285C,YHR088W,YHR170W,YHR197W,YIL148W,YJL010C,YJL041W,YJL061W,YJR042W,YJR123W,YKL057C,YKL143W,YKL186C,YKR094C,YLL034C,YLR048W,YLR074C,YLR264W,YLR293C,YML026C,YMR230W,YMR235C,YNL178W,YNL209W,YNL227C,YNL302C,YNR053C,YOL040C,YOL121C,YOR098C,YOR167C…	GO:0071428
protein-containing complex localization	8.40596e-15	YAL059W,YAR002W,YBR034C,YBR102C,YBR118W,YBR164C,YBR247C,YCL010C,YCL011C,YCR035C,YCR047C,YDL042C,YDL084W,YDL088C,YDL116W,YDL207W,YDL229W,YDR091C,YDR101C,YDR138W,YDR159W,YDR192C,YDR206W,YDR227W,YDR361C,YDR395W,YDR450W,YER006W,YER107C,YER131W,YFR001W,YFR002W,YGL092W,YGL097W,YGL099W,YGL122C,YGL123W,YGL172W,YGL189C,YGR081C,YGR090W,YGR116W,YGR128C,YGR214W,YGR245C,YGR285C,YHR088W,YHR167W,YHR170W,YHR197W…	GO:0031503
regulation of cellular macromolecule biosynthetic process	1.76113e-13	YAL003W,YAL011W,YAL013W,YAL019W,YAL021C,YAL035W,YAL040C,YAR002W,YAR003W,YAR014C,YBL005W,YBL008W,YBL014C,YBL021C,YBL025W,YBL032W,YBL054W,YBL071W-A,YBL079W,YBR034C,YBR049C,YBR060C,YBR081C,YBR083W,YBR095C,YBR135W,YBR160W,YBR175W,YBR185C,YBR189W,YBR198C,YBR202W,YBR239C,YBR240C,YBR245C,YBR246W,YBR271W,YBR297W,YCL010C,YCL016C,YCL055W,YCL066W,YCR020W-B,YCR033W,YCR040W,YCR042C,YCR052W,YCR059C,YCR065W,YCR…	GO:2000112
RNA biosynthetic process	2.167e-13	YAL011W,YAL013W,YAL019W,YAL021C,YAL040C,YAL043C,YAR002W,YAR003W,YAR014C,YBL005W,YBL008W,YBL014C,YBL021C,YBL025W,YBL054W,YBL079W,YBR034C,YBR049C,YBR060C,YBR081C,YBR083W,YBR095C,YBR121C,YBR135W,YBR143C,YBR154C,YBR160W,YBR175W,YBR198C,YBR202W,YBR239C,YBR240C,YBR245C,YBR297W,YCL010C,YCL055W,YCL066W,YCR020W-B,YCR033W,YCR040W,YCR042C,YCR052W,YCR065W,YCR084C,YDL002C,YDL005C,YDL013W,YDL042C,YDL074C,YDL08…	GO:0032774
transcription, DNA-templated	2.63146e-13	YAL011W,YAL013W,YAL019W,YAL021C,YAL040C,YAL043C,YAR002W,YAR003W,YAR014C,YBL005W,YBL008W,YBL014C,YBL021C,YBL025W,YBL054W,YBL079W,YBR034C,YBR049C,YBR060C,YBR081C,YBR083W,YBR095C,YBR121C,YBR135W,YBR143C,YBR154C,YBR160W,YBR175W,YBR198C,YBR202W,YBR239C,YBR240C,YBR245C,YBR297W,YCL010C,YCL055W,YCL066W,YCR020W-B,YCR033W,YCR040W,YCR042C,YCR052W,YCR065W,YCR084C,YDL002C,YDL005C,YDL013W,YDL042C,YDL074C,YDL08…	GO:0006351
nucleic acid-templated transcription	2.73114e-13	YAL011W,YAL013W,YAL019W,YAL021C,YAL040C,YAL043C,YAR002W,YAR003W,YAR014C,YBL005W,YBL008W,YBL014C,YBL021C,YBL025W,YBL054W,YBL079W,YBR034C,YBR049C,YBR060C,YBR081C,YBR083W,YBR095C,YBR121C,YBR135W,YBR143C,YBR154C,YBR160W,YBR175W,YBR198C,YBR202W,YBR239C,YBR240C,YBR245C,YBR297W,YCL010C,YCL055W,YCL066W,YCR020W-B,YCR033W,YCR040W,YCR042C,YCR052W,YCR065W,YCR084C,YDL002C,YDL005C,YDL013W,YDL042C,YDL074C,YDL08…	GO:0097659
regulation of macromolecule biosynthetic process	1.02467e-12	YAL003W,YAL011W,YAL013W,YAL019W,YAL021C,YAL035W,YAL040C,YAR002W,YAR003W,YAR014C,YBL005W,YBL008W,YBL014C,YBL021C,YBL025W,YBL032W,YBL054W,YBL071W-A,YBL079W,YBR034C,YBR049C,YBR060C,YBR081C,YBR083W,YBR095C,YBR135W,YBR160W,YBR175W,YBR185C,YBR189W,YBR198C,YBR202W,YBR239C,YBR240C,YBR245C,YBR246W,YBR271W,YBR297W,YCL010C,YCL016C,YCL055W,YCL066W,YCR020W-B,YCR033W,YCR040W,YCR042C,YCR052W,YCR059C,YCR065W,YCR…	GO:0010556
ribosomal large subunit assembly	1.9658e-12	YCR072C,YDR060W,YDR312W,YDR418W,YEL054C,YFL002C,YGL031C,YGL064C,YGL099W,YGR085C,YGR148C,YHR066W,YHR085W,YHR088W,YHR197W,YIL110W,YIL148W,YIR012W,YIR026C,YKL009W,YKL021C,YKR081C,YKR094C,YLL008W,YLR009W,YLR075W,YLR106C,YLR221C,YLR340W,YLR448W,YML073C,YMR229C,YNL182C,YOL077C,YOL080C,YOL127W,YOR063W,YPL131W,YPL193W,YPR102C	GO:0000027
regulation of macromolecule metabolic process	7.90201e-12	YAL003W,YAL011W,YAL013W,YAL019W,YAL021C,YAL035W,YAL040C,YAR002W,YAR003W,YAR014C,YBL005W,YBL008W,YBL014C,YBL018C,YBL021C,YBL025W,YBL032W,YBL054W,YBL057C,YBL071W-A,YBL079W,YBR034C,YBR049C,YBR060C,YBR081C,YBR083W,YBR095C,YBR135W,YBR156C,YBR160W,YBR167C,YBR175W,YBR185C,YBR189W,YBR198C,YBR202W,YBR237W,YBR239C,YBR240C,YBR245C,YBR246W,YBR257W,YBR271W,YBR297W,YCL008C,YCL010C,YCL011C,YCL016C,YCL055W,YCL06…	GO:0060255
regulation of cellular biosynthetic process	1.29124e-11	YAL003W,YAL011W,YAL013W,YAL019W,YAL021C,YAL035W,YAL040C,YAR002W,YAR003W,YAR014C,YBL005W,YBL008W,YBL014C,YBL021C,YBL025W,YBL032W,YBL054W,YBL071W-A,YBL079W,YBR034C,YBR049C,YBR060C,YBR081C,YBR083W,YBR095C,YBR129C,YBR135W,YBR160W,YBR175W,YBR185C,YBR189W,YBR198C,YBR202W,YBR239C,YBR240C,YBR245C,YBR246W,YBR271W,YBR297W,YCL010C,YCL016C,YCL055W,YCL066W,YCR020W-B,YCR033W,YCR040W,YCR042C,YCR052W,YCR059C,YCR…	GO:0031326
cellular component organization or biogenesis	1.97543e-11	YAL003W,YAL011W,YAL013W,YAL019W,YAL020C,YAL023C,YAL024C,YAL025C,YAL029C,YAL032C,YAL034W-A,YAL035W,YAL040C,YAL041W,YAL059W,YAR002W,YAR003W,YAR014C,YAR023C,YBL002W,YBL004W,YBL008W,YBL014C,YBL018C,YBL023C,YBL032W,YBL035C,YBL043W,YBL055C,YBL061C,YBL068W,YBL072C,YBL079W,YBR007C,YBR017C,YBR023C,YBR034C,YBR048W,YBR055C,YBR057C,YBR060C,YBR079C,YBR081C,YBR083W,YBR087W,YBR091C,YBR095C,YBR102C,YBR118W,YBR13…	GO:0071840
endonucleolytic cleavage in ITS1 to separate SSU-rRNA from 5.8S rRNA and LSU-rRNA from tricistronic rRNA transcript (SSU-rRNA, 5.8S rRNA, LSU-rRNA)	1.98974e-11	YBL004W,YBR247C,YCL059C,YCR047C,YCR057C,YDL148C,YDL153C,YDR339C,YDR449C,YDR450W,YER082C,YER127W,YFR001W,YGL171W,YGR214W,YGR251W,YHR169W,YJL010C,YJL069C,YJL109C,YJL136C,YJR002W,YKL099C,YKR057W,YLR048W,YLR051C,YLR129W,YLR186W,YLR222C,YML026C,YML093W,YMR229C,YNL308C,YNR054C,YOL010W,YOR004W,YOR078W,YOR145C,YOR294W,YOR310C,YPR112C,YPR144C	GO:0000447
regulation of biosynthetic process	2.0445e-11	YAL003W,YAL011W,YAL013W,YAL019W,YAL021C,YAL035W,YAL040C,YAR002W,YAR003W,YAR014C,YBL005W,YBL008W,YBL014C,YBL021C,YBL025W,YBL032W,YBL054W,YBL071W-A,YBL079W,YBR034C,YBR049C,YBR060C,YBR081C,YBR083W,YBR095C,YBR129C,YBR135W,YBR160W,YBR175W,YBR185C,YBR189W,YBR198C,YBR202W,YBR239C,YBR240C,YBR245C,YBR246W,YBR271W,YBR297W,YCL010C,YCL016C,YCL055W,YCL066W,YCR020W-B,YCR033W,YCR040W,YCR042C,YCR052W,YCR059C,YCR…	GO:0009889
transcription by RNA polymerase I	7.86099e-10	YBL014C,YBL025W,YBR049C,YBR154C,YBR245C,YDL108W,YDR026C,YDR138W,YDR156W,YDR174W,YDR311W,YDR324C,YDR398W,YER148W,YER164W,YGL019W,YGL043W,YGL244W,YGR063C,YGR128C,YHR143W-A,YHR196W,YIL035C,YJL006C,YJL025W,YJL109C,YJL148W,YJR063W,YKL139W,YLL035W,YLR141W,YLR418C,YML010W,YML043C,YML112W,YMR093W,YMR263W,YMR270C,YNL113W,YNL139C,YNL248C,YOL145C,YOR119C,YOR210W,YOR224C,YOR295W,YOR340C,YOR341W,YPL082C,YPL12…	GO:0006360
mRNA transport	1.22968e-09	YAL029C,YAR002W,YBL032W,YBL079W,YBR017C,YBR034C,YBR130C,YBR247C,YCL011C,YCR035C,YDL084W,YDL088C,YDL116W,YDL160C,YDL207W,YDR138W,YDR159W,YDR192C,YDR206W,YDR395W,YER105C,YER107C,YER110C,YER165W,YFR001W,YFR002W,YGL092W,YGL097W,YGL122C,YGL172W,YGL247W,YGR116W,YGR119C,YHR036W,YHR167W,YIL040W,YIL143C,YIL149C,YIR005W,YJL039C,YJL041W,YJL050W,YJL061W,YJL140W,YJR042W,YKL057C,YKL068W,YKL130C,YKL186C,YKL214C…	GO:0051028
regulation of metabolic process	2.14834e-09	YAL003W,YAL011W,YAL013W,YAL019W,YAL021C,YAL035W,YAL040C,YAR002W,YAR003W,YAR014C,YBL005W,YBL008W,YBL014C,YBL018C,YBL021C,YBL025W,YBL032W,YBL054W,YBL057C,YBL071W-A,YBL079W,YBR034C,YBR049C,YBR060C,YBR081C,YBR083W,YBR095C,YBR129C,YBR135W,YBR156C,YBR160W,YBR167C,YBR175W,YBR185C,YBR189W,YBR198C,YBR202W,YBR237W,YBR239C,YBR240C,YBR245C,YBR246W,YBR257W,YBR271W,YBR297W,YCL008C,YCL010C,YCL011C,YCL016C,YCL05…	GO:0019222
ribosomal subunit export from nucleus	2.95433e-09	YAL059W,YCR047C,YDL229W,YDR091C,YDR101C,YDR361C,YER006W,YFR001W,YFR002W,YGL097W,YGL099W,YGL172W,YGR081C,YGR245C,YGR285C,YHR088W,YHR170W,YHR197W,YIL148W,YJL010C,YJL041W,YJL061W,YJR042W,YKL057C,YKL143W,YKL186C,YKR094C,YLL034C,YLR074C,YLR293C,YMR235C,YNL178W,YNL209W,YNL227C,YNR053C,YOR098C,YOR294W,YPL093W,YPL146C,YPL169C,YPL239W,YPR016C	GO:0000054
primary metabolic process	8.26163e-09	YAL003W,YAL011W,YAL012W,YAL013W,YAL019W,YAL020C,YAL021C,YAL023C,YAL025C,YAL032C,YAL035W,YAL036C,YAL040C,YAL043C,YAL058W,YAR002W,YAR003W,YAR014C,YAR015W,YAR035W,YAR073W,YBL004W,YBL005W,YBL008W,YBL009W,YBL014C,YBL018C,YBL021C,YBL023C,YBL024W,YBL025W,YBL027W,YBL032W,YBL035C,YBL039C,YBL054W,YBL055C,YBL057C,YBL061C,YBL068W,YBL071W-A,YBL072C,YBL076C,YBL079W,YBL082C,YBL087C,YBL092W,YBL098W,YBR002C,YBR00…	GO:0044238
RNA 3'-end processing	1.0521e-08	YAL043C,YCR035C,YDL014W,YDL060W,YDL084W,YDL108W,YDL111C,YDR045C,YDR138W,YDR159W,YDR195W,YDR280W,YDR289C,YER168C,YGL043W,YGL044C,YGL122C,YGL244W,YGR095C,YGR116W,YGR156W,YGR158C,YGR195W,YGR214W,YGR280C,YHR069C,YHR081W,YJL050W,YJL136C,YJL140W,YJR093C,YKL018W,YKL059C,YKL139W,YKR057W,YKR079C,YLR048W,YLR059C,YLR115W,YLR175W,YLR277C,YLR293C,YLR418C,YLR430W,YMR061W,YMR239C,YNL139C,YNL222W,YNL232W,YNL299W…	GO:0031123
ribosome localization	1.21082e-08	YAL059W,YCR047C,YDL229W,YDR091C,YDR101C,YDR361C,YER006W,YFR001W,YFR002W,YGL097W,YGL099W,YGL172W,YGR081C,YGR245C,YGR285C,YHR088W,YHR170W,YHR197W,YIL148W,YJL010C,YJL041W,YJL061W,YJR042W,YKL057C,YKL143W,YKL186C,YKR094C,YLL034C,YLR074C,YLR293C,YMR235C,YNL178W,YNL209W,YNL227C,YNR053C,YOR098C,YOR294W,YPL093W,YPL146C,YPL169C,YPL239W,YPR016C	GO:0033750
mRNA processing	2.29992e-08	YAL032C,YAL043C,YBR055C,YBR102C,YBR119W,YBR152W,YBR160W,YBR236C,YBR237W,YCR063W,YCR077C,YDL030W,YDL043C,YDL044C,YDL084W,YDL087C,YDL108W,YDL160C,YDL207W,YDL209C,YDR088C,YDR138W,YDR159W,YDR163W,YDR194C,YDR195W,YDR240C,YDR289C,YDR364C,YDR416W,YDR478W,YEL026W,YER029C,YER112W,YER146W,YER165W,YER172C,YFL017W-A,YFR005C,YGL030W,YGL043W,YGL044C,YGL120C,YGL122C,YGL130W,YGL174W,YGL222C,YGL244W,YGL246C,YGR00…	GO:0006397
regulation of transcription, DNA-templated	3.60734e-08	YAL011W,YAL013W,YAL019W,YAL021C,YAL040C,YAR002W,YAR003W,YAR014C,YBL005W,YBL008W,YBL014C,YBL021C,YBL025W,YBL054W,YBL079W,YBR034C,YBR049C,YBR060C,YBR081C,YBR083W,YBR095C,YBR135W,YBR160W,YBR175W,YBR198C,YBR202W,YBR239C,YBR240C,YBR245C,YBR297W,YCL010C,YCL055W,YCL066W,YCR020W-B,YCR033W,YCR040W,YCR042C,YCR052W,YCR065W,YCR084C,YDL002C,YDL005C,YDL013W,YDL042C,YDL074C,YDL080C,YDL084W,YDL088C,YDL108W,YDL11…	GO:0006355
regulation of nucleic acid-templated transcription	3.64682e-08	YAL011W,YAL013W,YAL019W,YAL021C,YAL040C,YAR002W,YAR003W,YAR014C,YBL005W,YBL008W,YBL014C,YBL021C,YBL025W,YBL054W,YBL079W,YBR034C,YBR049C,YBR060C,YBR081C,YBR083W,YBR095C,YBR135W,YBR160W,YBR175W,YBR198C,YBR202W,YBR239C,YBR240C,YBR245C,YBR297W,YCL010C,YCL055W,YCL066W,YCR020W-B,YCR033W,YCR040W,YCR042C,YCR052W,YCR065W,YCR084C,YDL002C,YDL005C,YDL013W,YDL042C,YDL074C,YDL080C,YDL084W,YDL088C,YDL108W,YDL11…	GO:1903506
regulation of RNA biosynthetic process	3.64682e-08	YAL011W,YAL013W,YAL019W,YAL021C,YAL040C,YAR002W,YAR003W,YAR014C,YBL005W,YBL008W,YBL014C,YBL021C,YBL025W,YBL054W,YBL079W,YBR034C,YBR049C,YBR060C,YBR081C,YBR083W,YBR095C,YBR135W,YBR160W,YBR175W,YBR198C,YBR202W,YBR239C,YBR240C,YBR245C,YBR297W,YCL010C,YCL055W,YCL066W,YCR020W-B,YCR033W,YCR040W,YCR042C,YCR052W,YCR065W,YCR084C,YDL002C,YDL005C,YDL013W,YDL042C,YDL074C,YDL080C,YDL084W,YDL088C,YDL108W,YDL11…	GO:2001141
organic substance metabolic process	5.34423e-08	YAL003W,YAL011W,YAL012W,YAL013W,YAL019W,YAL020C,YAL021C,YAL023C,YAL025C,YAL032C,YAL035W,YAL036C,YAL040C,YAL043C,YAL058W,YAR002W,YAR003W,YAR014C,YAR015W,YAR035W,YAR073W,YBL004W,YBL005W,YBL008W,YBL009W,YBL014C,YBL018C,YBL021C,YBL023C,YBL024W,YBL025W,YBL027W,YBL032W,YBL033C,YBL035C,YBL039C,YBL054W,YBL055C,YBL057C,YBL061C,YBL068W,YBL071W-A,YBL072C,YBL076C,YBL079W,YBL082C,YBL087C,YBL092W,YBL098W,YBR00…	GO:0071704
regulation of RNA metabolic process	5.35374e-08	YAL011W,YAL013W,YAL019W,YAL021C,YAL040C,YAR002W,YAR003W,YAR014C,YBL005W,YBL008W,YBL014C,YBL021C,YBL025W,YBL032W,YBL054W,YBL079W,YBR034C,YBR049C,YBR060C,YBR081C,YBR083W,YBR095C,YBR135W,YBR160W,YBR175W,YBR198C,YBR202W,YBR239C,YBR240C,YBR245C,YBR297W,YCL010C,YCL055W,YCL066W,YCR020W-B,YCR033W,YCR040W,YCR042C,YCR052W,YCR065W,YCR084C,YDL002C,YDL005C,YDL013W,YDL042C,YDL074C,YDL080C,YDL084W,YDL088C,YDL10…	GO:0051252
negative regulation of gene expression	8.62916e-08	YAL013W,YAL019W,YAL021C,YAR002W,YAR003W,YBL008W,YBL018C,YBL032W,YBL079W,YBR034C,YBR060C,YBR095C,YBR160W,YBR167C,YBR175W,YBR202W,YBR239C,YBR245C,YBR257W,YCL010C,YCL011C,YCL055W,YCR035C,YCR077C,YCR084C,YDL005C,YDL042C,YDL074C,YDL084W,YDL111C,YDL116W,YDL160C,YDL165W,YDR026C,YDR121W,YDR159W,YDR172W,YDR191W,YDR195W,YDR206W,YDR207C,YDR227W,YDR253C,YDR259C,YDR280W,YDR295C,YDR310C,YDR363W,YDR370C,YDR404C…	GO:0010629
rRNA 5'-end processing	9.51474e-08	YBL004W,YCR057C,YDL148C,YDL153C,YDR339C,YDR449C,YER082C,YFR001W,YGL171W,YGR251W,YHR169W,YJL010C,YJL069C,YJL109C,YJR002W,YKL099C,YLR051C,YLR129W,YLR186W,YLR222C,YML093W,YMR229C,YNL002C,YNR054C,YOL010W,YOL077C,YOR004W,YOR078W,YOR145C,YOR310C,YPL217C,YPR112C,YPR144C	GO:0000967
cellular macromolecule biosynthetic process	1.10453e-07	YAL003W,YAL011W,YAL013W,YAL019W,YAL021C,YAL023C,YAL035W,YAL036C,YAL040C,YAL043C,YAR002W,YAR003W,YAR014C,YBL005W,YBL008W,YBL014C,YBL021C,YBL023C,YBL025W,YBL027W,YBL032W,YBL035C,YBL054W,YBL061C,YBL071W-A,YBL072C,YBL076C,YBL079W,YBL082C,YBL087C,YBL092W,YBR002C,YBR004C,YBR007C,YBR015C,YBR023C,YBR031W,YBR034C,YBR048W,YBR049C,YBR057C,YBR060C,YBR061C,YBR079C,YBR081C,YBR083W,YBR084C-A,YBR087W,YBR095C,YBR…	GO:0034645
regulation of nitrogen compound metabolic process	2.21453e-07	YAL003W,YAL011W,YAL013W,YAL019W,YAL021C,YAL035W,YAL040C,YAR002W,YAR003W,YAR014C,YBL005W,YBL008W,YBL014C,YBL021C,YBL025W,YBL032W,YBL054W,YBL057C,YBL071W-A,YBL079W,YBR034C,YBR049C,YBR060C,YBR081C,YBR083W,YBR095C,YBR135W,YBR156C,YBR160W,YBR175W,YBR185C,YBR189W,YBR198C,YBR202W,YBR239C,YBR240C,YBR245C,YBR246W,YBR271W,YBR297W,YCL008C,YCL010C,YCL016C,YCL055W,YCL066W,YCR020W-B,YCR033W,YCR040W,YCR042C,YCR…	GO:0051171
macromolecule biosynthetic process	2.24055e-07	YAL003W,YAL011W,YAL013W,YAL019W,YAL021C,YAL023C,YAL035W,YAL036C,YAL040C,YAL043C,YAR002W,YAR003W,YAR014C,YBL005W,YBL008W,YBL014C,YBL021C,YBL023C,YBL025W,YBL027W,YBL032W,YBL035C,YBL054W,YBL061C,YBL071W-A,YBL072C,YBL076C,YBL079W,YBL082C,YBL087C,YBL092W,YBR002C,YBR004C,YBR007C,YBR015C,YBR023C,YBR031W,YBR034C,YBR048W,YBR049C,YBR057C,YBR060C,YBR061C,YBR079C,YBR081C,YBR083W,YBR084C-A,YBR087W,YBR095C,YBR…	GO:0009059
biosynthetic process	2.31716e-07	YAL003W,YAL011W,YAL012W,YAL013W,YAL019W,YAL021C,YAL023C,YAL035W,YAL036C,YAL040C,YAL043C,YAR002W,YAR003W,YAR014C,YAR015W,YAR073W,YBL005W,YBL008W,YBL014C,YBL021C,YBL023C,YBL025W,YBL027W,YBL032W,YBL033C,YBL035C,YBL039C,YBL054W,YBL061C,YBL068W,YBL071W-A,YBL072C,YBL076C,YBL079W,YBL082C,YBL087C,YBL092W,YBL098W,YBR002C,YBR004C,YBR007C,YBR015C,YBR023C,YBR029C,YBR031W,YBR034C,YBR048W,YBR049C,YBR057C,YBR06…	GO:0009058
ncRNA 3'-end processing	2.42182e-07	YCR035C,YDL014W,YDL060W,YDL111C,YDR045C,YDR195W,YDR280W,YER168C,YGL244W,YGR095C,YGR156W,YGR158C,YGR195W,YGR214W,YGR280C,YHR069C,YHR081W,YJL050W,YJL136C,YKL018W,YKR057W,YKR079C,YLR048W,YLR059C,YLR175W,YLR277C,YLR293C,YLR430W,YMR239C,YNL232W,YNL299W,YNR024W,YOL021C,YOL115W,YOL142W,YOL145C,YOR001W	GO:0043628
tRNA methylation	2.49355e-07	YBL024W,YBR061C,YDL112W,YDL201W,YDR120C,YDR165W,YGL050W,YGL236C,YHR070W,YJL125C,YKR056W,YML005W,YML014W,YMR023C,YMR259C,YNL062C,YNR046W,YOL093W,YOL124C,YOL125W,YOL141W,YOR239W,YPL030W	GO:0030488
endonucleolytic cleavage in 5'-ETS of tricistronic rRNA transcript (SSU-rRNA, 5.8S rRNA, LSU-rRNA)	2.70878e-07	YBL004W,YCR057C,YDL148C,YDL153C,YDR339C,YDR449C,YER082C,YER127W,YFR001W,YGL171W,YGR251W,YHR169W,YJL010C,YJL069C,YJL109C,YJR002W,YKL099C,YLR051C,YLR129W,YLR186W,YLR222C,YML093W,YMR229C,YNR054C,YOL010W,YOR004W,YOR310C,YPL217C,YPR112C,YPR144C	GO:0000480
organic substance biosynthetic process	3.37165e-07	YAL003W,YAL011W,YAL012W,YAL013W,YAL019W,YAL021C,YAL023C,YAL035W,YAL036C,YAL040C,YAL043C,YAR002W,YAR003W,YAR014C,YAR015W,YAR073W,YBL005W,YBL008W,YBL014C,YBL021C,YBL023C,YBL025W,YBL027W,YBL032W,YBL033C,YBL035C,YBL039C,YBL054W,YBL061C,YBL068W,YBL071W-A,YBL072C,YBL076C,YBL079W,YBL082C,YBL087C,YBL092W,YBL098W,YBR002C,YBR004C,YBR007C,YBR015C,YBR023C,YBR029C,YBR031W,YBR034C,YBR048W,YBR049C,YBR057C,YBR06…	GO:1901576
ncRNA 5'-end processing	3.47739e-07	YBL004W,YCR057C,YDL148C,YDL153C,YDR339C,YDR449C,YER082C,YFR001W,YGL171W,YGR024C,YGR251W,YHR169W,YJL010C,YJL069C,YJL109C,YJR002W,YKL099C,YLR051C,YLR129W,YLR186W,YLR222C,YML093W,YMR229C,YNL002C,YNL221C,YNR054C,YOL010W,YOL077C,YOR004W,YOR078W,YOR145C,YOR310C,YPL217C,YPR112C,YPR144C	GO:0034471
cellular biosynthetic process	3.54637e-07	YAL003W,YAL011W,YAL012W,YAL013W,YAL019W,YAL021C,YAL023C,YAL035W,YAL036C,YAL040C,YAL043C,YAR002W,YAR003W,YAR014C,YAR015W,YAR073W,YBL005W,YBL008W,YBL014C,YBL021C,YBL023C,YBL025W,YBL027W,YBL032W,YBL033C,YBL035C,YBL039C,YBL054W,YBL061C,YBL068W,YBL071W-A,YBL072C,YBL076C,YBL079W,YBL082C,YBL087C,YBL092W,YBL098W,YBR002C,YBR004C,YBR007C,YBR015C,YBR023C,YBR029C,YBR031W,YBR034C,YBR048W,YBR049C,YBR057C,YBR06…	GO:0044249
cellular amino acid biosynthetic process	3.63102e-07	YAL012W,YBR084W,YBR115C,YBR166C,YBR213W,YBR248C,YBR249C,YBR263W,YCL009C,YCL030C,YCR005C,YCR053W,YDL066W,YDL131W,YDL182W,YDR007W,YDR034C,YDR035W,YDR127W,YDR158W,YDR234W,YDR300C,YDR354W,YEL046C,YER052C,YER055C,YER069W,YER081W,YER086W,YER090W,YER091C,YFR055W,YGL026C,YGL148W,YGL202W,YGR012W,YGR083C,YGR124W,YGR155W,YGR204W,YGR208W,YHR018C,YHR025W,YHR208W,YIL020C,YIL046W,YIL094C,YIL116W,YIR017C,YIR034C…	GO:0008652
alpha-amino acid biosynthetic process	3.95897e-07	YAL012W,YBR084W,YBR115C,YBR166C,YBR213W,YBR248C,YBR263W,YCL009C,YCL030C,YCR005C,YCR053W,YDL066W,YDL131W,YDL182W,YDR007W,YDR034C,YDR158W,YDR234W,YDR300C,YDR354W,YEL046C,YER052C,YER055C,YER069W,YER081W,YER086W,YER090W,YER091C,YFR055W,YGL026C,YGL202W,YGR012W,YGR083C,YGR124W,YGR155W,YGR204W,YGR208W,YHR018C,YHR025W,YHR208W,YIL020C,YIL046W,YIL094C,YIL116W,YIR017C,YIR034C,YJL088W,YJL130C,YJL200C,YJR010W…	GO:1901607
endonucleolytic cleavage to generate mature 5'-end of SSU-rRNA from (SSU-rRNA, 5.8S rRNA, LSU-rRNA)	6.03495e-07	YBL004W,YCR057C,YDL148C,YDL153C,YDR339C,YDR449C,YER082C,YFR001W,YGL171W,YGR251W,YHR169W,YJL010C,YJL069C,YJL109C,YJR002W,YKL099C,YLR051C,YLR129W,YLR186W,YLR222C,YML093W,YMR229C,YNR054C,YOL010W,YOR004W,YOR078W,YOR145C,YOR310C,YPL217C,YPR112C,YPR144C	GO:0000472
cellular amino acid metabolic process	6.55904e-07	YAL012W,YBL039C,YBL076C,YBL098W,YBR084W,YBR115C,YBR121C,YBR166C,YBR213W,YBR248C,YBR249C,YBR263W,YCL009C,YCL030C,YCR005C,YCR053W,YDL066W,YDL080C,YDL131W,YDL170W,YDL182W,YDL219W,YDR007W,YDR019C,YDR023W,YDR034C,YDR035W,YDR037W,YDR111C,YDR127W,YDR158W,YDR234W,YDR253C,YDR300C,YDR321W,YDR341C,YDR354W,YDR465C,YDR502C,YEL046C,YER043C,YER052C,YER055C,YER069W,YER081W,YER086W,YER090W,YER091C,YFL022C,YFR055W…	GO:0006520
RNA 5'-end processing	1.36954e-06	YBL004W,YCR057C,YDL148C,YDL153C,YDR339C,YDR449C,YER082C,YFR001W,YGL171W,YGR024C,YGR251W,YHR169W,YJL010C,YJL069C,YJL109C,YJR002W,YKL099C,YLR051C,YLR129W,YLR186W,YLR222C,YML093W,YMR229C,YNL002C,YNL221C,YNR054C,YOL010W,YOL077C,YOR004W,YOR078W,YOR145C,YOR310C,YPL217C,YPR112C,YPR144C	GO:0000966
nuclear-transcribed mRNA catabolic process	1.42214e-06	YAL021C,YBL018C,YBR167C,YBR257W,YCL011C,YCR035C,YCR077C,YDL111C,YDL160C,YDL165W,YDR159W,YDR172W,YDR206W,YDR280W,YDR370C,YDR404C,YEL015W,YER049W,YER068W,YER112W,YER146W,YER165W,YGL014W,YGL122C,YGL213C,YGL222C,YGL246C,YGR006W,YGR072W,YGR095C,YGR158C,YGR195W,YHR062C,YHR069C,YHR077C,YHR081W,YIL038C,YIL079C,YJL050W,YJL124C,YJL140W,YKL009W,YKR084C,YLL013C,YLR145W,YLR264W,YLR363C,YLR438C-A,YMR080C,YMR12…	GO:0000956
aromatic compound biosynthetic process	1.56292e-06	YAL011W,YAL013W,YAL019W,YAL021C,YAL040C,YAL043C,YAR002W,YAR003W,YAR014C,YAR015W,YAR073W,YBL005W,YBL008W,YBL014C,YBL021C,YBL025W,YBL032W,YBL035C,YBL039C,YBL054W,YBL068W,YBL079W,YBL098W,YBR034C,YBR049C,YBR060C,YBR081C,YBR083W,YBR084W,YBR095C,YBR121C,YBR135W,YBR143C,YBR154C,YBR160W,YBR166C,YBR175W,YBR198C,YBR202W,YBR213W,YBR239C,YBR240C,YBR245C,YBR248C,YBR249C,YBR252W,YBR297W,YCL010C,YCL030C,YCL050C…	GO:0019438
regulation of nucleobase-containing compound metabolic process	2.12255e-06	YAL011W,YAL013W,YAL019W,YAL021C,YAL040C,YAR002W,YAR003W,YAR014C,YBL005W,YBL008W,YBL014C,YBL021C,YBL025W,YBL032W,YBL054W,YBL079W,YBR034C,YBR049C,YBR060C,YBR081C,YBR083W,YBR095C,YBR135W,YBR160W,YBR175W,YBR198C,YBR202W,YBR239C,YBR240C,YBR245C,YBR297W,YCL010C,YCL016C,YCL055W,YCL066W,YCR020W-B,YCR033W,YCR040W,YCR042C,YCR052W,YCR065W,YCR084C,YCR092C,YDL002C,YDL005C,YDL013W,YDL042C,YDL074C,YDL080C,YDL08…	GO:0019219
RNA phosphodiester bond hydrolysis	2.13384e-06	YAL021C,YAL043C,YBL004W,YBL018C,YBR167C,YBR247C,YBR257W,YCL059C,YCR035C,YCR047C,YCR057C,YDL060W,YDL111C,YDL148C,YDL153C,YDL208W,YDR045C,YDR206W,YDR279W,YDR280W,YDR339C,YDR449C,YDR450W,YDR478W,YDR500C,YER082C,YER127W,YFR001W,YGL044C,YGL070C,YGL078C,YGL171W,YGL246C,YGR095C,YGR156W,YGR158C,YGR195W,YGR214W,YGR251W,YHR021C,YHR062C,YHR069C,YHR072W-A,YHR079C,YHR081W,YHR169W,YJL010C,YJL050W,YJL069C,YJL10…	GO:0090501
RNA splicing, via transesterification reactions with bulged adenosine as nucleophile	2.40206e-06	YAL032C,YBR055C,YBR102C,YBR119W,YBR152W,YBR237W,YCR063W,YDL030W,YDL043C,YDL084W,YDL087C,YDL209C,YDR088C,YDR163W,YDR194C,YDR240C,YDR364C,YDR416W,YEL026W,YER029C,YER112W,YER146W,YER172C,YFL017W-A,YFR005C,YGL030W,YGL120C,YGL174W,YGR006W,YGR063C,YGR074W,YGR091W,YGR093W,YGR129W,YGR278W,YHR165C,YIL061C,YIR005W,YIR009W,YJL203W,YJR050W,YKL074C,YKL095W,YKL149C,YKL173W,YKR022C,YKR086W,YLL036C,YLR016C,YLR11…	GO:0000377
cellular nitrogen compound biosynthetic process	2.50324e-06	YAL003W,YAL011W,YAL013W,YAL019W,YAL021C,YAL035W,YAL036C,YAL040C,YAL043C,YAR002W,YAR003W,YAR014C,YAR015W,YAR073W,YBL005W,YBL008W,YBL014C,YBL021C,YBL025W,YBL027W,YBL032W,YBL033C,YBL035C,YBL039C,YBL054W,YBL068W,YBL071W-A,YBL072C,YBL076C,YBL079W,YBL087C,YBL092W,YBL098W,YBR031W,YBR034C,YBR048W,YBR049C,YBR060C,YBR061C,YBR079C,YBR081C,YBR083W,YBR084C-A,YBR084W,YBR095C,YBR118W,YBR121C,YBR135W,YBR143C,YBR…	GO:0044271
regulation of translation	3.34977e-06	YAL003W,YAL035W,YBL032W,YBL071W-A,YBR185C,YBR189W,YBR246W,YBR271W,YCR059C,YCR077C,YDL069C,YDL160C,YDL165W,YDL207W,YDR091C,YDR194C,YDR206W,YDR211W,YDR333C,YDR385W,YDR404C,YDR496C,YDR515W,YER025W,YER049W,YER165W,YER176W,YFR009W,YGL014W,YGL049C,YGL123W,YGL169W,YGL195W,YGL222C,YGR054W,YGR083C,YGR162W,YGR271W,YHL039W,YHR148W,YIL038C,YIL103W,YIL110W,YJL006C,YJL087C,YJL140W,YJR047C,YJR097W,YKL139W,YKL16…	GO:0006417
cellular metabolic process	3.42983e-06	YAL003W,YAL011W,YAL012W,YAL013W,YAL019W,YAL020C,YAL021C,YAL023C,YAL025C,YAL032C,YAL035W,YAL036C,YAL040C,YAL043C,YAL058W,YAR002W,YAR003W,YAR014C,YAR015W,YAR035W,YAR042W,YAR073W,YBL004W,YBL005W,YBL008W,YBL009W,YBL014C,YBL018C,YBL021C,YBL023C,YBL024W,YBL025W,YBL027W,YBL032W,YBL033C,YBL035C,YBL039C,YBL054W,YBL055C,YBL057C,YBL061C,YBL068W,YBL071W-A,YBL072C,YBL076C,YBL079W,YBL082C,YBL087C,YBL092W,YBL09…	GO:0044237
protein-containing complex subunit organization	3.69252e-06	YAL003W,YAL011W,YAL019W,YAL032C,YAL034W-A,YAL035W,YAR014C,YBL002W,YBL008W,YBL014C,YBL023C,YBL079W,YBR034C,YBR048W,YBR055C,YBR060C,YBR079C,YBR081C,YBR102C,YBR135W,YBR143C,YBR152W,YBR160W,YBR198C,YBR202W,YBR233W-A,YBR237W,YBR245C,YBR271W,YCL029C,YCL031C,YCR020W-B,YCR031C,YCR042C,YCR052W,YCR057C,YCR072C,YCR077C,YCR084C,YDL002C,YDL005C,YDL030W,YDL031W,YDL043C,YDL087C,YDL088C,YDL108W,YDL160C,YDL182W,Y…	GO:0043933
mRNA splicing, via spliceosome	4.33697e-06	YAL032C,YBR055C,YBR102C,YBR119W,YBR152W,YBR237W,YCR063W,YDL030W,YDL043C,YDL084W,YDL087C,YDL209C,YDR088C,YDR163W,YDR240C,YDR364C,YDR416W,YEL026W,YER029C,YER112W,YER146W,YER172C,YFL017W-A,YFR005C,YGL030W,YGL120C,YGL174W,YGR006W,YGR063C,YGR074W,YGR091W,YGR093W,YGR129W,YGR278W,YHR165C,YIL061C,YIR005W,YIR009W,YJL203W,YJR050W,YKL074C,YKL095W,YKL149C,YKL173W,YKR022C,YKR086W,YLL036C,YLR016C,YLR116W,YLR11…	GO:0000398
RNA secondary structure unwinding	4.76421e-06	YBR142W,YBR237W,YDL031W,YDL084W,YDL160C,YDR021W,YDR194C,YDR332W,YFL002C,YGL064C,YGL078C,YGL171W,YHR065C,YHR169W,YJL033W,YJL138C,YKR024C,YKR059W,YLL008W,YLR276C,YMR290C,YNL112W,YNR038W,YOR046C,YOR204W	GO:0010501
heterocycle biosynthetic process	5.08896e-06	YAL011W,YAL013W,YAL019W,YAL021C,YAL040C,YAL043C,YAR002W,YAR003W,YAR014C,YAR015W,YAR073W,YBL005W,YBL008W,YBL014C,YBL021C,YBL025W,YBL032W,YBL033C,YBL035C,YBL039C,YBL054W,YBL068W,YBL079W,YBL098W,YBR034C,YBR049C,YBR060C,YBR081C,YBR083W,YBR084W,YBR095C,YBR121C,YBR135W,YBR143C,YBR154C,YBR160W,YBR175W,YBR198C,YBR202W,YBR213W,YBR239C,YBR240C,YBR245C,YBR248C,YBR252W,YBR256C,YBR297W,YCL010C,YCL030C,YCL050C…	GO:0018130
regulation of cellular amide metabolic process	5.10062e-06	YAL003W,YAL035W,YBL032W,YBL071W-A,YBR185C,YBR189W,YBR246W,YBR271W,YCR059C,YCR077C,YDL069C,YDL160C,YDL165W,YDL207W,YDR091C,YDR194C,YDR206W,YDR211W,YDR333C,YDR385W,YDR404C,YDR496C,YDR515W,YER025W,YER049W,YER165W,YER176W,YFR009W,YGL014W,YGL049C,YGL123W,YGL169W,YGL195W,YGL222C,YGR054W,YGR083C,YGR162W,YGR271W,YHL039W,YHR148W,YIL038C,YIL103W,YIL110W,YIR023W,YJL006C,YJL087C,YJL140W,YJR047C,YJR097W,YKL13…	GO:0034248
regulation of primary metabolic process	7.00469e-06	YAL003W,YAL011W,YAL013W,YAL019W,YAL021C,YAL035W,YAL040C,YAR002W,YAR003W,YAR014C,YBL005W,YBL008W,YBL014C,YBL021C,YBL025W,YBL032W,YBL054W,YBL057C,YBL071W-A,YBL079W,YBR034C,YBR049C,YBR060C,YBR081C,YBR083W,YBR095C,YBR129C,YBR135W,YBR156C,YBR160W,YBR175W,YBR185C,YBR189W,YBR198C,YBR202W,YBR239C,YBR240C,YBR245C,YBR246W,YBR271W,YBR297W,YCL008C,YCL010C,YCL016C,YCL055W,YCL066W,YCR020W-B,YCR033W,YCR040W,YCR…	GO:0080090
organelle assembly	8.49654e-06	YAL034W-A,YAL035W,YBR048W,YBR160W,YBR164C,YBR217W,YCL031C,YCR031C,YCR057C,YCR072C,YCR077C,YDL160C,YDL225W,YDR025W,YDR060W,YDR312W,YDR418W,YDR447C,YEL015W,YEL054C,YER112W,YER131W,YFL002C,YFR028C,YGL031C,YGL049C,YGL064C,YGL099W,YGL189C,YGL216W,YGR085C,YGR148C,YGR159C,YGR162W,YGR214W,YHL007C,YHR021C,YHR066W,YHR085W,YHR088W,YHR107C,YHR115C,YHR167W,YHR197W,YIL090W,YIL110W,YIL148W,YIR012W,YIR026C,YJL08…	GO:0070925
ncRNA transcription	1.03876e-05	YBL014C,YBL025W,YBR154C,YDL150W,YDR045C,YDR156W,YEL055C,YER148W,YGL043W,YGL244W,YHR143W-A,YJL011C,YJL025W,YJL148W,YJR063W,YJR119C,YKL144C,YKR025W,YLR141W,YML043C,YMR239C,YMR270C,YNL113W,YNL151C,YNL222W,YNL248C,YNR003C,YOL145C,YOR116C,YOR207C,YOR210W,YOR224C,YOR295W,YOR340C,YOR341W,YPL082C,YPL128C,YPR010C,YPR110C,YPR186C,YPR187W,YPR190C	GO:0098781
mRNA export from nucleus	1.09094e-05	YAR002W,YBR034C,YBR247C,YCL011C,YCR035C,YDL084W,YDL088C,YDL116W,YDL207W,YDR138W,YDR159W,YDR192C,YDR206W,YDR395W,YER107C,YFR002W,YGL092W,YGL097W,YGL122C,YGL172W,YGR116W,YHR167W,YIL143C,YIL149C,YIR005W,YJL041W,YJL050W,YJL061W,YJL140W,YJR042W,YKL057C,YKL068W,YKL186C,YKL214C,YKR082W,YLR016C,YLR335W,YML103C,YMR125W,YMR255W,YMR308C,YNL004W,YNL139C,YNL232W,YOL021C,YOR046C,YOR098C,YPL169C,YPL226W	GO:0006406
mRNA-containing ribonucleoprotein complex export from nucleus	1.09094e-05	YAR002W,YBR034C,YBR247C,YCL011C,YCR035C,YDL084W,YDL088C,YDL116W,YDL207W,YDR138W,YDR159W,YDR192C,YDR206W,YDR395W,YER107C,YFR002W,YGL092W,YGL097W,YGL122C,YGL172W,YGR116W,YHR167W,YIL143C,YIL149C,YIR005W,YJL041W,YJL050W,YJL061W,YJL140W,YJR042W,YKL057C,YKL068W,YKL186C,YKL214C,YKR082W,YLR016C,YLR335W,YML103C,YMR125W,YMR255W,YMR308C,YNL004W,YNL139C,YNL232W,YOL021C,YOR046C,YOR098C,YPL169C,YPL226W	GO:0071427
mRNA catabolic process	1.13462e-05	YAL021C,YBL018C,YBL032W,YBR167C,YBR257W,YCL011C,YCR035C,YCR077C,YDL111C,YDL160C,YDL165W,YDR159W,YDR172W,YDR206W,YDR280W,YDR370C,YDR404C,YEL015W,YER049W,YER068W,YER112W,YER146W,YER165W,YGL014W,YGL107C,YGL122C,YGL213C,YGL222C,YGL246C,YGR006W,YGR072W,YGR095C,YGR158C,YGR195W,YHR062C,YHR069C,YHR077C,YHR081W,YIL038C,YIL079C,YJL050W,YJL124C,YJL140W,YJL209W,YKL009W,YKL208W,YKR084C,YLL013C,YLR145W,YLR264W…	GO:0006402
posttranscriptional regulation of gene expression	1.14859e-05	YAL003W,YAL035W,YBL032W,YBL071W-A,YBR185C,YBR189W,YBR246W,YBR271W,YCR059C,YCR077C,YDL069C,YDL160C,YDL165W,YDL207W,YDR091C,YDR194C,YDR206W,YDR211W,YDR333C,YDR385W,YDR404C,YDR496C,YDR515W,YER025W,YER049W,YER165W,YER176W,YFR009W,YGL014W,YGL049C,YGL107C,YGL122C,YGL123W,YGL169W,YGL195W,YGL222C,YGR054W,YGR083C,YGR162W,YGR271W,YHL039W,YHR148W,YIL038C,YIL103W,YIL110W,YJL006C,YJL087C,YJL140W,YJR047C,YJR09…	GO:0010608
nucleic acid phosphodiester bond hydrolysis	2.09311e-05	YAL021C,YAL043C,YBL004W,YBL018C,YBL055C,YBR167C,YBR175W,YBR228W,YBR247C,YBR257W,YCL059C,YCR035C,YCR047C,YCR057C,YDL060W,YDL074C,YDL111C,YDL148C,YDL153C,YDL165W,YDL208W,YDR045C,YDR121W,YDR206W,YDR263C,YDR279W,YDR280W,YDR325W,YDR339C,YDR370C,YDR449C,YDR450W,YDR478W,YDR500C,YEL015W,YEL016C,YER044C-A,YER068W,YER077C,YER082C,YER127W,YER171W,YFR001W,YGL044C,YGL058W,YGL070C,YGL078C,YGL085W,YGL171W,YGL24…	GO:0090305
nucleobase-containing compound biosynthetic process	2.4969e-05	YAL011W,YAL013W,YAL019W,YAL021C,YAL040C,YAL043C,YAR002W,YAR003W,YAR014C,YAR015W,YAR073W,YBL005W,YBL008W,YBL014C,YBL021C,YBL025W,YBL032W,YBL035C,YBL039C,YBL054W,YBL068W,YBL079W,YBL098W,YBR034C,YBR049C,YBR060C,YBR081C,YBR083W,YBR084W,YBR095C,YBR121C,YBR135W,YBR143C,YBR154C,YBR160W,YBR175W,YBR198C,YBR202W,YBR239C,YBR240C,YBR245C,YBR252W,YBR297W,YCL010C,YCL050C,YCL055W,YCL066W,YCR020W-B,YCR033W,YCR04…	GO:0034654
regulation of cellular metabolic process	2.82179e-05	YAL003W,YAL011W,YAL013W,YAL019W,YAL021C,YAL035W,YAL040C,YAR002W,YAR003W,YAR014C,YBL005W,YBL008W,YBL014C,YBL021C,YBL025W,YBL032W,YBL054W,YBL057C,YBL071W-A,YBL079W,YBR034C,YBR049C,YBR060C,YBR081C,YBR083W,YBR095C,YBR129C,YBR135W,YBR156C,YBR160W,YBR175W,YBR185C,YBR189W,YBR198C,YBR202W,YBR239C,YBR240C,YBR245C,YBR246W,YBR271W,YBR297W,YCL008C,YCL010C,YCL016C,YCL055W,YCL066W,YCR020W-B,YCR033W,YCR040W,YCR…	GO:0031323
organic cyclic compound biosynthetic process	2.86671e-05	YAL011W,YAL013W,YAL019W,YAL021C,YAL040C,YAL043C,YAR002W,YAR003W,YAR014C,YAR015W,YAR073W,YBL005W,YBL008W,YBL014C,YBL021C,YBL025W,YBL032W,YBL033C,YBL035C,YBL039C,YBL054W,YBL068W,YBL079W,YBL098W,YBR034C,YBR049C,YBR060C,YBR081C,YBR083W,YBR084W,YBR095C,YBR121C,YBR135W,YBR143C,YBR154C,YBR160W,YBR166C,YBR175W,YBR198C,YBR202W,YBR213W,YBR239C,YBR240C,YBR245C,YBR248C,YBR249C,YBR252W,YBR256C,YBR297W,YCL010C…	GO:1901362
rRNA export from nucleus	4.39939e-05	YDR450W,YER131W,YGL097W,YGL123W,YGL189C,YGR214W,YJR123W,YLR048W,YLR264W,YML026C,YMR230W,YMR235C,YNL178W,YNL302C,YOL040C,YOL121C,YOR167C,YOR293W	GO:0006407
tRNA transcription by RNA polymerase III	4.39939e-05	YBR154C,YDL150W,YDR045C,YGL043W,YHR143W-A,YJL011C,YKL144C,YKR025W,YNL113W,YNL151C,YNR003C,YOR116C,YOR207C,YOR210W,YOR224C,YPR110C,YPR187W,YPR190C	GO:0042797
rRNA transport	4.39939e-05	YDR450W,YER131W,YGL097W,YGL123W,YGL189C,YGR214W,YJR123W,YLR048W,YLR264W,YML026C,YMR230W,YMR235C,YNL178W,YNL302C,YOL040C,YOL121C,YOR167C,YOR293W	GO:0051029
snoRNA processing	4.57583e-05	YBL018C,YBR167C,YBR257W,YCR035C,YDL014W,YDL111C,YDR195W,YDR280W,YGL244W,YGR095C,YGR156W,YGR158C,YGR195W,YGR280C,YHR062C,YHR069C,YHR081W,YJL050W,YKL018W,YLR175W,YLR277C,YLR430W,YMR239C,YNL221C,YNL232W,YNL282W,YNL299W,YNR011C,YOL021C,YOL115W,YOL142W,YOL145C,YOR001W,YOR048C,YPR178W	GO:0043144
RNA splicing, via transesterification reactions	8.22558e-05	YAL032C,YBR055C,YBR102C,YBR119W,YBR152W,YBR237W,YCR063W,YDL030W,YDL043C,YDL084W,YDL087C,YDL209C,YDR088C,YDR163W,YDR194C,YDR240C,YDR364C,YDR416W,YEL026W,YER029C,YER112W,YER146W,YER172C,YFL017W-A,YFR005C,YGL030W,YGL120C,YGL174W,YGR006W,YGR063C,YGR074W,YGR091W,YGR093W,YGR129W,YGR278W,YHL038C,YHR165C,YIL061C,YIR005W,YIR009W,YJL203W,YJR050W,YKL074C,YKL095W,YKL149C,YKL173W,YKR022C,YKR086W,YLL036C,YLR01…	GO:0000375
transcription by RNA polymerase II	9.47004e-05	YAL013W,YAL019W,YAL021C,YAL043C,YBL005W,YBL008W,YBL021C,YBL054W,YBR034C,YBR049C,YBR083W,YBR095C,YBR135W,YBR154C,YBR160W,YBR198C,YBR239C,YBR240C,YBR245C,YBR297W,YCL010C,YCL055W,YCL066W,YCR020W-B,YCR033W,YCR040W,YCR042C,YCR052W,YCR065W,YCR084C,YDL005C,YDL074C,YDL080C,YDL084W,YDL108W,YDL116W,YDL165W,YDL170W,YDR034C,YDR073W,YDR081C,YDR123C,YDR138W,YDR145W,YDR167W,YDR174W,YDR176W,YDR183W,YDR190C,YDR19…	GO:0006366
chromatin organization	0.000103006	YAL011W,YAL013W,YAL019W,YAR002W,YAR003W,YBL002W,YBL008W,YBL032W,YBL079W,YBR034C,YBR060C,YBR081C,YBR095C,YBR135W,YBR160W,YBR175W,YBR198C,YBR202W,YBR245C,YCL010C,YCR020W-B,YCR033W,YCR052W,YCR084C,YDL002C,YDL014W,YDL042C,YDL074C,YDL084W,YDL116W,YDL182W,YDR026C,YDR098C,YDR121W,YDR145W,YDR167W,YDR176W,YDR190C,YDR191W,YDR207C,YDR227W,YDR266C,YDR295C,YDR310C,YDR359C,YDR363W,YDR398W,YDR439W,YDR448W,YDR46…	GO:0006325
negative regulation of macromolecule metabolic process	0.000138463	YAL013W,YAL019W,YAL021C,YAR002W,YAR003W,YBL008W,YBL018C,YBL032W,YBL057C,YBL079W,YBR034C,YBR060C,YBR095C,YBR160W,YBR167C,YBR175W,YBR202W,YBR239C,YBR245C,YBR257W,YCL008C,YCL010C,YCL011C,YCL055W,YCR035C,YCR059C,YCR077C,YCR084C,YCR092C,YDL005C,YDL042C,YDL073W,YDL074C,YDL084W,YDL111C,YDL116W,YDL160C,YDL165W,YDR026C,YDR082W,YDR097C,YDR103W,YDR121W,YDR152W,YDR159W,YDR162C,YDR172W,YDR191W,YDR192C,YDR195W…	GO:0010605
ribosomal small subunit assembly	0.000139755	YBR048W,YCL031C,YCR031C,YCR057C,YDR025W,YDR447C,YGR159C,YGR214W,YHR021C,YJL191W,YJR123W,YKL156W,YLR048W,YLR167W,YLR264W,YML024W,YMR229C,YMR230W,YNL302C,YNR054C,YOL040C,YOL121C,YOR167C,YOR293W,YPR112C	GO:0000028
ribosomal large subunit export from nucleus	0.000139755	YAL059W,YDR101C,YDR361C,YER006W,YFR001W,YFR002W,YGL172W,YGR245C,YHR088W,YHR170W,YIL148W,YJL041W,YJL061W,YJR042W,YKL057C,YKL186C,YKR094C,YLL034C,YLR074C,YNL227C,YNR053C,YOR098C,YOR294W,YPL146C,YPL169C	GO:0000055
snoRNA 3'-end processing	0.000139755	YCR035C,YDL014W,YDL111C,YDR195W,YDR280W,YGL244W,YGR095C,YGR156W,YGR158C,YGR195W,YGR280C,YHR069C,YHR081W,YJL050W,YKL018W,YLR175W,YLR277C,YLR430W,YNL232W,YNL299W,YOL021C,YOL115W,YOL142W,YOL145C,YOR001W	GO:0031126
snoRNA metabolic process	0.000140079	YBL018C,YBR167C,YBR257W,YCR035C,YDL014W,YDL111C,YDR195W,YDR280W,YGL244W,YGR095C,YGR156W,YGR158C,YGR195W,YGR280C,YHR040W,YHR062C,YHR069C,YHR081W,YHR089C,YIL079C,YJL050W,YKL018W,YKL149C,YLR175W,YLR277C,YLR430W,YMR239C,YMR290C,YNL221C,YNL222W,YNL232W,YNL282W,YNL299W,YNR011C,YOL021C,YOL115W,YOL142W,YOL145C,YOR001W,YOR048C,YPL128C,YPR178W	GO:0016074
RNA catabolic process	0.000180663	YAL021C,YBL018C,YBL032W,YBR167C,YBR257W,YCL011C,YCR035C,YCR077C,YDL111C,YDL160C,YDL165W,YDR159W,YDR172W,YDR206W,YDR279W,YDR280W,YDR370C,YDR404C,YEL015W,YER049W,YER068W,YER112W,YER146W,YER165W,YGL014W,YGL085W,YGL107C,YGL122C,YGL213C,YGL222C,YGL246C,YGR006W,YGR072W,YGR095C,YGR158C,YGR195W,YHR062C,YHR069C,YHR077C,YHR081W,YIL038C,YIL079C,YJL050W,YJL124C,YJL140W,YJL208C,YJL209W,YJR119C,YKL009W,YKL149C…	GO:0006401
polyadenylation-dependent ncRNA catabolic process	0.000206565	YCR035C,YDL111C,YDR280W,YGL246C,YGR095C,YGR158C,YGR195W,YHR069C,YHR081W,YIL079C,YJL050W,YNL232W,YNL299W,YNR024W,YOL021C,YOL115W,YOL142W,YOR001W,YOR048C	GO:0043634
nuclear ncRNA surveillance	0.000206565	YCR035C,YDL111C,YDR280W,YGL246C,YGR095C,YGR158C,YGR195W,YHR069C,YHR081W,YIL079C,YJL050W,YNL232W,YNL299W,YNR024W,YOL021C,YOL115W,YOL142W,YOR001W,YOR048C	GO:0071029
nuclear polyadenylation-dependent ncRNA catabolic process	0.000206565	YCR035C,YDL111C,YDR280W,YGL246C,YGR095C,YGR158C,YGR195W,YHR069C,YHR081W,YIL079C,YJL050W,YNL232W,YNL299W,YNR024W,YOL021C,YOL115W,YOL142W,YOR001W,YOR048C	GO:0071046
rRNA 3'-end processing	0.000217254	YCR035C,YDL060W,YDL111C,YDR280W,YGR095C,YGR158C,YGR195W,YGR214W,YHR069C,YHR081W,YJL050W,YJL136C,YKR057W,YLR048W,YLR059C,YLR293C,YNL232W,YNR024W,YOL021C,YOL142W,YOR001W	GO:0031125
alpha-amino acid metabolic process	0.000232004	YAL012W,YBL039C,YBL098W,YBR084W,YBR115C,YBR166C,YBR213W,YBR248C,YBR263W,YCL009C,YCL030C,YCR005C,YCR053W,YDL066W,YDL080C,YDL131W,YDL182W,YDL219W,YDR007W,YDR019C,YDR034C,YDR111C,YDR158W,YDR234W,YDR300C,YDR321W,YDR354W,YDR465C,YDR502C,YEL046C,YER043C,YER052C,YER055C,YER069W,YER081W,YER086W,YER090W,YER091C,YFR055W,YGL026C,YGL202W,YGR012W,YGR061C,YGR083C,YGR124W,YGR155W,YGR204W,YGR208W,YHR018C,YHR025W…	GO:1901605
tRNA transcription	0.000552721	YBR154C,YDL150W,YDR045C,YGL043W,YHR143W-A,YJL011C,YKL144C,YKR025W,YNL113W,YNL151C,YNR003C,YOR116C,YOR207C,YOR210W,YOR224C,YPR110C,YPR187W,YPR190C	GO:0009304
nuclear polyadenylation-dependent rRNA catabolic process	0.000552721	YCR035C,YDL111C,YDR280W,YGL246C,YGR095C,YGR158C,YHR069C,YHR081W,YIL079C,YJL050W,YNL232W,YNL299W,YNR024W,YOL021C,YOL115W,YOL142W,YOR001W,YOR048C	GO:0071035
polyadenylation-dependent RNA catabolic process	0.00055962	YCR035C,YDL111C,YDR280W,YGL246C,YGR095C,YGR158C,YGR195W,YHR069C,YHR081W,YIL079C,YJL050W,YNL112W,YNL232W,YNL299W,YNR024W,YOL021C,YOL115W,YOL142W,YOR001W,YOR048C	GO:0043633
RNA splicing	0.000567988	YAL032C,YBR055C,YBR102C,YBR119W,YBR152W,YBR237W,YCR063W,YDL030W,YDL043C,YDL084W,YDL087C,YDL209C,YDR021W,YDR088C,YDR163W,YDR194C,YDR240C,YDR364C,YDR416W,YEL026W,YER029C,YER112W,YER146W,YER172C,YFL017W-A,YFR005C,YGL030W,YGL120C,YGL174W,YGR006W,YGR063C,YGR074W,YGR091W,YGR093W,YGR129W,YGR150C,YGR278W,YHL038C,YHR165C,YIL061C,YIR005W,YIR009W,YJL087C,YJL203W,YJR050W,YKL074C,YKL095W,YKL149C,YKL173W,YKR02…	GO:0008380
metabolic process	0.000568165	YAL003W,YAL011W,YAL012W,YAL013W,YAL019W,YAL020C,YAL021C,YAL023C,YAL025C,YAL032C,YAL035W,YAL036C,YAL040C,YAL043C,YAL058W,YAR002W,YAR003W,YAR014C,YAR015W,YAR035W,YAR042W,YAR073W,YAR075W,YBL004W,YBL005W,YBL008W,YBL009W,YBL014C,YBL018C,YBL021C,YBL023C,YBL024W,YBL025W,YBL027W,YBL032W,YBL033C,YBL035C,YBL039C,YBL054W,YBL055C,YBL057C,YBL061C,YBL068W,YBL071W-A,YBL072C,YBL076C,YBL079W,YBL082C,YBL087C,YBL09…	GO:0008152
U4 snRNA 3'-end processing	0.000975967	YCR035C,YDL111C,YDR280W,YGR095C,YGR158C,YGR195W,YHR069C,YHR081W,YJL050W,YLR059C,YMR239C,YNL299W,YOL115W,YOL142W,YOR001W	GO:0034475
nuclear polyadenylation-dependent mRNA catabolic process	0.000975967	YCR035C,YDL111C,YDR280W,YGR095C,YGR158C,YGR195W,YHR069C,YJL050W,YNL112W,YNL232W,YNL299W,YOL021C,YOL115W,YOL142W,YOR001W	GO:0071042
polyadenylation-dependent mRNA catabolic process	0.000975967	YCR035C,YDL111C,YDR280W,YGR095C,YGR158C,YGR195W,YHR069C,YJL050W,YNL112W,YNL232W,YNL299W,YOL021C,YOL115W,YOL142W,YOR001W	GO:0071047
polyadenylation-dependent snoRNA 3'-end processing	0.000975967	YCR035C,YDL111C,YDR280W,YGR095C,YGR158C,YGR195W,YHR069C,YHR081W,YJL050W,YNL232W,YNL299W,YOL021C,YOL115W,YOL142W,YOR001W	GO:0071051
ncRNA export from nucleus	0.00112973	YBR118W,YDR450W,YER131W,YGL092W,YGL097W,YGL123W,YGL172W,YGL189C,YGR090W,YGR128C,YGR214W,YJL041W,YJR123W,YKL205W,YKR082W,YLR048W,YLR264W,YML026C,YMR230W,YMR235C,YNL178W,YNL302C,YOL040C,YOL121C,YOR112W,YOR167C,YOR293W	GO:0097064
DNA-templated transcription, termination	0.00123762	YAL043C,YBR034C,YBR049C,YBR121C,YBR143C,YBR245C,YDR026C,YDR045C,YDR195W,YER164W,YGL043W,YGL058W,YGL244W,YGL246C,YGR104C,YGR116W,YGR156W,YIL021W,YJL168C,YJR063W,YKL018W,YLL035W,YLR226W,YLR277C,YLR430W,YMR039C,YMR239C,YNL222W,YOL145C,YOR048C,YOR179C,YOR304W	GO:0006353
translational initiation	0.00141445	YAL035W,YBR079C,YCR077C,YDL207W,YDR091C,YDR117C,YDR211W,YDR332W,YDR404C,YDR429C,YER007C-A,YER025W,YER165W,YFL023W,YGL049C,YGL107C,YGR054W,YGR083C,YGR162W,YJL138C,YJL140W,YJR007W,YJR014W,YKL139W,YKR026C,YKR059W,YLR067C,YLR150W,YLR192C,YLR215C,YLR291C,YMR012W,YMR146C,YMR260C,YMR282C,YMR309C,YNL244C,YOL139C,YOR204W,YOR260W,YOR276W,YOR361C,YPL237W,YPR016C,YPR041W,YPR129W,YPR163C	GO:0006413
cellular protein-containing complex assembly	0.00152253	YAL032C,YAL034W-A,YAL035W,YAR014C,YBL002W,YBL008W,YBL014C,YBL023C,YBL079W,YBR048W,YBR055C,YBR060C,YBR079C,YBR081C,YBR102C,YBR152W,YBR198C,YBR202W,YBR233W-A,YBR237W,YCL029C,YCL031C,YCR031C,YCR042C,YCR057C,YCR072C,YCR077C,YDL005C,YDL030W,YDL031W,YDL043C,YDL087C,YDL108W,YDL160C,YDL189W,YDL209C,YDL225W,YDR004W,YDR025W,YDR060W,YDR076W,YDR088C,YDR117C,YDR145W,YDR167W,YDR189W,YDR190C,YDR233C,YDR312W,YDR…	GO:0034622
regulation of translational fidelity	0.00188041	YBL076C,YBR189W,YDL075W,YDL219W,YDL229W,YER025W,YFL022C,YGL123W,YGL169W,YGR094W,YGR118W,YGR285C,YHR020W,YHR064C,YHR148W,YIL110W,YJL006C,YJR123W,YKL139W,YLR406C,YML112W,YNL040W,YNL209W,YPL081W,YPL160W,YPR132W	GO:0006450
negative regulation of metabolic process	0.00244894	YAL013W,YAL019W,YAL021C,YAR002W,YAR003W,YBL008W,YBL018C,YBL032W,YBL057C,YBL079W,YBR034C,YBR060C,YBR095C,YBR129C,YBR160W,YBR167C,YBR175W,YBR202W,YBR239C,YBR245C,YBR257W,YCL008C,YCL010C,YCL011C,YCL055W,YCR035C,YCR059C,YCR077C,YCR084C,YCR092C,YDL005C,YDL042C,YDL073W,YDL074C,YDL084W,YDL111C,YDL116W,YDL160C,YDL165W,YDR026C,YDR082W,YDR097C,YDR103W,YDR121W,YDR152W,YDR159W,YDR162C,YDR172W,YDR191W,YDR192C…	GO:0009892
peptidyl-lysine modification	0.00332071	YAR002W,YAR003W,YBR030W,YBR060C,YBR081C,YBR175W,YBR198C,YBR271W,YCL010C,YDL013W,YDR145W,YDR167W,YDR176W,YDR190C,YDR198C,YDR257C,YDR288W,YDR363W,YDR390C,YDR398W,YDR448W,YDR469W,YEL019C,YER038C,YER164W,YFL024C,YGL112C,YGL244W,YGR001C,YGR002C,YGR116W,YGR252W,YHL039W,YHR013C,YHR068W,YHR090C,YHR099W,YHR119W,YHR134W,YHR207C,YIL064W,YJL046W,YJL081C,YJL127C,YJL168C,YJR070C,YJR129C,YKL018W,YLR055C,YLR153C…	GO:0018205
exonucleolytic trimming involved in rRNA processing	0.00365851	YCR035C,YDL111C,YDR280W,YGR095C,YGR158C,YGR195W,YHR069C,YHR081W,YJL050W,YLR059C,YLR293C,YNL002C,YNL232W,YNR024W,YOL021C,YOL077C,YOL142W,YOR001W	GO:0000459
cytoplasmic translational initiation	0.00365851	YAL035W,YBR079C,YCR077C,YDR117C,YDR429C,YER007C-A,YER025W,YFL023W,YJR007W,YJR014W,YMR012W,YMR146C,YMR260C,YNL244C,YOR361C,YPL237W,YPR041W,YPR163C	GO:0002183
regulation of translational elongation	0.00391534	YBL071W-A,YBR246W,YDL160C,YDR385W,YFR009W,YGL195W,YIL103W,YJR047C,YJR097W,YKL191W,YLR143W,YLR172C,YML014W,YMR116C,YOR133W,YPL052W	GO:0006448
nucleolar large rRNA transcription by RNA polymerase I	0.00391534	YBL014C,YBL025W,YDR156W,YER148W,YJL025W,YJL148W,YJR063W,YLR141W,YML043C,YMR270C,YNL248C,YOR295W,YOR340C,YOR341W,YPL082C,YPR010C	GO:0042790
poly(A)+ mRNA export from nucleus	0.00399972	YAR002W,YBR247C,YCL011C,YCR035C,YDL207W,YDR192C,YER107C,YFR002W,YGL092W,YGL097W,YGL122C,YGL172W,YGR116W,YIL143C,YIL149C,YJL041W,YJL050W,YKL186C,YKL214C,YKR082W,YLR335W,YNL004W,YNL232W,YOL021C,YOR046C,YOR098C,YPL169C,YPL226W	GO:0016973
protein-containing complex assembly	0.00420758	YAL032C,YAL034W-A,YAL035W,YAR014C,YBL002W,YBL008W,YBL014C,YBL023C,YBL079W,YBR048W,YBR055C,YBR060C,YBR079C,YBR081C,YBR102C,YBR152W,YBR198C,YBR202W,YBR233W-A,YBR237W,YBR245C,YCL029C,YCL031C,YCR031C,YCR042C,YCR057C,YCR072C,YCR077C,YDL005C,YDL030W,YDL031W,YDL043C,YDL087C,YDL108W,YDL160C,YDL189W,YDL209C,YDL225W,YDR004W,YDR025W,YDR060W,YDR076W,YDR088C,YDR117C,YDR132C,YDR145W,YDR167W,YDR189W,YDR190C,YDR…	GO:0065003
tRNA wobble base modification	0.00428991	YAL020C,YBL024W,YBL071W-A,YDL033C,YDL047W,YDR267C,YGL091C,YGL211W,YGL236C,YGR200C,YHR187W,YIL008W,YJL098W,YKL110C,YLR384C,YML014W,YMR023C,YMR312W,YNL119W,YNL132W,YPL086C,YPL101W,YPL135W,YPL204W	GO:0002097
gene silencing	0.00482507	YAL013W,YAL019W,YAR002W,YAR003W,YBL008W,YBL079W,YBR060C,YBR095C,YBR175W,YBR202W,YBR245C,YCL010C,YDL042C,YDL074C,YDL084W,YDL116W,YDR026C,YDR121W,YDR191W,YDR227W,YDR295C,YDR310C,YDR363W,YDR439W,YDR448W,YDR469W,YEL032W,YGL014W,YGL058W,YGL092W,YGL133W,YGL150C,YGL244W,YGR063C,YGR116W,YHR118C,YHR119W,YIL084C,YIL150C,YIR018W,YJL065C,YJL076W,YJL080C,YJL127C,YJR119C,YKL057C,YKL112W,YKR010C,YKR042W,YKR082W…	GO:0016458
regulation of biological process	0.0081101	YAL003W,YAL011W,YAL013W,YAL019W,YAL021C,YAL023C,YAL024C,YAL035W,YAL036C,YAL040C,YAL041W,YAR002W,YAR003W,YAR014C,YBL005W,YBL008W,YBL009W,YBL014C,YBL018C,YBL021C,YBL023C,YBL025W,YBL032W,YBL054W,YBL057C,YBL071W-A,YBL079W,YBL104C,YBR014C,YBR028C,YBR034C,YBR049C,YBR057C,YBR060C,YBR081C,YBR083W,YBR095C,YBR129C,YBR135W,YBR156C,YBR160W,YBR162W-A,YBR167C,YBR175W,YBR185C,YBR189W,YBR198C,YBR202W,YBR203W,YBR…	GO:0050789
regulation of gene expression, epigenetic	0.00817256	YAL013W,YAL019W,YAR002W,YAR003W,YBL008W,YBL079W,YBR060C,YBR095C,YBR175W,YBR202W,YBR245C,YCL010C,YDL042C,YDL074C,YDL084W,YDL116W,YDR026C,YDR121W,YDR191W,YDR227W,YDR310C,YDR363W,YDR439W,YDR448W,YDR469W,YEL032W,YGL014W,YGL058W,YGL092W,YGL133W,YGL150C,YGL244W,YGR063C,YGR116W,YHR118C,YHR119W,YIL084C,YIL150C,YIR018W,YJL065C,YJL076W,YJL080C,YJL127C,YJR119C,YKL057C,YKL112W,YKR010C,YKR042W,YKR082W,YLR223C…	GO:0040029
protein import into nucleus	0.00924106	YAR002W,YBL079W,YBR017C,YDL063C,YDL088C,YDL116W,YDR002W,YDR192C,YDR395W,YER009W,YER105C,YER107C,YER110C,YFR002W,YGL016W,YGL092W,YGL172W,YGL238W,YGR119C,YJL041W,YJL061W,YJR042W,YJR072C,YJR132W,YKL057C,YKL068W,YKR082W,YLR018C,YLR243W,YLR293C,YLR335W,YLR347C,YML103C,YMR129W,YMR153W,YMR235C,YMR308C,YNL298W,YOR098C,YOR160W	GO:0006606
chromatin silencing	0.00979207	YAL013W,YAL019W,YAR002W,YAR003W,YBL008W,YBL079W,YBR060C,YBR095C,YBR175W,YBR202W,YBR245C,YCL010C,YDL042C,YDL074C,YDL084W,YDL116W,YDR026C,YDR121W,YDR191W,YDR227W,YDR310C,YDR363W,YDR439W,YDR448W,YDR469W,YEL032W,YGL014W,YGL058W,YGL092W,YGL133W,YGL150C,YGL244W,YGR063C,YGR116W,YHR118C,YHR119W,YIL084C,YIL150C,YIR018W,YJL065C,YJL076W,YJL080C,YJL127C,YJR119C,YKL057C,YKL112W,YKR010C,YKR042W,YKR082W,YLR223C…	GO:0006342
negative regulation of gene expression, epigenetic	0.00979207	YAL013W,YAL019W,YAR002W,YAR003W,YBL008W,YBL079W,YBR060C,YBR095C,YBR175W,YBR202W,YBR245C,YCL010C,YDL042C,YDL074C,YDL084W,YDL116W,YDR026C,YDR121W,YDR191W,YDR227W,YDR310C,YDR363W,YDR439W,YDR448W,YDR469W,YEL032W,YGL014W,YGL058W,YGL092W,YGL133W,YGL150C,YGL244W,YGR063C,YGR116W,YHR118C,YHR119W,YIL084C,YIL150C,YIR018W,YJL065C,YJL076W,YJL080C,YJL127C,YJR119C,YKL057C,YKL112W,YKR010C,YKR042W,YKR082W,YLR223C…	GO:0045814
organonitrogen compound biosynthetic process	0.00986245	YAL003W,YAL012W,YAL013W,YAL023C,YAL035W,YAL036C,YAR015W,YAR073W,YBL027W,YBL032W,YBL033C,YBL039C,YBL061C,YBL071W-A,YBL072C,YBL076C,YBL082C,YBL087C,YBL092W,YBL098W,YBR002C,YBR004C,YBR015C,YBR023C,YBR031W,YBR048W,YBR061C,YBR079C,YBR084C-A,YBR084W,YBR115C,YBR118W,YBR121C,YBR143C,YBR146W,YBR162W-A,YBR166C,YBR181C,YBR185C,YBR189W,YBR191W,YBR213W,YBR217W,YBR240C,YBR243C,YBR246W,YBR248C,YBR249C,YBR251W,Y…	GO:1901566
tRNA catabolic process	0.0103608	YCR035C,YDL111C,YDR280W,YGR095C,YGR158C,YGR195W,YHR069C,YIL079C,YJL050W,YNL232W,YNL299W,YOL021C,YOL115W,YOL142W,YOR001W	GO:0016078
nuclear polyadenylation-dependent tRNA catabolic process	0.0103608	YCR035C,YDL111C,YDR280W,YGR095C,YGR158C,YGR195W,YHR069C,YIL079C,YJL050W,YNL232W,YNL299W,YOL021C,YOL115W,YOL142W,YOR001W	GO:0071038
nuclear RNA surveillance	0.0125379	YCL011C,YCR035C,YDL111C,YDR159W,YDR280W,YGL246C,YGR006W,YGR095C,YGR158C,YGR195W,YHR069C,YHR081W,YIL079C,YJL050W,YNL004W,YNL232W,YNL299W,YNR024W,YOL021C,YOL115W,YOL142W,YOR001W,YOR048C,YOR166C	GO:0071027
DNA-templated transcription, elongation	0.0126077	YAL021C,YBL008W,YBR034C,YBR245C,YCR020W-B,YCR052W,YDL084W,YDL165W,YDR138W,YDR194C,YER068W,YER161C,YER164W,YFR037C,YGL043W,YGL070C,YGL244W,YGR056W,YGR063C,YGR116W,YGR134W,YGR252W,YHR167W,YIL038C,YJL006C,YJL148W,YJL168C,YJL179W,YKL139W,YKR008W,YLR033W,YLR200W,YLR321C,YLR357W,YLR418C,YLR455W,YML010W,YML094W,YML112W,YMR033W,YMR039C,YMR091C,YNL068C,YNL139C,YNL153C,YNL206C,YNL222W,YNL248C,YNR052C,YOL00…	GO:0006354
RNA phosphodiester bond hydrolysis, endonucleolytic	0.0128175	YBL004W,YBL018C,YBR167C,YBR247C,YBR257W,YCL059C,YCR047C,YCR057C,YDL060W,YDL148C,YDL153C,YDR279W,YDR339C,YDR449C,YDR450W,YDR478W,YDR500C,YER082C,YER127W,YFR001W,YGL078C,YGL171W,YGL246C,YGR214W,YGR251W,YHR021C,YHR062C,YHR079C,YHR169W,YJL010C,YJL069C,YJL109C,YJL136C,YJL177W,YJR002W,YKL099C,YKL149C,YKL180W,YKR057W,YKR063C,YKR079C,YLL035W,YLR048W,YLR051C,YLR129W,YLR185W,YLR186W,YLR222C,YLR277C,YLR312W…	GO:0090502
RNA surveillance	0.015417	YCL011C,YCR035C,YDL111C,YDR159W,YDR280W,YGL246C,YGR006W,YGR095C,YGR158C,YGR195W,YHR069C,YHR081W,YIL079C,YJL050W,YNL001W,YNL004W,YNL232W,YNL299W,YNR024W,YOL021C,YOL115W,YOL142W,YOR001W,YOR048C,YOR166C	GO:0071025
covalent chromatin modification	0.0166525	YAL013W,YAR003W,YBR034C,YBR060C,YBR081C,YBR095C,YBR160W,YBR175W,YBR198C,YCL010C,YCR033W,YDL014W,YDL042C,YDL074C,YDR098C,YDR145W,YDR167W,YDR176W,YDR190C,YDR191W,YDR266C,YDR295C,YDR398W,YDR448W,YDR469W,YER164W,YFL024C,YGL058W,YGL112C,YGL131C,YGL194C,YGL244W,YGR002C,YGR116W,YGR252W,YHL007C,YHR013C,YHR090C,YHR099W,YHR119W,YHR207C,YIL084C,YJL081C,YJL127C,YJL168C,YJR119C,YKL018W,YLR055C,YLR153C,YLR226W…	GO:0016569
histone modification	0.0166525	YAL013W,YAR003W,YBR034C,YBR060C,YBR081C,YBR095C,YBR160W,YBR175W,YBR198C,YCL010C,YCR033W,YDL014W,YDL042C,YDL074C,YDR098C,YDR145W,YDR167W,YDR176W,YDR190C,YDR191W,YDR266C,YDR295C,YDR398W,YDR448W,YDR469W,YER164W,YFL024C,YGL058W,YGL112C,YGL131C,YGL194C,YGL244W,YGR002C,YGR116W,YGR252W,YHL007C,YHR013C,YHR090C,YHR099W,YHR119W,YHR207C,YIL084C,YJL081C,YJL127C,YJL168C,YJR119C,YKL018W,YLR055C,YLR153C,YLR226W…	GO:0016570
glycosyl compound metabolic process	0.0169891	YAR073W,YBL039C,YBL068W,YCL050C,YDR020C,YDR183W,YDR399W,YDR400W,YDR441C,YDR454C,YDR465C,YEL021W,YER043C,YER099C,YGL050W,YHL011C,YHR216W,YJL130C,YKL181W,YKL216W,YLR017W,YLR420W,YLR432W,YML005W,YML022W,YML056C,YML106W,YMR217W,YMR300C,YOL052C,YOL061W,YOL141W,YOR281C,YPL207W,YPL273W,YPR062W	GO:1901657
nuclear-transcribed mRNA catabolic process, deadenylation-dependent decay	0.017193	YAL021C,YCR035C,YCR077C,YDL111C,YDL160C,YDL165W,YDR172W,YDR280W,YDR370C,YDR404C,YEL015W,YER049W,YER165W,YGL014W,YGL122C,YGL213C,YGL222C,YGR072W,YGR095C,YGR158C,YGR195W,YHR069C,YHR077C,YIL038C,YJL124C,YJL140W,YLL013C,YLR264W,YMR080C,YNL232W,YNR052C,YOL021C,YOL142W,YOL149W,YOR167C,YOR359W,YPR189W	GO:0000288
RNA modification	0.0178052	YAL020C,YBL024W,YBL071W-A,YBR057C,YBR061C,YBR141C,YBR236C,YCL054W,YCR047C,YDL014W,YDL033C,YDL036C,YDL047W,YDL112W,YDL201W,YDL208W,YDR083W,YDR120C,YDR165W,YDR267C,YER077C,YFL001W,YGL050W,YGL063W,YGL091C,YGL169W,YGL211W,YGL232W,YGL236C,YGL243W,YGR024C,YGR150C,YGR169C,YGR200C,YHR003C,YHR070W,YHR072W-A,YHR089C,YHR187W,YIL008W,YIL096C,YJL035C,YJL098W,YJL125C,YKL027W,YKL110C,YKR038C,YKR056W,YLR063W,YLR…	GO:0009451
tRNA wobble uridine modification	0.0217892	YAL020C,YBL071W-A,YDL033C,YDL047W,YDR267C,YGL091C,YGL211W,YGL236C,YGR200C,YHR187W,YIL008W,YJL098W,YKL110C,YLR384C,YML014W,YMR023C,YMR312W,YNL119W,YPL086C,YPL101W,YPL135W,YPL204W	GO:0002098
nuclear-transcribed mRNA catabolic process, exonucleolytic	0.0233611	YCR035C,YDL111C,YDR280W,YDR404C,YGL213C,YGR072W,YGR095C,YGR158C,YGR195W,YHR069C,YHR077C,YMR080C,YNL232W,YOL021C,YOL142W,YPR189W	GO:0000291
exonucleolytic trimming to generate mature 3'-end of 5.8S rRNA from tricistronic rRNA transcript (SSU-rRNA, 5.8S rRNA, LSU-rRNA)	0.0233611	YCR035C,YDL111C,YDR280W,YGR095C,YGR158C,YGR195W,YHR069C,YHR081W,YJL050W,YLR059C,YLR293C,YNL232W,YNR024W,YOL021C,YOL142W,YOR001W	GO:0000467
aromatic amino acid family biosynthetic process	0.0272971	YBR166C,YBR249C,YDR007W,YDR035W,YDR127W,YDR354W,YER090W,YGL026C,YGL148W,YGL202W,YIL020C,YKL211C,YNL316C,YPR060C	GO:0009073
positive regulation of gene expression	0.0343993	YAL013W,YAL021C,YBL005W,YBL021C,YBL025W,YBL032W,YBR034C,YBR083W,YBR095C,YBR135W,YBR160W,YBR185C,YBR189W,YBR239C,YBR240C,YBR245C,YBR271W,YCL010C,YCL055W,YCL066W,YCR033W,YCR040W,YCR042C,YCR052W,YCR065W,YCR084C,YDL005C,YDL069C,YDL080C,YDL108W,YDL116W,YDL165W,YDL170W,YDR034C,YDR073W,YDR081C,YDR091C,YDR123C,YDR138W,YDR183W,YDR207C,YDR217C,YDR227W,YDR253C,YDR259C,YDR324C,YDR385W,YDR398W,YDR404C,YDR463W…	GO:0010628
organic acid biosynthetic process	0.0478037	YAL012W,YBL098W,YBR084W,YBR115C,YBR166C,YBR213W,YBR248C,YBR249C,YBR263W,YCL009C,YCL030C,YCR005C,YCR034W,YCR053W,YCR084C,YDL066W,YDL131W,YDL182W,YDR007W,YDR034C,YDR035W,YDR127W,YDR158W,YDR234W,YDR300C,YDR354W,YEL046C,YEL071W,YER052C,YER055C,YER061C,YER069W,YER073W,YER081W,YER086W,YER090W,YER091C,YER183C,YFR055W,YGL026C,YGL148W,YGL202W,YGL253W,YGR012W,YGR083C,YGR124W,YGR155W,YGR204W,YGR208W,YGR267C…	GO:0016053
carboxylic acid biosynthetic process	0.0478037	YAL012W,YBL098W,YBR084W,YBR115C,YBR166C,YBR213W,YBR248C,YBR249C,YBR263W,YCL009C,YCL030C,YCR005C,YCR034W,YCR053W,YCR084C,YDL066W,YDL131W,YDL182W,YDR007W,YDR034C,YDR035W,YDR127W,YDR158W,YDR234W,YDR300C,YDR354W,YEL046C,YEL071W,YER052C,YER055C,YER061C,YER069W,YER073W,YER081W,YER086W,YER090W,YER091C,YER183C,YFR055W,YGL026C,YGL148W,YGL202W,YGL253W,YGR012W,YGR083C,YGR124W,YGR155W,YGR204W,YGR208W,YGR267C…	GO:0046394

## Sheet: Down-regulated
GO Term	Adjusted p-value	Matches	GO Term ID
oxidation-reduction process	2.46417e-33	Q0045,Q0105,Q0275,YAL017W,YAL044C,YAL051W,YAL054C,YAL060W,YAL061W,YAL062W,YBL030C,YBL045C,YBL058W,YBL064C,YBR006W,YBR026C,YBR035C,YBR046C,YBR052C,YBR145W,YBR149W,YBR159W,YBR221C,YCL026C-A,YCL033C,YCL035C,YCL043C,YCR004C,YCR083W,YCR102C,YCR105W,YCR107W,YDL010W,YDL022W,YDL045C,YDL067C,YDL078C,YDL085W,YDL114W,YDL120W,YDL124W,YDL144C,YDL168W,YDL171C,YDL174C,YDL215C,YDL243C,YDR028C,YDR031W,YDR032C,YDR…	GO:0055114
generation of precursor metabolites and energy	5.72446e-24	Q0045,Q0105,Q0275,YAL017W,YAL038W,YAL054C,YBL030C,YBL045C,YBL058W,YBR026C,YBR145W,YBR196C,YBR221C,YCL035C,YCL040W,YCR004C,YCR012W,YDL010W,YDL021W,YDL067C,YDL078C,YDL085W,YDL168W,YDR028C,YDR031W,YDR050C,YDR099W,YDR148C,YDR178W,YDR231C,YDR487C,YDR513W,YDR516C,YDR529C,YEL011W,YEL024W,YEL039C,YER054C,YER059W,YER065C,YER067W,YER133W,YER174C,YER177W,YER178W,YFL018C,YFR003C,YFR015C,YFR016C,YFR017C,YFR03…	GO:0006091
catabolic process	2.23424e-23	YAL005C,YAL008W,YAL038W,YAL044C,YAL051W,YBL022C,YBL041W,YBL050W,YBL058W,YBL067C,YBL075C,YBL078C,YBL084C,YBL103C,YBR001C,YBR006W,YBR018C,YBR056W,YBR062C,YBR094W,YBR097W,YBR109C,YBR114W,YBR128C,YBR131W,YBR139W,YBR145W,YBR170C,YBR173C,YBR177C,YBR183W,YBR196C,YBR201W,YBR204C,YBR208C,YBR212W,YBR221C,YBR222C,YBR227C,YBR254C,YBR273C,YBR280C,YBR286W,YBR302C,YCL038C,YCL039W,YCL040W,YCL043C,YCL044C,YCL047C…	GO:0009056
small molecule metabolic process	1.62301e-19	Q0045,Q0105,Q0275,YAL017W,YAL038W,YAL044C,YAL051W,YAL054C,YAL060W,YAL062W,YBL015W,YBL045C,YBL080C,YBL099W,YBR003W,YBR006W,YBR018C,YBR026C,YBR035C,YBR039W,YBR041W,YBR053C,YBR058C-A,YBR117C,YBR140C,YBR145W,YBR159W,YBR176W,YBR177C,YBR196C,YBR208C,YBR221C,YBR222C,YCL026C-A,YCL039W,YCL040W,YCL047C,YCL064C,YCR012W,YCR024C,YCR026C,YCR036W,YCR048W,YCR073W-A,YCR083W,YCR105W,YDL004W,YDL021W,YDL022W,YDL045C…	GO:0044281
cellular catabolic process	3.7045e-19	YAL005C,YAL008W,YAL038W,YAL044C,YAL051W,YBL022C,YBL041W,YBL050W,YBL058W,YBL067C,YBL075C,YBL078C,YBL084C,YBL103C,YBR001C,YBR006W,YBR062C,YBR094W,YBR097W,YBR109C,YBR114W,YBR128C,YBR131W,YBR139W,YBR145W,YBR170C,YBR173C,YBR177C,YBR183W,YBR196C,YBR201W,YBR208C,YBR212W,YBR221C,YBR222C,YBR254C,YBR273C,YBR280C,YBR286W,YBR302C,YCL038C,YCL039W,YCL040W,YCL043C,YCL044C,YCL047C,YCL052C,YCL064C,YCR012W,YCR068W…	GO:0044248
energy derivation by oxidation of organic compounds	5.38125e-18	Q0045,Q0105,Q0275,YAL017W,YAL054C,YBL030C,YBL045C,YBL058W,YBR026C,YBR145W,YDL067C,YDL078C,YDL085W,YDR028C,YDR031W,YDR099W,YDR148C,YDR178W,YDR231C,YDR487C,YDR529C,YEL011W,YEL024W,YEL039C,YER054C,YER059W,YER065C,YER067W,YER133W,YER177W,YFR003C,YFR015C,YFR017C,YFR033C,YFR049W,YGL134W,YGL187C,YGL191W,YGL237C,YGR183C,YGR244C,YHR001W-A,YHR051W,YIL045W,YIL050W,YIL070C,YIL099W,YIL111W,YIL125W,YIR031C,YJL…	GO:0015980
organic substance catabolic process	6.36571e-17	YAL005C,YAL038W,YAL044C,YAL051W,YBL022C,YBL041W,YBL058W,YBL067C,YBL075C,YBL084C,YBR001C,YBR006W,YBR018C,YBR056W,YBR062C,YBR094W,YBR114W,YBR139W,YBR145W,YBR170C,YBR173C,YBR177C,YBR183W,YBR196C,YBR201W,YBR204C,YBR208C,YBR212W,YBR221C,YBR222C,YBR227C,YBR273C,YBR280C,YBR286W,YBR302C,YCL039W,YCL040W,YCL043C,YCL044C,YCL047C,YCL052C,YCL064C,YCR012W,YCR036W,YCR068W,YCR076C,YDL007W,YDL008W,YDL021W,YDL022W…	GO:1901575
phosphorus metabolic process	7.53271e-17	Q0045,Q0105,Q0275,YAL016W,YAL017W,YAL031C,YAL038W,YAL054C,YAL056W,YAR019C,YAR071W,YBL015W,YBL045C,YBL056W,YBL058W,YBL091C-A,YBL099W,YBR035C,YBR039W,YBR045C,YBR050C,YBR059C,YBR086C,YBR097W,YBR103W,YBR109C,YBR111C,YBR117C,YBR126C,YBR140C,YBR145W,YBR161W,YBR196C,YBR221C,YBR279W,YCL004W,YCL024W,YCL032W,YCL040W,YCL047C,YCL051W,YCL052C,YCR012W,YCR026C,YCR036W,YCR068W,YCR073C,YCR073W-A,YCR079W,YCR091W,Y…	GO:0006793
organonitrogen compound catabolic process	1.3152e-16	YAL005C,YAL044C,YBL022C,YBL041W,YBL058W,YBL067C,YBL075C,YBL084C,YBR006W,YBR062C,YBR114W,YBR139W,YBR145W,YBR170C,YBR173C,YBR183W,YBR201W,YBR208C,YBR227C,YBR273C,YBR280C,YBR286W,YBR302C,YCL039W,YCL043C,YCL044C,YCL047C,YCL052C,YCL064C,YCR068W,YCR076C,YDL007W,YDL008W,YDL056W,YDL093W,YDL097C,YDL126C,YDL132W,YDL139C,YDL147W,YDL168W,YDL190C,YDL215C,YDL238C,YDL248W,YDR028C,YDR036C,YDR069C,YDR131C,YDR148C…	GO:1901565
mitochondrion organization	3.36064e-16	YAL005C,YAL008W,YAL010C,YAL015C,YAL048C,YBL022C,YBL059C-A,YBL078C,YBL103C,YBR044C,YBR120C,YBR212W,YBR227C,YBR262C,YBR269C,YCL057C-A,YCR079W,YDL006W,YDL029W,YDL107W,YDL113C,YDL120W,YDL142C,YDL149W,YDL239C,YDR022C,YDR031W,YDR077W,YDR079W,YDR148C,YDR150W,YDR185C,YDR219C,YDR231C,YDR258C,YDR296W,YDR322C-A,YDR375C,YDR379C-A,YDR470C,YDR511W,YDR512C,YDR529C,YEL030W,YER017C,YER058W,YFL016C,YFL039C,YFL046W…	GO:0007005
phosphate-containing compound metabolic process	3.21515e-15	Q0045,Q0105,Q0275,YAL016W,YAL017W,YAL031C,YAL038W,YAL056W,YAR019C,YAR071W,YBL045C,YBL056W,YBL058W,YBL091C-A,YBL099W,YBR035C,YBR039W,YBR045C,YBR050C,YBR059C,YBR086C,YBR097W,YBR103W,YBR109C,YBR111C,YBR117C,YBR126C,YBR140C,YBR145W,YBR161W,YBR196C,YBR221C,YBR279W,YCL004W,YCL024W,YCL032W,YCL040W,YCL047C,YCL051W,YCL052C,YCR012W,YCR026C,YCR036W,YCR068W,YCR073C,YCR073W-A,YCR079W,YCR091W,YDL004W,YDL006W,Y…	GO:0006796
ATP metabolic process	6.403e-15	Q0045,Q0105,Q0275,YAL038W,YBL045C,YBL099W,YBR039W,YBR145W,YBR196C,YBR221C,YCL040W,YCR012W,YDL004W,YDL021W,YDL067C,YDL085W,YDL185W,YDR050C,YDR178W,YDR298C,YDR322C-A,YDR377W,YDR516C,YDR529C,YEL024W,YEL039C,YER178W,YFR033C,YFR053C,YGL187C,YGL191W,YGR183C,YGR192C,YGR240C,YGR254W,YHR001W-A,YHR051W,YIL111W,YJL045W,YJL052W,YJL103C,YJL166W,YJR009C,YJR121W,YKL016C,YKL060C,YKL141W,YKL148C,YKL162C,YLR038C,Y…	GO:0046034
organophosphate metabolic process	3.81676e-14	Q0045,Q0105,Q0275,YAL038W,YBL045C,YBL091C-A,YBL099W,YBR035C,YBR039W,YBR086C,YBR109C,YBR111C,YBR117C,YBR140C,YBR145W,YBR161W,YBR196C,YBR221C,YCL004W,YCL040W,YCL047C,YCL052C,YCR012W,YCR026C,YCR068W,YCR073W-A,YDL004W,YDL021W,YDL022W,YDL045C,YDL067C,YDL078C,YDL085W,YDL125C,YDL142C,YDL185W,YDL244W,YDR018C,YDR050C,YDR096W,YDR173C,YDR178W,YDR182W,YDR196C,YDR208W,YDR236C,YDR284C,YDR287W,YDR298C,YDR315C,Y…	GO:0019637
purine ribonucleoside triphosphate metabolic process	2.71455e-13	Q0045,Q0105,Q0275,YAL038W,YBL045C,YBL099W,YBR039W,YBR145W,YBR196C,YBR221C,YCL040W,YCR012W,YDL004W,YDL021W,YDL067C,YDL085W,YDL185W,YDR050C,YDR178W,YDR298C,YDR322C-A,YDR377W,YDR516C,YDR529C,YEL024W,YEL039C,YER178W,YFR033C,YFR053C,YGL187C,YGL191W,YGR183C,YGR192C,YGR240C,YGR254W,YHR001W-A,YHR051W,YIL111W,YJL045W,YJL052W,YJL103C,YJL166W,YJR009C,YJR121W,YKL016C,YKL060C,YKL067W,YKL141W,YKL148C,YKL162C,Y…	GO:0009205
nucleoside triphosphate metabolic process	6.50832e-13	Q0045,Q0105,Q0275,YAL038W,YBL045C,YBL099W,YBR039W,YBR145W,YBR196C,YBR221C,YCL040W,YCR012W,YCR026C,YDL004W,YDL021W,YDL067C,YDL085W,YDL185W,YDR050C,YDR178W,YDR298C,YDR322C-A,YDR377W,YDR516C,YDR529C,YEL024W,YEL039C,YER178W,YFR033C,YFR053C,YGL187C,YGL191W,YGR183C,YGR192C,YGR240C,YGR254W,YHR001W-A,YHR051W,YIL111W,YJL045W,YJL052W,YJL103C,YJL166W,YJR009C,YJR057W,YJR103W,YJR121W,YKL016C,YKL060C,YKL067W,Y…	GO:0009141
protein catabolic process	6.51507e-13	YAL005C,YBL022C,YBL041W,YBL058W,YBL067C,YBL075C,YBL084C,YBR062C,YBR114W,YBR139W,YBR170C,YBR173C,YBR201W,YBR227C,YBR273C,YBR280C,YBR286W,YBR302C,YCL039W,YCL043C,YCL044C,YCL047C,YCL052C,YCR076C,YDL007W,YDL008W,YDL093W,YDL097C,YDL126C,YDL132W,YDL139C,YDL147W,YDL190C,YDL248W,YDR028C,YDR069C,YDR131C,YDR177W,YDR219C,YDR255C,YDR273W,YDR306C,YDR307W,YDR328C,YDR330W,YDR358W,YDR363W-A,YDR394W,YDR411C,YDR42…	GO:0030163
drug metabolic process	6.65101e-13	Q0045,Q0105,Q0275,YAL038W,YAL044C,YAL054C,YBL015W,YBL045C,YBL099W,YBR006W,YBR035C,YBR038W,YBR039W,YBR145W,YBR196C,YBR208C,YBR221C,YCL040W,YCR012W,YDL004W,YDL021W,YDL067C,YDL078C,YDL085W,YDL168W,YDL171C,YDL185W,YDL244W,YDR050C,YDR099W,YDR148C,YDR178W,YDR216W,YDR236C,YDR256C,YDR298C,YDR322C-A,YDR371W,YDR377W,YDR421W,YDR487C,YDR511W,YDR516C,YDR529C,YDR539W,YEL024W,YEL038W,YEL039C,YEL058W,YER010C,YER…	GO:0017144
cellular protein catabolic process	1.28985e-12	YAL005C,YBL022C,YBL041W,YBL058W,YBL067C,YBL075C,YBL084C,YBR062C,YBR114W,YBR139W,YBR170C,YBR173C,YBR201W,YBR273C,YBR280C,YBR286W,YBR302C,YCL039W,YCL043C,YCL044C,YCL047C,YCL052C,YCR076C,YDL007W,YDL008W,YDL093W,YDL097C,YDL126C,YDL132W,YDL139C,YDL147W,YDL190C,YDL248W,YDR028C,YDR069C,YDR131C,YDR177W,YDR219C,YDR255C,YDR273W,YDR306C,YDR307W,YDR328C,YDR330W,YDR358W,YDR363W-A,YDR394W,YDR411C,YDR427W,YDR43…	GO:0044257
purine nucleoside triphosphate metabolic process	2.10605e-12	Q0045,Q0105,Q0275,YAL038W,YBL045C,YBL099W,YBR039W,YBR145W,YBR196C,YBR221C,YCL040W,YCR012W,YDL004W,YDL021W,YDL067C,YDL085W,YDL185W,YDR050C,YDR178W,YDR298C,YDR322C-A,YDR377W,YDR516C,YDR529C,YEL024W,YEL039C,YER178W,YFR033C,YFR053C,YGL187C,YGL191W,YGR183C,YGR192C,YGR240C,YGR254W,YHR001W-A,YHR051W,YIL111W,YJL045W,YJL052W,YJL103C,YJL166W,YJR009C,YJR121W,YKL016C,YKL060C,YKL067W,YKL141W,YKL148C,YKL162C,Y…	GO:0009144
ribonucleoside triphosphate metabolic process	2.72368e-12	Q0045,Q0105,Q0275,YAL038W,YBL045C,YBL099W,YBR039W,YBR145W,YBR196C,YBR221C,YCL040W,YCR012W,YDL004W,YDL021W,YDL067C,YDL085W,YDL185W,YDR050C,YDR178W,YDR298C,YDR322C-A,YDR377W,YDR516C,YDR529C,YEL024W,YEL039C,YER178W,YFR033C,YFR053C,YGL187C,YGL191W,YGR183C,YGR192C,YGR240C,YGR254W,YHR001W-A,YHR051W,YIL111W,YJL045W,YJL052W,YJL103C,YJL166W,YJR009C,YJR103W,YJR121W,YKL016C,YKL060C,YKL067W,YKL141W,YKL148C,Y…	GO:0009199
cofactor metabolic process	6.77276e-12	YAL038W,YAL044W-A,YAL054C,YBL015W,YBR003W,YBR035C,YBR053C,YBR117C,YBR145W,YBR176W,YBR196C,YBR221C,YCL017C,YCL040W,YCL047C,YCR012W,YCR073W-A,YDL021W,YDL022W,YDL045C,YDL078C,YDL085W,YDL119C,YDL120W,YDL130W-A,YDL181W,YDL215C,YDL244W,YDR044W,YDR050C,YDR135C,YDR148C,YDR196C,YDR197W,YDR204W,YDR236C,YDR256C,YDR376W,YDR481C,YDR513W,YDR516C,YDR531W,YDR538W,YEL041W,YER014W,YER141W,YER163C,YER178W,YFL018C,Y…	GO:0051186
nucleoside phosphate metabolic process	1.23205e-11	Q0045,Q0105,Q0275,YAL038W,YBL045C,YBL099W,YBR039W,YBR117C,YBR140C,YBR145W,YBR196C,YBR221C,YCL040W,YCL047C,YCR012W,YCR026C,YCR073W-A,YDL004W,YDL021W,YDL022W,YDL045C,YDL067C,YDL078C,YDL085W,YDL125C,YDL185W,YDR050C,YDR178W,YDR196C,YDR236C,YDR298C,YDR322C-A,YDR377W,YDR408C,YDR481C,YDR516C,YDR529C,YDR530C,YDR531W,YEL024W,YEL039C,YEL041W,YER037W,YER070W,YER170W,YER178W,YFR007W,YFR033C,YFR047C,YFR053C,Y…	GO:0006753
proteolysis involved in cellular protein catabolic process	1.95627e-11	YAL005C,YBL022C,YBL041W,YBL058W,YBL067C,YBL075C,YBL084C,YBR062C,YBR114W,YBR139W,YBR170C,YBR173C,YBR201W,YBR273C,YBR280C,YBR302C,YCL039W,YCL043C,YCL044C,YCL047C,YCL052C,YCR076C,YDL007W,YDL008W,YDL093W,YDL097C,YDL126C,YDL132W,YDL139C,YDL147W,YDL190C,YDL248W,YDR069C,YDR131C,YDR177W,YDR219C,YDR255C,YDR273W,YDR306C,YDR307W,YDR328C,YDR330W,YDR358W,YDR363W-A,YDR394W,YDR411C,YDR427W,YDR430C,YDR457W,YEL01…	GO:0051603
nucleobase-containing small molecule metabolic process	2.4795e-11	Q0045,Q0105,Q0275,YAL038W,YBL045C,YBL099W,YBR039W,YBR117C,YBR140C,YBR145W,YBR196C,YBR221C,YCL040W,YCL047C,YCR012W,YCR026C,YCR073W-A,YDL004W,YDL021W,YDL022W,YDL045C,YDL067C,YDL078C,YDL085W,YDL106C,YDL125C,YDL185W,YDL238C,YDR050C,YDR178W,YDR196C,YDR236C,YDR298C,YDR305C,YDR322C-A,YDR377W,YDR408C,YDR481C,YDR516C,YDR529C,YDR530C,YDR531W,YEL024W,YEL039C,YEL041W,YEL058W,YER003C,YER037W,YER070W,YER170W,Y…	GO:0055086
nucleotide metabolic process	6.08775e-11	Q0045,Q0105,Q0275,YAL038W,YBL045C,YBL099W,YBR039W,YBR117C,YBR140C,YBR145W,YBR196C,YBR221C,YCL040W,YCL047C,YCR012W,YCR073W-A,YDL004W,YDL021W,YDL022W,YDL045C,YDL067C,YDL078C,YDL085W,YDL125C,YDL185W,YDR050C,YDR178W,YDR196C,YDR236C,YDR298C,YDR322C-A,YDR377W,YDR408C,YDR481C,YDR516C,YDR529C,YDR530C,YDR531W,YEL024W,YEL039C,YEL041W,YER037W,YER070W,YER170W,YER178W,YFR007W,YFR033C,YFR047C,YFR053C,YGL037C,Y…	GO:0009117
purine ribonucleotide metabolic process	8.33706e-11	Q0045,Q0105,Q0275,YAL038W,YBL045C,YBL099W,YBR039W,YBR140C,YBR145W,YBR196C,YBR221C,YCL040W,YCR012W,YDL004W,YDL021W,YDL067C,YDL085W,YDL185W,YDR050C,YDR178W,YDR196C,YDR298C,YDR322C-A,YDR377W,YDR408C,YDR516C,YDR529C,YDR531W,YEL024W,YEL039C,YER178W,YFR033C,YFR053C,YGL187C,YGL191W,YGL248W,YGR183C,YGR192C,YGR240C,YGR254W,YHR001W-A,YHR051W,YIL033C,YIL111W,YJL005W,YJL045W,YJL052W,YJL103C,YJL166W,YJR009C,Y…	GO:0009150
modification-dependent protein catabolic process	5.23354e-10	YAL005C,YBL041W,YBL058W,YBL067C,YBL084C,YBR062C,YBR114W,YBR170C,YBR173C,YBR201W,YBR273C,YBR280C,YBR302C,YCL039W,YCL043C,YCL047C,YCL052C,YCR076C,YDL007W,YDL008W,YDL097C,YDL126C,YDL132W,YDL139C,YDL147W,YDL190C,YDL248W,YDR069C,YDR131C,YDR177W,YDR219C,YDR255C,YDR273W,YDR306C,YDR328C,YDR330W,YDR358W,YDR363W-A,YDR394W,YDR411C,YDR427W,YDR457W,YEL012W,YER012W,YER021W,YER094C,YER116C,YER143W,YER144C,YFL04…	GO:0019941
purine-containing compound metabolic process	6.36805e-10	Q0045,Q0105,Q0275,YAL038W,YBL045C,YBL099W,YBR039W,YBR140C,YBR145W,YBR196C,YBR221C,YCL040W,YCR012W,YDL004W,YDL021W,YDL067C,YDL085W,YDL106C,YDL185W,YDL238C,YDR050C,YDR178W,YDR196C,YDR298C,YDR322C-A,YDR377W,YDR408C,YDR516C,YDR529C,YDR531W,YEL024W,YEL039C,YER178W,YFR033C,YFR053C,YGL187C,YGL191W,YGL248W,YGR183C,YGR192C,YGR240C,YGR254W,YHR001W-A,YHR051W,YIL033C,YIL111W,YIR027C,YIR028W,YIR029W,YIR031C,Y…	GO:0072521
response to chemical	6.39553e-10	YAL015C,YAL051W,YAL056W,YAR050W,YBL030C,YBL047C,YBL058W,YBL064C,YBL089W,YBL103C,YBR006W,YBR008C,YBR024W,YBR037C,YBR043C,YBR046C,YBR066C,YBR126C,YBR132C,YBR170C,YBR201W,YBR216C,YCL026C-A,YCL032W,YCL033C,YCL035C,YCL043C,YCL047C,YCL052C,YCR021C,YCR083W,YCR091W,YCR102C,YCR106W,YDL006W,YDL007W,YDL010W,YDL020C,YDL035C,YDL093W,YDL100C,YDL101C,YDL119C,YDL120W,YDL124W,YDL126C,YDL159W,YDL168W,YDL190C,YDL19…	GO:0042221
ubiquitin-dependent protein catabolic process	8.81082e-10	YAL005C,YBL041W,YBL058W,YBL067C,YBL084C,YBR062C,YBR114W,YBR170C,YBR173C,YBR201W,YBR273C,YBR280C,YBR302C,YCL039W,YCL043C,YCL047C,YCL052C,YCR076C,YDL007W,YDL008W,YDL097C,YDL126C,YDL132W,YDL139C,YDL147W,YDL190C,YDL248W,YDR069C,YDR131C,YDR177W,YDR219C,YDR255C,YDR273W,YDR306C,YDR328C,YDR330W,YDR358W,YDR363W-A,YDR394W,YDR411C,YDR427W,YDR457W,YEL012W,YER012W,YER021W,YER094C,YER116C,YER143W,YER144C,YFL04…	GO:0006511
cellular respiration	1.26339e-09	Q0045,Q0105,Q0275,YBL030C,YBL045C,YBR026C,YDL067C,YDL078C,YDR031W,YDR148C,YDR178W,YDR231C,YDR487C,YDR529C,YEL024W,YEL039C,YER065C,YFR033C,YFR049W,YGL187C,YGL191W,YGL237C,YGR183C,YGR244C,YHR001W-A,YHR051W,YIL070C,YIL111W,YIL125W,YIR031C,YJL045W,YJL166W,YJR051W,YJR104C,YKL085W,YKL093W,YKL109W,YKL141W,YKL148C,YKR046C,YLL009C,YLL041C,YLR028C,YLR163C,YLR164W,YLR174W,YLR256W,YLR294C,YLR304C,YLR395C,YML…	GO:0045333
purine nucleotide metabolic process	1.36625e-09	Q0045,Q0105,Q0275,YAL038W,YBL045C,YBL099W,YBR039W,YBR140C,YBR145W,YBR196C,YBR221C,YCL040W,YCR012W,YDL004W,YDL021W,YDL067C,YDL085W,YDL185W,YDR050C,YDR178W,YDR196C,YDR298C,YDR322C-A,YDR377W,YDR408C,YDR516C,YDR529C,YDR531W,YEL024W,YEL039C,YER178W,YFR033C,YFR053C,YGL187C,YGL191W,YGL248W,YGR183C,YGR192C,YGR240C,YGR254W,YHR001W-A,YHR051W,YIL033C,YIL111W,YJL005W,YJL045W,YJL052W,YJL103C,YJL166W,YJR009C,Y…	GO:0006163
aerobic respiration	1.68822e-09	Q0045,Q0105,Q0275,YBL030C,YBL045C,YBR026C,YDL067C,YDL078C,YDR031W,YDR148C,YDR178W,YDR231C,YDR487C,YDR529C,YEL024W,YEL039C,YER065C,YFR033C,YFR049W,YGL187C,YGL191W,YGR183C,YGR244C,YHR001W-A,YHR051W,YIL070C,YIL111W,YIL125W,YIR031C,YJL045W,YJL166W,YKL085W,YKL093W,YKL141W,YKL148C,YKR046C,YLL009C,YLL041C,YLR028C,YLR163C,YLR164W,YLR174W,YLR304C,YLR395C,YML110C,YMR002W,YMR030W,YMR056C,YMR081C,YMR118C,YMR…	GO:0009060
carbohydrate metabolic process	1.92924e-09	YAL017W,YAL038W,YBL058W,YBR001C,YBR018C,YBR038W,YBR053C,YBR056W,YBR126C,YBR145W,YBR149W,YBR196C,YBR221C,YBR229C,YCL039W,YCL040W,YCR012W,YCR036W,YCR073W-A,YDL021W,YDL022W,YDL049C,YDL078C,YDL085W,YDR001C,YDR028C,YDR050C,YDR074W,YDR099W,YDR248C,YDR255C,YDR287W,YDR315C,YDR368W,YDR371W,YDR477W,YDR511W,YDR516C,YEL011W,YEL012W,YEL058W,YER003C,YER054C,YER059W,YER065C,YER096W,YER133W,YER177W,YER178W,YFR00…	GO:0005975
response to stimulus	2.3604e-09	YAL015C,YAL028W,YAL051W,YAL053W,YAL056W,YAL068C,YAR007C,YAR020C,YAR050W,YBL003C,YBL019W,YBL030C,YBL047C,YBL051C,YBL056W,YBL058W,YBL064C,YBL078C,YBL089W,YBL103C,YBL108C-A,YBR006W,YBR008C,YBR010W,YBR024W,YBR037C,YBR043C,YBR046C,YBR066C,YBR067C,YBR072W,YBR073W,YBR088C,YBR089C-A,YBR097W,YBR098W,YBR103W,YBR114W,YBR126C,YBR132C,YBR140C,YBR170C,YBR173C,YBR201W,YBR214W,YBR216C,YBR223C,YBR270C,YBR272C,YBR…	GO:0050896
proteolysis	2.68134e-09	YAL005C,YBL022C,YBL041W,YBL045C,YBL058W,YBL067C,YBL075C,YBL084C,YBR062C,YBR114W,YBR139W,YBR170C,YBR173C,YBR201W,YBR227C,YBR273C,YBR280C,YBR286W,YBR302C,YCL039W,YCL043C,YCL044C,YCL047C,YCL052C,YCL057W,YCR045C,YCR068W,YCR076C,YDL007W,YDL008W,YDL093W,YDL097C,YDL104C,YDL126C,YDL132W,YDL139C,YDL147W,YDL185W,YDL190C,YDL216C,YDL248W,YDR069C,YDR080W,YDR131C,YDR177W,YDR219C,YDR231C,YDR255C,YDR273W,YDR306C…	GO:0006508
ribonucleotide metabolic process	3.36887e-09	Q0045,Q0105,Q0275,YAL038W,YBL045C,YBL099W,YBR039W,YBR140C,YBR145W,YBR196C,YBR221C,YCL040W,YCR012W,YDL004W,YDL021W,YDL067C,YDL085W,YDL185W,YDR050C,YDR178W,YDR196C,YDR236C,YDR298C,YDR322C-A,YDR377W,YDR408C,YDR516C,YDR529C,YDR531W,YEL024W,YEL039C,YER178W,YFR007W,YFR033C,YFR053C,YGL187C,YGL191W,YGL248W,YGR183C,YGR192C,YGR205W,YGR240C,YGR254W,YHR001W-A,YHR051W,YIL033C,YIL111W,YJL005W,YJL045W,YJL052W,Y…	GO:0009259
lipid metabolic process	8.96884e-09	YAL051W,YAL053W,YBL015W,YBL091C-A,YBR003W,YBR026C,YBR036C,YBR041W,YBR058C-A,YBR070C,YBR086C,YBR109C,YBR110W,YBR159W,YBR161W,YBR177C,YBR183W,YBR204C,YCL004W,YCL026C-A,YCL052C,YCR048W,YCR068W,YDL057W,YDL078C,YDL142C,YDL193W,YDL216C,YDL237W,YDR018C,YDR036C,YDR096W,YDR173C,YDR182W,YDR208W,YDR216W,YDR284C,YDR287W,YDR294C,YDR319C,YDR373W,YDR434W,YDR503C,YER019W,YER024W,YER026C,YER044C,YER093C,YFR019W,Y…	GO:0006629
cellular response to chemical stimulus	1.07165e-08	YAL015C,YAL051W,YAL056W,YAR050W,YBL047C,YBL064C,YBL103C,YBR006W,YBR024W,YBR037C,YBR046C,YBR066C,YBR126C,YBR170C,YBR216C,YCL026C-A,YCL032W,YCL033C,YCL035C,YCR021C,YCR083W,YCR091W,YDL006W,YDL010W,YDL020C,YDL035C,YDL093W,YDL100C,YDL101C,YDL120W,YDL124W,YDL126C,YDL168W,YDL190C,YDL194W,YDL214C,YDL216C,YDR001C,YDR085C,YDR169C,YDR200C,YDR216W,YDR256C,YDR264C,YDR276C,YDR296W,YDR307W,YDR368W,YDR406W,YDR41…	GO:0070887
ribose phosphate metabolic process	1.33791e-08	Q0045,Q0105,Q0275,YAL038W,YBL045C,YBL099W,YBR039W,YBR111C,YBR117C,YBR140C,YBR145W,YBR196C,YBR221C,YCL040W,YCR012W,YCR073W-A,YDL004W,YDL021W,YDL067C,YDL085W,YDL185W,YDR050C,YDR178W,YDR196C,YDR236C,YDR298C,YDR322C-A,YDR377W,YDR408C,YDR516C,YDR529C,YDR531W,YEL024W,YEL039C,YER178W,YFR007W,YFR033C,YFR053C,YGL187C,YGL191W,YGL248W,YGR043C,YGR183C,YGR192C,YGR205W,YGR240C,YGR248W,YGR254W,YGR256W,YHR001W-A…	GO:0019693
cellular homeostasis	1.53442e-08	YAL056W,YBL064C,YBL067C,YBR024W,YBR036C,YBR037C,YBR294W,YCL017C,YCL035C,YCL040W,YCL043C,YCL073C,YCR083W,YDL010W,YDL022W,YDL035C,YDL120W,YDL128W,YDL142C,YDL185W,YDL194W,YDR027C,YDR069C,YDR089W,YDR092W,YDR107C,YDR135C,YDR202C,YDR270W,YDR328C,YDR376W,YDR436W,YDR453C,YDR456W,YDR492W,YDR506C,YDR513W,YDR516C,YDR518W,YEL051W,YER020W,YER053C,YER133W,YER145C,YER174C,YFL018C,YFR003C,YFR016C,YFR053C,YGL006W…	GO:0019725
purine nucleoside monophosphate metabolic process	1.61836e-08	Q0045,Q0105,Q0275,YAL038W,YBL045C,YBL099W,YBR039W,YBR145W,YBR196C,YBR221C,YCL040W,YCR012W,YDL004W,YDL021W,YDL067C,YDL085W,YDL185W,YDR050C,YDR178W,YDR298C,YDR322C-A,YDR377W,YDR408C,YDR516C,YDR529C,YEL024W,YEL039C,YER178W,YFR033C,YFR053C,YGL187C,YGL191W,YGR183C,YGR192C,YGR240C,YGR254W,YHR001W-A,YHR051W,YIL111W,YJL045W,YJL052W,YJL103C,YJL166W,YJR009C,YJR121W,YJR133W,YKL016C,YKL060C,YKL141W,YKL148C,Y…	GO:0009126
purine ribonucleoside monophosphate metabolic process	1.61836e-08	Q0045,Q0105,Q0275,YAL038W,YBL045C,YBL099W,YBR039W,YBR145W,YBR196C,YBR221C,YCL040W,YCR012W,YDL004W,YDL021W,YDL067C,YDL085W,YDL185W,YDR050C,YDR178W,YDR298C,YDR322C-A,YDR377W,YDR408C,YDR516C,YDR529C,YEL024W,YEL039C,YER178W,YFR033C,YFR053C,YGL187C,YGL191W,YGR183C,YGR192C,YGR240C,YGR254W,YHR001W-A,YHR051W,YIL111W,YJL045W,YJL052W,YJL103C,YJL166W,YJR009C,YJR121W,YJR133W,YKL016C,YKL060C,YKL141W,YKL148C,Y…	GO:0009167
regulation of biological quality	3.93593e-08	YAL008W,YAL044C,YAL048C,YAL053W,YAL056W,YAR007C,YBL007C,YBL040C,YBL064C,YBL067C,YBR006W,YBR024W,YBR036C,YBR037C,YBR043C,YBR097W,YBR108W,YBR204C,YBR212W,YBR234C,YBR235W,YBR275C,YBR294W,YCL001W,YCL017C,YCL024W,YCL027W,YCL035C,YCL040W,YCL043C,YCL073C,YCR061W,YCR083W,YCR088W,YCR091W,YCR094W,YDL010W,YDL022W,YDL029W,YDL035C,YDL059C,YDL065C,YDL120W,YDL128W,YDL142C,YDL171C,YDL185W,YDL194W,YDL223C,YDR027C…	GO:0065008
oxidative phosphorylation	1.1384e-07	Q0045,Q0105,Q0275,YBL045C,YDL067C,YDR178W,YDR529C,YEL024W,YEL039C,YFR033C,YGL187C,YGL191W,YGR183C,YHR001W-A,YHR051W,YIL111W,YJL045W,YJL103C,YJL166W,YKL141W,YKL148C,YLR038C,YLR163C,YLR164W,YLR395C,YML120C,YMR118C,YMR256C,YNL052W,YOL071W,YOR065W,YPR140W,YPR191W	GO:0006119
coenzyme metabolic process	1.7551e-07	YAL038W,YAL054C,YBL015W,YBR003W,YBR035C,YBR053C,YBR117C,YBR145W,YBR176W,YBR196C,YBR221C,YCL040W,YCL047C,YCR012W,YCR073W-A,YDL021W,YDL022W,YDL045C,YDL078C,YDL085W,YDL130W-A,YDL181W,YDL244W,YDR050C,YDR148C,YDR196C,YDR197W,YDR204W,YDR236C,YDR376W,YDR481C,YDR516C,YDR531W,YDR538W,YEL041W,YER178W,YFL058W,YFL059W,YFR047C,YFR053C,YGL037C,YGL125W,YGR043C,YGR192C,YGR193C,YGR240C,YGR244C,YGR248W,YGR254W,YGR…	GO:0006732
localization	2.30727e-07	Q0275,YAL001C,YAL002W,YAL005C,YAL010C,YAL022C,YAL030W,YAL047C,YAL048C,YAL053W,YAL055W,YAL067C,YAR007C,YBL007C,YBL017C,YBL030C,YBL040C,YBL047C,YBL050W,YBL075C,YBL078C,YBL089W,YBL099W,YBL102W,YBL106C,YBR008C,YBR024W,YBR037C,YBR039W,YBR041W,YBR043C,YBR054W,YBR059C,YBR069C,YBR086C,YBR097W,YBR109C,YBR114W,YBR128C,YBR131W,YBR132C,YBR137W,YBR147W,YBR170C,YBR201W,YBR214W,YBR227C,YBR235W,YBR241C,YBR254C,Y…	GO:0051179
cellular lipid metabolic process	2.85402e-07	YAL051W,YAL053W,YBL015W,YBL091C-A,YBR003W,YBR026C,YBR036C,YBR041W,YBR058C-A,YBR070C,YBR086C,YBR109C,YBR110W,YBR159W,YBR161W,YBR177C,YBR183W,YCL004W,YCL026C-A,YCL052C,YCR048W,YCR068W,YDL078C,YDL142C,YDL193W,YDL216C,YDR018C,YDR036C,YDR096W,YDR173C,YDR182W,YDR208W,YDR216W,YDR284C,YDR287W,YDR294C,YDR319C,YDR373W,YDR434W,YDR503C,YER019W,YER024W,YER026C,YER044C,YER093C,YFR019W,YGL001C,YGL010W,YGL012W,Y…	GO:0044255
cellular response to oxidative stress	5.7726e-07	YAL015C,YAR050W,YBL064C,YBR006W,YBR046C,YBR126C,YBR216C,YCL026C-A,YCL033C,YCL035C,YCR021C,YCR083W,YDL010W,YDL101C,YDL120W,YDL124W,YDR296W,YDR368W,YDR453C,YDR513W,YDR533C,YEL052W,YER042W,YER174C,YFL014W,YFL033C,YFL039C,YFR014C,YGL060W,YGR023W,YGR029W,YGR043C,YGR209C,YHR008C,YHR053C,YHR055C,YHR104W,YHR106W,YHR178W,YHR183W,YHR205W,YIL010W,YIL101C,YIR037W,YJR066W,YJR096W,YJR100C,YJR104C,YKL026C,YKL06…	GO:0034599
oxidoreduction coenzyme metabolic process	6.19726e-07	YAL038W,YBR003W,YBR117C,YBR145W,YBR196C,YBR221C,YCL040W,YCL047C,YCR012W,YCR073W-A,YDL021W,YDL022W,YDL078C,YDL085W,YDR050C,YDR204W,YDR376W,YDR481C,YDR516C,YEL041W,YER178W,YFR047C,YFR053C,YGL037C,YGR043C,YGR192C,YGR240C,YGR248W,YGR254W,YGR255C,YGR256W,YHR074W,YHR183W,YJL052W,YJR009C,YJR025C,YJR049C,YJR078W,YKL060C,YKL151C,YLR044C,YLR134W,YLR201C,YLR209C,YLR231C,YLR290C,YLR345W,YLR446W,YML110C,YML12…	GO:0006733
ATP synthesis coupled electron transport	6.72803e-07	Q0045,Q0105,Q0275,YBL045C,YDL067C,YDR178W,YDR529C,YEL024W,YEL039C,YFR033C,YGL187C,YGL191W,YGR183C,YHR001W-A,YHR051W,YIL111W,YJL045W,YJL166W,YKL141W,YKL148C,YLR163C,YLR164W,YLR395C,YML120C,YMR118C,YMR256C,YNL052W,YOL071W,YOR065W,YPR140W,YPR191W	GO:0042773
mitochondrial ATP synthesis coupled electron transport	6.72803e-07	Q0045,Q0105,Q0275,YBL045C,YDL067C,YDR178W,YDR529C,YEL024W,YEL039C,YFR033C,YGL187C,YGL191W,YGR183C,YHR001W-A,YHR051W,YIL111W,YJL045W,YJL166W,YKL141W,YKL148C,YLR163C,YLR164W,YLR395C,YML120C,YMR118C,YMR256C,YNL052W,YOL071W,YOR065W,YPR140W,YPR191W	GO:0042775
response to stress	8.46246e-07	YAL015C,YAL028W,YAL053W,YAL068C,YAR007C,YAR020C,YAR050W,YBL003C,YBL019W,YBL047C,YBL051C,YBL058W,YBL064C,YBL078C,YBL108C-A,YBR006W,YBR010W,YBR046C,YBR066C,YBR067C,YBR072W,YBR073W,YBR088C,YBR089C-A,YBR098W,YBR103W,YBR114W,YBR126C,YBR170C,YBR173C,YBR201W,YBR214W,YBR216C,YBR223C,YBR272C,YBR275C,YBR278W,YBR279W,YBR301W,YCL026C-A,YCL032W,YCL033C,YCL035C,YCL043C,YCL047C,YCL052C,YCR009C,YCR021C,YCR026C,Y…	GO:0006950
proteasome-mediated ubiquitin-dependent protein catabolic process	9.4605e-07	YAL005C,YBL041W,YBL058W,YBL084C,YBR062C,YBR170C,YBR201W,YBR280C,YCL039W,YCL043C,YCL047C,YCL052C,YDL007W,YDL008W,YDL126C,YDL132W,YDL147W,YDL190C,YDR131C,YDR177W,YDR219C,YDR255C,YDR306C,YDR328C,YDR330W,YDR363W-A,YDR394W,YDR411C,YEL012W,YER012W,YER094C,YER116C,YFL044C,YFR004W,YFR010W,YFR050C,YFR052W,YGL011C,YGL048C,YGL116W,YGL141W,YGL227W,YGR048W,YGR066C,YGR135W,YGR184C,YGR253C,YHR027C,YHR200W,YIL01…	GO:0043161
response to oxidative stress	1.43876e-06	YAL015C,YAR050W,YBL064C,YBR006W,YBR046C,YBR126C,YBR216C,YCL026C-A,YCL033C,YCL035C,YCR021C,YCR083W,YDL010W,YDL101C,YDL120W,YDL124W,YDR256C,YDR296W,YDR368W,YDR453C,YDR511W,YDR513W,YDR533C,YEL052W,YER042W,YER174C,YFL014W,YFL033C,YFL039C,YFR014C,YGL060W,YGR023W,YGR029W,YGR043C,YGR088W,YGR209C,YHR008C,YHR053C,YHR055C,YHR104W,YHR106W,YHR178W,YHR183W,YHR205W,YIL010W,YIL101C,YIR037W,YJL101C,YJR066W,YJR09…	GO:0006979
modification-dependent macromolecule catabolic process	1.59272e-06	YAL005C,YBL041W,YBL058W,YBL067C,YBL084C,YBR062C,YBR114W,YBR170C,YBR173C,YBR201W,YBR273C,YBR280C,YBR302C,YCL039W,YCL043C,YCL047C,YCL052C,YCR076C,YDL007W,YDL008W,YDL097C,YDL126C,YDL132W,YDL139C,YDL147W,YDL175C,YDL190C,YDL248W,YDR069C,YDR131C,YDR177W,YDR219C,YDR255C,YDR273W,YDR306C,YDR328C,YDR330W,YDR358W,YDR363W-A,YDR394W,YDR411C,YDR427W,YDR457W,YEL012W,YER012W,YER021W,YER094C,YER116C,YER143W,YER14…	GO:0043632
proteasomal protein catabolic process	1.61532e-06	YAL005C,YBL041W,YBL058W,YBL084C,YBR062C,YBR170C,YBR201W,YBR280C,YCL039W,YCL043C,YCL047C,YCL052C,YDL007W,YDL008W,YDL093W,YDL126C,YDL132W,YDL147W,YDL190C,YDR131C,YDR177W,YDR219C,YDR255C,YDR306C,YDR307W,YDR328C,YDR330W,YDR363W-A,YDR394W,YDR411C,YEL012W,YER012W,YER094C,YER116C,YFL007W,YFL044C,YFR004W,YFR010W,YFR050C,YFR052W,YGL011C,YGL048C,YGL116W,YGL141W,YGL227W,YGR048W,YGR066C,YGR135W,YGR184C,YGR19…	GO:0010498
cellular component organization	2.50902e-06	YAL002W,YAL005C,YAL008W,YAL010C,YAL015C,YAL016W,YAL030W,YAL034C,YAL039C,YAL044W-A,YAL047C,YAL048C,YAL051W,YAL054C,YAL055W,YAL068C,YAR007C,YAR019C,YAR020C,YAR027W,YAR029W,YBL003C,YBL007C,YBL022C,YBL031W,YBL047C,YBL050W,YBL052C,YBL058W,YBL059C-A,YBL063W,YBL067C,YBL078C,YBL091C-A,YBL103C,YBL108C-A,YBR009C,YBR010W,YBR024W,YBR037C,YBR038W,YBR043C,YBR044C,YBR045C,YBR056W,YBR059C,YBR066C,YBR067C,YBR073W…	GO:0016043
homeostatic process	3.40026e-06	YAL008W,YAL048C,YAL053W,YAL056W,YAR007C,YBL064C,YBL067C,YBR024W,YBR036C,YBR037C,YBR043C,YBR204C,YBR235W,YBR275C,YBR294W,YCL017C,YCL035C,YCL040W,YCL043C,YCL073C,YCR083W,YDL010W,YDL022W,YDL035C,YDL059C,YDL120W,YDL128W,YDL142C,YDL185W,YDL194W,YDR027C,YDR069C,YDR089W,YDR092W,YDR096W,YDR107C,YDR135C,YDR202C,YDR270W,YDR328C,YDR369C,YDR376W,YDR436W,YDR453C,YDR456W,YDR492W,YDR506C,YDR513W,YDR516C,YDR518W…	GO:0042592
cofactor biosynthetic process	7.47033e-06	YAL038W,YAL054C,YBR003W,YBR035C,YBR053C,YBR176W,YBR196C,YBR221C,YCL040W,YCL047C,YCR012W,YDL021W,YDL045C,YDL119C,YDL120W,YDL130W-A,YDL181W,YDL244W,YDR044W,YDR050C,YDR196C,YDR197W,YDR204W,YDR236C,YDR376W,YDR516C,YDR531W,YDR538W,YEL041W,YER014W,YER141W,YER178W,YFL058W,YFL059W,YFR047C,YFR053C,YGL037C,YGR180C,YGR192C,YGR193C,YGR240C,YGR254W,YGR255C,YHR074W,YJL052W,YJL101C,YJR009C,YJR025C,YJR049C,YJR07…	GO:0051188
ribonucleoside monophosphate metabolic process	7.97561e-06	Q0045,Q0105,Q0275,YAL038W,YBL045C,YBL099W,YBR039W,YBR145W,YBR196C,YBR221C,YCL040W,YCR012W,YDL004W,YDL021W,YDL067C,YDL085W,YDL185W,YDR050C,YDR178W,YDR236C,YDR298C,YDR322C-A,YDR377W,YDR408C,YDR516C,YDR529C,YEL024W,YEL039C,YER178W,YFR007W,YFR033C,YFR053C,YGL187C,YGL191W,YGR183C,YGR192C,YGR205W,YGR240C,YGR254W,YHR001W-A,YHR051W,YIL111W,YJL045W,YJL052W,YJL103C,YJL166W,YJR009C,YJR121W,YJR133W,YKL016C,Y…	GO:0009161
monocarboxylic acid metabolic process	8.69525e-06	YAL038W,YAL051W,YAL054C,YBL015W,YBR006W,YBR026C,YBR041W,YBR145W,YBR159W,YBR176W,YBR177C,YBR196C,YBR221C,YCL026C-A,YCL040W,YCR012W,YDL021W,YDL056W,YDL078C,YDL085W,YDL174C,YDR036C,YDR050C,YDR197W,YDR216W,YDR248C,YDR272W,YDR516C,YDR533C,YDR538W,YDR539W,YER010C,YER024W,YER065C,YER111C,YER178W,YFL018C,YFR053C,YGL055W,YGL205W,YGR019W,YGR037C,YGR087C,YGR192C,YGR193C,YGR240C,YGR254W,YGR256W,YHR067W,YHR13…	GO:0032787
establishment of localization	1.19881e-05	Q0275,YAL002W,YAL005C,YAL010C,YAL022C,YAL030W,YAL047C,YAL053W,YAL055W,YAL067C,YAR007C,YBL007C,YBL017C,YBL030C,YBL040C,YBL047C,YBL050W,YBL075C,YBL078C,YBL089W,YBL099W,YBL102W,YBL106C,YBR008C,YBR024W,YBR037C,YBR039W,YBR041W,YBR043C,YBR054W,YBR059C,YBR069C,YBR097W,YBR109C,YBR128C,YBR131W,YBR132C,YBR137W,YBR147W,YBR170C,YBR201W,YBR214W,YBR227C,YBR235W,YBR241C,YBR254C,YBR287W,YBR294W,YBR302C,YCL001W,Y…	GO:0051234
nucleoside monophosphate metabolic process	1.33219e-05	Q0045,Q0105,Q0275,YAL038W,YBL045C,YBL099W,YBR039W,YBR145W,YBR196C,YBR221C,YCL040W,YCR012W,YDL004W,YDL021W,YDL067C,YDL085W,YDL185W,YDR050C,YDR178W,YDR236C,YDR298C,YDR322C-A,YDR377W,YDR408C,YDR516C,YDR529C,YEL024W,YEL039C,YER178W,YFR007W,YFR033C,YFR053C,YGL187C,YGL191W,YGR183C,YGR192C,YGR205W,YGR240C,YGR254W,YHR001W-A,YHR051W,YIL111W,YJL045W,YJL052W,YJL103C,YJL166W,YJR009C,YJR121W,YJR133W,YKL016C,Y…	GO:0009123
pyridine-containing compound metabolic process	1.43666e-05	YAL038W,YBR035C,YBR117C,YBR145W,YBR196C,YBR221C,YCL040W,YCL047C,YCR012W,YCR073W-A,YDL021W,YDL022W,YDL078C,YDL085W,YDR050C,YDR481C,YDR516C,YEL041W,YER178W,YFL059W,YFR047C,YFR053C,YGL037C,YGR043C,YGR192C,YGR240C,YGR248W,YGR254W,YGR256W,YHR074W,YHR183W,YJL052W,YJR009C,YJR025C,YJR049C,YJR078W,YKL060C,YKL151C,YLR044C,YLR134W,YLR209C,YLR231C,YLR345W,YLR446W,YML120C,YMR083W,YMR095C,YMR096W,YMR205C,YMR31…	GO:0072524
monosaccharide metabolic process	1.61153e-05	YAL017W,YBR018C,YBR053C,YBR145W,YBR196C,YCL039W,YCL040W,YCR012W,YCR036W,YDL021W,YDL085W,YDR050C,YDR255C,YDR368W,YDR477W,YDR511W,YEL012W,YER059W,YFR017C,YFR053C,YGL059W,YGL115W,YGL134W,YGL156W,YGL227W,YGR066C,YGR192C,YGR194C,YGR254W,YHR104W,YIL017C,YIL042C,YIL045W,YIL050W,YIL097W,YIL107C,YJL052W,YJL089W,YJL103C,YJL155C,YJR009C,YJR030C,YJR096W,YKL038W,YKL060C,YKL127W,YKR097W,YLR044C,YLR070C,YLR081W…	GO:0005996
glycogen metabolic process	1.70632e-05	YAL017W,YBL058W,YDR028C,YDR099W,YEL011W,YER054C,YER059W,YER133W,YER177W,YFR003C,YFR015C,YFR017C,YGL134W,YIL045W,YIL050W,YIL099W,YJL137C,YKL035W,YKL127W,YKR058W,YLR258W,YLR273C,YMR105C,YMR311C,YNR032W,YOR178C,YPL031C,YPL219W,YPR049C,YPR160W,YPR184W	GO:0005977
cellular response to stimulus	1.97603e-05	YAL015C,YAL028W,YAL051W,YAL053W,YAL056W,YAR007C,YAR050W,YBL003C,YBL019W,YBL047C,YBL051C,YBL056W,YBL058W,YBL064C,YBL078C,YBL103C,YBR006W,YBR010W,YBR024W,YBR037C,YBR046C,YBR066C,YBR072W,YBR073W,YBR088C,YBR089C-A,YBR097W,YBR098W,YBR103W,YBR114W,YBR126C,YBR140C,YBR170C,YBR173C,YBR201W,YBR214W,YBR216C,YBR223C,YBR270C,YBR272C,YBR275C,YBR278W,YBR279W,YCL014W,YCL024W,YCL026C-A,YCL032W,YCL033C,YCL035C,YCL…	GO:0051716
small molecule catabolic process	2.20359e-05	YAL044C,YAL051W,YBR006W,YBR018C,YBR145W,YBR177C,YBR208C,YBR222C,YCL064C,YCR036W,YDL056W,YDL078C,YDL168W,YDL174C,YDL215C,YDR036C,YDR050C,YDR148C,YDR216W,YDR248C,YDR272W,YDR287W,YDR305C,YDR368W,YDR421W,YDR530C,YDR533C,YDR538W,YDR539W,YER010C,YER111C,YFL018C,YFR047C,YGL084C,YGL156W,YGL205W,YGR019W,YGR087C,YGR194C,YHR037W,YHR104W,YHR137W,YHR139C,YIL049W,YIL101C,YIL160C,YJL060W,YJL068C,YJL176C,YJR019C…	GO:0044282
phosphorylation	2.66702e-05	Q0045,Q0105,Q0275,YAL017W,YAL038W,YAL056W,YAR019C,YBL045C,YBL056W,YBR059C,YBR097W,YBR103W,YBR196C,YBR221C,YBR279W,YCL024W,YCL032W,YCL040W,YCL051W,YCR012W,YCR036W,YCR073C,YCR091W,YDL006W,YDL021W,YDL025C,YDL067C,YDL101C,YDL159W,YDL214C,YDR050C,YDR079C-A,YDR122W,YDR168W,YDR173C,YDR178W,YDR196C,YDR208W,YDR236C,YDR248C,YDR287W,YDR315C,YDR373W,YDR460W,YDR466W,YDR477W,YDR490C,YDR507C,YDR516C,YDR529C,YDR…	GO:0016310
ATP biosynthetic process	2.7834e-05	YAL038W,YBL099W,YBR039W,YBR196C,YBR221C,YCL040W,YCR012W,YDL004W,YDL021W,YDR050C,YDR298C,YDR322C-A,YDR377W,YDR516C,YER178W,YFR053C,YGL187C,YGR192C,YGR240C,YGR254W,YJL052W,YJR009C,YJR121W,YKL016C,YKL060C,YLR295C,YLR345W,YLR446W,YML081C-A,YMR054W,YMR205C,YMR323W,YOL077W-A,YOR065W,YOR344C,YOR347C,YOR393W,YPL075W,YPL078C,YPL271W,YPL281C,YPR020W	GO:0006754
carbohydrate catabolic process	2.89191e-05	YAL038W,YBR001C,YBR018C,YBR056W,YBR196C,YBR221C,YCL040W,YCR012W,YCR036W,YDL021W,YDR001C,YDR050C,YDR248C,YDR368W,YDR371W,YDR516C,YER059W,YER178W,YFR017C,YFR053C,YGL084C,YGL156W,YGR192C,YGR194C,YGR240C,YGR254W,YHL025W,YHR104W,YIL050W,YIL099W,YIL123W,YIL172C,YJL052W,YJL176C,YJL221C,YJR009C,YJR030C,YJR096W,YKL046C,YKL060C,YKL127W,YLR070C,YLR286C,YLR300W,YLR345W,YLR446W,YML070W,YMR105C,YMR164C,YMR205C…	GO:0016052
energy reserve metabolic process	2.98212e-05	YAL017W,YBL058W,YDR028C,YDR099W,YEL011W,YER054C,YER059W,YER067W,YER133W,YER177W,YFR003C,YFR015C,YFR017C,YGL134W,YIL045W,YIL050W,YIL099W,YJL137C,YKL035W,YKL127W,YKR058W,YLR258W,YLR273C,YMR105C,YMR311C,YNR032W,YOR178C,YPL031C,YPL219W,YPR049C,YPR160W,YPR184W	GO:0006112
process utilizing autophagic mechanism	4.23029e-05	YAL008W,YBL050W,YBL058W,YBL078C,YBL103C,YBR097W,YBR109C,YBR128C,YBR131W,YBR139W,YBR254C,YCL038C,YCR068W,YCR079W,YDL019C,YDL029W,YDL077C,YDL113C,YDL126C,YDL137W,YDL149W,YDR022C,YDR080W,YDR108W,YDR170C,YDR173C,YDR246W,YDR435C,YDR477W,YEL009C,YER031C,YER040W,YER072W,YER169W,YFL004W,YFL005W,YFL021W,YFL033C,YFL038C,YFR021W,YGL005C,YGL095C,YGL124C,YGL167C,YGL173C,YGL180W,YGR049W,YGR163W,YGR223C,YHL023C…	GO:0061919
electron transport chain	4.77561e-05	Q0045,Q0105,Q0275,YBL045C,YCL035C,YCR004C,YDL010W,YDL067C,YDR178W,YDR513W,YDR529C,YEL024W,YEL039C,YER174C,YFL018C,YFR016C,YFR033C,YGL055W,YGL187C,YGL191W,YGR183C,YHR001W-A,YHR042W,YHR051W,YIL111W,YJL045W,YJL166W,YKL141W,YKL148C,YLL041C,YLR038C,YLR163C,YLR164W,YLR395C,YML120C,YMR118C,YMR256C,YNL052W,YNL111C,YNR074C,YOL071W,YOR065W,YPL017C,YPL059W,YPL091W,YPR097W,YPR140W,YPR191W	GO:0022900
glucose metabolic process	7.16025e-05	YAL017W,YBR145W,YBR196C,YCL039W,YCL040W,YCR012W,YDL021W,YDL085W,YDR050C,YDR255C,YDR477W,YDR511W,YEL012W,YER059W,YFR017C,YFR053C,YGL059W,YGL115W,YGL134W,YGL227W,YGR066C,YGR192C,YGR254W,YIL017C,YIL042C,YIL045W,YIL050W,YIL097W,YJL052W,YJL089W,YJL103C,YJL155C,YJR009C,YKL038W,YKL060C,YKL127W,YKR097W,YLR044C,YLR134W,YLR273C,YLR377C,YML028W,YMR105C,YMR135C,YMR278W,YMR280C,YNL241C,YNR071C,YOL086C,YOL126C…	GO:0006006
endocytosis	0.000108852	YAL030W,YBL007C,YBL047C,YBR059C,YBR109C,YBR214W,YCL034W,YCR009C,YCR030C,YCR094W,YDL019C,YDL091C,YDL113C,YDL146W,YDL222C,YDL231C,YDL248W,YDR069C,YDR264C,YDR320C,YDR388W,YDR425W,YDR490C,YER166W,YFL039C,YFR022W,YGL023C,YGL045W,YGL181W,YGL206C,YGR086C,YGR167W,YGR241C,YHR001W,YHR016C,YHR135C,YHR161C,YIL002C,YIL041W,YIR006C,YJL036W,YJL084C,YJR058C,YKL126W,YKL129C,YKR001C,YKR003W,YKR014C,YKR021W,YKR078W…	GO:0006897
pyridine nucleotide metabolic process	0.000121923	YAL038W,YBR117C,YBR145W,YBR196C,YBR221C,YCL040W,YCL047C,YCR012W,YCR073W-A,YDL021W,YDL022W,YDL078C,YDL085W,YDR050C,YDR481C,YDR516C,YEL041W,YER178W,YFR047C,YFR053C,YGL037C,YGR043C,YGR192C,YGR240C,YGR248W,YGR254W,YGR256W,YHR074W,YHR183W,YJL052W,YJR009C,YJR025C,YJR049C,YJR078W,YKL060C,YKL151C,YLR044C,YLR134W,YLR209C,YLR231C,YLR345W,YLR446W,YML120C,YMR083W,YMR205C,YMR315W,YMR323W,YNL009W,YNL129W,YNL20…	GO:0019362
nicotinamide nucleotide metabolic process	0.000121923	YAL038W,YBR117C,YBR145W,YBR196C,YBR221C,YCL040W,YCL047C,YCR012W,YCR073W-A,YDL021W,YDL022W,YDL078C,YDL085W,YDR050C,YDR481C,YDR516C,YEL041W,YER178W,YFR047C,YFR053C,YGL037C,YGR043C,YGR192C,YGR240C,YGR248W,YGR254W,YGR256W,YHR074W,YHR183W,YJL052W,YJR009C,YJR025C,YJR049C,YJR078W,YKL060C,YKL151C,YLR044C,YLR134W,YLR209C,YLR231C,YLR345W,YLR446W,YML120C,YMR083W,YMR205C,YMR315W,YMR323W,YNL009W,YNL129W,YNL20…	GO:0046496
autophagy	0.000123203	YAL008W,YBL050W,YBL058W,YBL078C,YBL103C,YBR097W,YBR109C,YBR128C,YBR131W,YBR139W,YBR254C,YCL038C,YCR068W,YCR079W,YDL019C,YDL077C,YDL113C,YDL126C,YDL137W,YDL149W,YDR022C,YDR080W,YDR108W,YDR170C,YDR173C,YDR246W,YDR435C,YDR477W,YEL009C,YER031C,YER072W,YER169W,YFL004W,YFL005W,YFL021W,YFL033C,YFL038C,YFR021W,YGL124C,YGL167C,YGL173C,YGL180W,YGR049W,YGR163W,YGR223C,YHL023C,YHR001W,YHR082C,YHR171W,YHR195W…	GO:0006914
fungal-type cell wall organization or biogenesis	0.000139655	YAL053W,YAL068C,YAR020C,YBL108C-A,YBR038W,YBR043C,YBR045C,YBR056W,YBR067C,YBR078W,YBR229C,YBR301W,YCL048W,YCL051W,YCR032W,YCR045C,YCR104W,YDL029W,YDL049C,YDL093W,YDL222C,YDL239C,YDR027C,YDR055W,YDR077W,YDR099W,YDR273W,YDR293C,YDR307W,YDR477W,YDR542W,YEL049W,YEL058W,YER003C,YER011W,YER033C,YER093C,YER096W,YER150W,YER177W,YFL039C,YFR039C,YGL028C,YGL228W,YGL261C,YGR023W,YGR032W,YGR143W,YGR189C,YGR19…	GO:0071852
respiratory electron transport chain	0.000156306	Q0045,Q0105,Q0275,YBL045C,YDL067C,YDR178W,YDR529C,YEL024W,YEL039C,YFR033C,YGL187C,YGL191W,YGR183C,YHR001W-A,YHR051W,YIL111W,YJL045W,YJL166W,YKL141W,YKL148C,YLL041C,YLR163C,YLR164W,YLR395C,YML120C,YMR118C,YMR256C,YNL052W,YNR074C,YOL071W,YOR065W,YPR140W,YPR191W	GO:0022904
fungal-type cell wall organization	0.000157351	YAL068C,YAR020C,YBL108C-A,YBR038W,YBR043C,YBR045C,YBR056W,YBR067C,YBR078W,YBR301W,YCL048W,YCL051W,YCR032W,YCR045C,YCR104W,YDL029W,YDL049C,YDL093W,YDL222C,YDL239C,YDR027C,YDR055W,YDR077W,YDR273W,YDR293C,YDR307W,YDR477W,YDR542W,YEL049W,YER003C,YER011W,YER033C,YER093C,YER150W,YFL039C,YFR039C,YGL028C,YGL228W,YGL261C,YGR023W,YGR032W,YGR143W,YGR189C,YGR197C,YGR199W,YGR225W,YGR279C,YGR282C,YGR294W,YHL04…	GO:0031505
nucleoside triphosphate biosynthetic process	0.000203981	YAL038W,YBL099W,YBR039W,YBR196C,YBR221C,YCL040W,YCR012W,YDL004W,YDL021W,YDR050C,YDR298C,YDR322C-A,YDR377W,YDR516C,YER178W,YFR053C,YGL187C,YGR192C,YGR240C,YGR254W,YJL052W,YJR009C,YJR057W,YJR103W,YJR121W,YKL016C,YKL060C,YKL067W,YLR295C,YLR345W,YLR446W,YML081C-A,YMR054W,YMR205C,YMR323W,YOL077W-A,YOR065W,YOR074C,YOR142W,YOR344C,YOR347C,YOR393W,YPL075W,YPL078C,YPL153C,YPL271W,YPL281C,YPR020W	GO:0009142
organelle disassembly	0.000219262	YAL005C,YAL008W,YAR019C,YBL078C,YBL103C,YBR170C,YCR079W,YDL113C,YDL126C,YDL149W,YDR022C,YFL038C,YFR021W,YGL180W,YGR049W,YGR223C,YHR171W,YIL146C,YIL165C,YJL036W,YJL102W,YJR100C,YLL007C,YLL026W,YLR312C,YLR356W,YLR422W,YLR423C,YMR159C,YNL223W,YNL242W,YNR007C,YOR014W,YOR019W,YOR089C,YOR152C,YPL100W,YPL149W,YPL166W,YPL209C,YPR049C,YPR185W	GO:1903008
autophagy of nucleus	0.000219871	YBL058W,YBL078C,YBR128C,YCR068W,YDL019C,YDL077C,YDL126C,YDL149W,YDR022C,YDR080W,YDR108W,YFR021W,YGL180W,YGR223C,YHR001W,YHR171W,YHR195W,YJL036W,YKR003W,YLR312C,YLR423C,YLR431C,YML001W,YMR159C,YNL223W,YNL242W,YNR007C,YOR237W,YPL100W,YPL120W,YPL149W,YPL166W,YPR049C,YPR185W	GO:0044804
hexose metabolic process	0.000257061	YAL017W,YBR018C,YBR145W,YBR196C,YCL039W,YCL040W,YCR012W,YDL021W,YDL085W,YDR050C,YDR255C,YDR477W,YDR511W,YEL012W,YER059W,YFR017C,YFR053C,YGL059W,YGL115W,YGL134W,YGL156W,YGL227W,YGR066C,YGR192C,YGR254W,YHR104W,YIL017C,YIL042C,YIL045W,YIL050W,YIL097W,YIL107C,YJL052W,YJL089W,YJL103C,YJL155C,YJR009C,YJR030C,YKL038W,YKL060C,YKL127W,YKR097W,YLR044C,YLR081W,YLR134W,YLR273C,YLR345W,YLR377C,YML028W,YML051W…	GO:0019318
tricarboxylic acid cycle	0.000257457	YDL078C,YDR148C,YDR178W,YER065C,YFR049W,YGR244C,YIL125W,YIR031C,YJL045W,YKL085W,YKL141W,YKL148C,YLL041C,YLR164W,YLR174W,YLR304C,YMR118C,YNL009W,YNL037C,YNR001C,YOL071W,YOL126C,YOR136W,YOR142W,YPL262W,YPR001W	GO:0006099
citrate metabolic process	0.000257457	YDL078C,YDR148C,YDR178W,YER065C,YFR049W,YGR244C,YIL125W,YIR031C,YJL045W,YKL085W,YKL141W,YKL148C,YLL041C,YLR164W,YLR174W,YLR304C,YMR118C,YNL009W,YNL037C,YNR001C,YOL071W,YOL126C,YOR136W,YOR142W,YPL262W,YPR001W	GO:0006101
cellular response to toxic substance	0.000258685	YAR050W,YBL064C,YBR024W,YBR037C,YCL035C,YCR021C,YCR083W,YDL010W,YDL168W,YDL190C,YDR216W,YDR256C,YDR453C,YDR513W,YEL066W,YGR088W,YGR154C,YGR209C,YHR008C,YHR053C,YHR055C,YHR106W,YIL010W,YIR037W,YIR038C,YJL068C,YJR104C,YKL026C,YKL062W,YKR066C,YKR076W,YLR043C,YLR109W,YML028W,YML070W,YMR037C,YMR074C,YOL052C-A,YOL081W,YPL091W,YPL270W,YPR026W,YPR193C	GO:0097237
protein localization to vacuole	0.000289989	YAL002W,YBL017C,YBL078C,YBR097W,YBR128C,YBR131W,YBR302C,YDL029W,YDL113C,YDL149W,YDL248W,YDR080W,YDR108W,YDR200C,YDR358W,YER040W,YFL038C,YFL062W,YFR021W,YGL005C,YGL095C,YGL104C,YGL124C,YGL180W,YGR066C,YGR141W,YGR163W,YGR206W,YHL002W,YHR108W,YHR136C,YHR171W,YJL036W,YJL083W,YJL178C,YJR102C,YJR126C,YJR161C,YKL103C,YKL124W,YKL219W,YKR001C,YKR014C,YKR019C,YKR020W,YKR035W-A,YLL040C,YLR119W,YLR240W,YLR41…	GO:0072665
regulation of protein complex assembly	0.00031814	YAL002W,YBL007C,YBR108W,YBR234C,YCR067C,YCR088W,YDL007W,YDL029W,YDL077C,YDR016C,YDR063W,YDR080W,YDR201W,YDR202C,YDR320C-A,YDR328C,YDR394W,YDR397C,YDR490C,YEL009C,YER027C,YER058W,YFL029C,YFR046C,YGL048C,YGL066W,YGL095C,YGL173C,YGL207W,YGL208W,YGR080W,YGR113W,YGR136W,YGR206W,YIL033C,YIL034C,YIL062C,YIL068C,YIR003W,YIR006C,YJL020C,YJL164C,YJR033C,YJR065C,YKL007W,YKL013C,YKL025C,YKL052C,YKL108W,YKL12…	GO:0043254
vesicle organization	0.000371737	YAL002W,YAL030W,YAR027W,YAR029W,YBL007C,YBL047C,YBL050W,YBL106C,YBR109C,YBR214W,YCL034W,YCR009C,YCR030C,YCR067C,YCR068W,YCR094W,YDL019C,YDL077C,YDL113C,YDL146W,YDL222C,YDL231C,YDL234C,YDR069C,YDR080W,YDR108W,YDR122W,YDR177W,YDR357C,YDR388W,YDR425W,YDR490C,YEL005C,YER008C,YER031C,YER166W,YFL005W,YFL038C,YFL039C,YGL023C,YGL095C,YGL181W,YGL200C,YGL206C,YGL233W,YGR009C,YGR086C,YGR100W,YGR167W,YGR241C…	GO:0016050
chemical homeostasis	0.000371737	YAL008W,YAL048C,YAL053W,YAL056W,YBR024W,YBR036C,YBR037C,YBR043C,YBR204C,YBR235W,YBR294W,YCL017C,YCL040W,YCL073C,YDL035C,YDL120W,YDL128W,YDL142C,YDL185W,YDL194W,YDR027C,YDR089W,YDR107C,YDR202C,YDR270W,YDR328C,YDR376W,YDR436W,YDR456W,YDR492W,YDR506C,YDR516C,YDR534C,YEL051W,YER020W,YER037W,YER053C,YER133W,YER145C,YER174C,YFR003C,YFR053C,YGL006W,YGL008C,YGL071W,YGL095C,YGL166W,YGL167C,YGL205W,YGL248W…	GO:0048878
cellular aldehyde metabolic process	0.000430622	YBR035C,YBR117C,YBR196C,YCR073W-A,YCR107W,YDL021W,YDL078C,YDL168W,YDL243C,YDR050C,YDR272W,YDR533C,YER065C,YFL056C,YFL057C,YFL059W,YGR043C,YGR248W,YGR256W,YHR183W,YIR031C,YJL068C,YJR155W,YLR174W,YML004C,YMR095C,YMR096W,YMR110C,YMR170C,YMR280C,YMR322C,YNL009W,YNL241C,YNL274C,YNL331C,YNL333W,YNL334C,YNR034W,YOL165C,YOR040W,YOR391C,YPL280W	GO:0006081
import into cell	0.000454433	YAL030W,YBL007C,YBL047C,YBR059C,YBR109C,YBR214W,YCL034W,YCR009C,YCR030C,YCR094W,YDL019C,YDL091C,YDL113C,YDL146W,YDL222C,YDL231C,YDL248W,YDR069C,YDR264C,YDR320C,YDR388W,YDR425W,YDR490C,YER166W,YFL039C,YFR022W,YGL023C,YGL045W,YGL181W,YGL206C,YGR086C,YGR167W,YGR241C,YHL036W,YHR001W,YHR016C,YHR135C,YHR161C,YIL002C,YIL041W,YIR006C,YJL036W,YJL084C,YJR058C,YKL126W,YKL129C,YKR001C,YKR003W,YKR014C,YKR021W…	GO:0098657
coenzyme biosynthetic process	0.000465031	YAL038W,YAL054C,YBR003W,YBR035C,YBR053C,YBR176W,YBR196C,YBR221C,YCL040W,YCL047C,YCR012W,YDL021W,YDL045C,YDL130W-A,YDL181W,YDL244W,YDR050C,YDR196C,YDR197W,YDR204W,YDR236C,YDR376W,YDR516C,YDR531W,YDR538W,YEL041W,YER178W,YFL058W,YFL059W,YFR047C,YFR053C,YGL037C,YGR192C,YGR193C,YGR240C,YGR254W,YGR255C,YHR074W,YJL052W,YJR009C,YJR025C,YJR049C,YJR078W,YJR156C,YKL060C,YKL132C,YKL192C,YLL027W,YLR201C,YLR20…	GO:0009108
autophagy of mitochondrion	0.000498452	YAL008W,YBL078C,YBL103C,YCR079W,YDL113C,YDL149W,YDR022C,YFR021W,YGL180W,YGR049W,YGR223C,YHR171W,YIL146C,YIL165C,YJL036W,YJR100C,YLL007C,YLR356W,YLR422W,YLR423C,YMR159C,YNL223W,YNL242W,YNR007C,YOR019W,YPL100W,YPL149W,YPL166W,YPR049C,YPR185W	GO:0000422
mitochondrion disassembly	0.000498452	YAL008W,YBL078C,YBL103C,YCR079W,YDL113C,YDL149W,YDR022C,YFR021W,YGL180W,YGR049W,YGR223C,YHR171W,YIL146C,YIL165C,YJL036W,YJR100C,YLL007C,YLR356W,YLR422W,YLR423C,YMR159C,YNL223W,YNL242W,YNR007C,YOR019W,YPL100W,YPL149W,YPL166W,YPR049C,YPR185W	GO:0061726
purine nucleoside triphosphate biosynthetic process	0.000502659	YAL038W,YBL099W,YBR039W,YBR196C,YBR221C,YCL040W,YCR012W,YDL004W,YDL021W,YDR050C,YDR298C,YDR322C-A,YDR377W,YDR516C,YER178W,YFR053C,YGL187C,YGR192C,YGR240C,YGR254W,YJL052W,YJR009C,YJR121W,YKL016C,YKL060C,YKL067W,YLR295C,YLR345W,YLR446W,YML081C-A,YMR054W,YMR205C,YMR323W,YOL077W-A,YOR065W,YOR344C,YOR347C,YOR393W,YPL075W,YPL078C,YPL271W,YPL281C,YPR020W	GO:0009145
purine ribonucleoside triphosphate biosynthetic process	0.000502659	YAL038W,YBL099W,YBR039W,YBR196C,YBR221C,YCL040W,YCR012W,YDL004W,YDL021W,YDR050C,YDR298C,YDR322C-A,YDR377W,YDR516C,YER178W,YFR053C,YGL187C,YGR192C,YGR240C,YGR254W,YJL052W,YJR009C,YJR121W,YKL016C,YKL060C,YKL067W,YLR295C,YLR345W,YLR446W,YML081C-A,YMR054W,YMR205C,YMR323W,YOL077W-A,YOR065W,YOR344C,YOR347C,YOR393W,YPL075W,YPL078C,YPL271W,YPL281C,YPR020W	GO:0009206
membrane invagination	0.000534075	YAL030W,YBL007C,YBL047C,YBR109C,YBR214W,YCL034W,YCR009C,YCR030C,YCR094W,YDL019C,YDL113C,YDL146W,YDL222C,YDL231C,YDR069C,YDR388W,YDR425W,YDR490C,YER166W,YFL039C,YGL023C,YGL181W,YGL206C,YGR086C,YGR167W,YGR241C,YHR001W,YHR016C,YHR135C,YHR161C,YIL002C,YIL041W,YIR006C,YJL036W,YJR058C,YKL126W,YKL129C,YKR001C,YKR003W,YKR014C,YKR021W,YKR078W,YLL050C,YLR093C,YLR206W,YLR337C,YML001W,YML052W,YMR004W,YMR109W…	GO:0010324
mitochondrion inheritance	0.000591052	YAL048C,YDL006W,YDL029W,YDL239C,YDR150W,YFL039C,YGL055W,YGR132C,YGR231C,YHR194W,YIL062C,YIL138C,YJR065C,YKL013C,YLL001W,YLR190W,YLR370C,YML104C,YMR072W,YNL079C,YNL304W,YNR035C,YOL009C,YOR147W,YPR083W	GO:0000001
transport	0.000649509	Q0275,YAL002W,YAL005C,YAL010C,YAL022C,YAL030W,YAL047C,YAL053W,YAL055W,YAL067C,YBL007C,YBL017C,YBL030C,YBL040C,YBL047C,YBL050W,YBL075C,YBL078C,YBL089W,YBL099W,YBL102W,YBL106C,YBR008C,YBR024W,YBR037C,YBR039W,YBR041W,YBR043C,YBR054W,YBR059C,YBR069C,YBR097W,YBR109C,YBR128C,YBR131W,YBR132C,YBR137W,YBR147W,YBR170C,YBR201W,YBR214W,YBR227C,YBR235W,YBR241C,YBR254C,YBR287W,YBR294W,YBR302C,YCL001W,YCL027W,Y…	GO:0006810
mitochondrion localization	0.000723357	YAL010C,YAL048C,YDL006W,YDL029W,YDL239C,YDR150W,YFL039C,YGL055W,YGR132C,YGR231C,YHR194W,YIL062C,YIL138C,YIR003W,YJR065C,YJR091C,YKL013C,YLL001W,YLR190W,YLR370C,YML104C,YMR072W,YNL079C,YNL304W,YNR035C,YOL009C,YOR147W,YPR083W	GO:0051646
cellular carbohydrate metabolic process	0.000758581	YAL017W,YBL058W,YBR001C,YBR038W,YBR056W,YBR126C,YBR149W,YBR229C,YCL039W,YCL040W,YCR036W,YDL021W,YDL049C,YDL078C,YDR001C,YDR028C,YDR050C,YDR074W,YDR099W,YDR248C,YDR255C,YDR287W,YDR315C,YDR477W,YDR511W,YDR516C,YEL011W,YEL012W,YEL058W,YER054C,YER059W,YER065C,YER096W,YER133W,YER177W,YFR003C,YFR015C,YFR017C,YFR053C,YGL084C,YGL115W,YGL134W,YGL156W,YGL227W,YGR032W,YGR066C,YGR143W,YGR194C,YGR256W,YHL025W…	GO:0044262
external encapsulating structure organization	0.000822562	YAL068C,YAR020C,YBL108C-A,YBR038W,YBR043C,YBR045C,YBR056W,YBR067C,YBR078W,YBR301W,YCL048W,YCL051W,YCR032W,YCR045C,YCR104W,YDL029W,YDL049C,YDL093W,YDL222C,YDL239C,YDR027C,YDR055W,YDR077W,YDR125C,YDR273W,YDR293C,YDR307W,YDR477W,YDR542W,YEL049W,YEL058W,YER003C,YER011W,YER033C,YER093C,YER096W,YER150W,YFL039C,YFR039C,YGL028C,YGL228W,YGL261C,YGR023W,YGR032W,YGR143W,YGR189C,YGR197C,YGR199W,YGR225W,YGR27…	GO:0045229
cell wall organization	0.000822562	YAL068C,YAR020C,YBL108C-A,YBR038W,YBR043C,YBR045C,YBR056W,YBR067C,YBR078W,YBR301W,YCL048W,YCL051W,YCR032W,YCR045C,YCR104W,YDL029W,YDL049C,YDL093W,YDL222C,YDL239C,YDR027C,YDR055W,YDR077W,YDR125C,YDR273W,YDR293C,YDR307W,YDR477W,YDR542W,YEL049W,YEL058W,YER003C,YER011W,YER033C,YER093C,YER096W,YER150W,YFL039C,YFR039C,YGL028C,YGL228W,YGL261C,YGR023W,YGR032W,YGR143W,YGR189C,YGR197C,YGR199W,YGR225W,YGR27…	GO:0071555
piecemeal microautophagy of the nucleus	0.000965631	YBL058W,YBL078C,YBR128C,YCR068W,YDL019C,YDL077C,YDL126C,YDL149W,YDR022C,YDR080W,YDR108W,YFR021W,YGL180W,YGR223C,YHR001W,YHR171W,YHR195W,YJL036W,YKR003W,YLR423C,YML001W,YMR159C,YNL223W,YNL242W,YNR007C,YOR237W,YPL100W,YPL120W,YPL149W,YPL166W,YPR049C,YPR185W	GO:0034727
carbohydrate derivative metabolic process	0.000977911	Q0045,Q0105,Q0275,YAL038W,YBL045C,YBL099W,YBR036C,YBR038W,YBR039W,YBR070C,YBR110W,YBR111C,YBR117C,YBR140C,YBR145W,YBR161W,YBR196C,YBR199W,YBR221C,YBR229C,YCL040W,YCL043C,YCL052C,YCR012W,YCR073W-A,YDL004W,YDL021W,YDL022W,YDL067C,YDL085W,YDL093W,YDL185W,YDL193W,YDR050C,YDR099W,YDR178W,YDR182W,YDR196C,YDR236C,YDR298C,YDR305C,YDR307W,YDR322C-A,YDR371W,YDR377W,YDR408C,YDR434W,YDR483W,YDR516C,YDR529C,Y…	GO:1901135
tricarboxylic acid metabolic process	0.00101314	YDL078C,YDR148C,YDR178W,YER065C,YFR049W,YGR244C,YIL125W,YIR031C,YJL045W,YKL085W,YKL141W,YKL148C,YLL041C,YLR164W,YLR174W,YLR304C,YMR118C,YNL009W,YNL037C,YNR001C,YOL071W,YOL126C,YOR136W,YOR142W,YPL262W,YPR001W	GO:0072350
actin polymerization or depolymerization	0.00107297	YBL007C,YBR108W,YBR234C,YCR088W,YDL029W,YDR063W,YGR080W,YGR136W,YIL034C,YIL062C,YIL138C,YIR003W,YIR006C,YJL020C,YJR065C,YKL007W,YKL013C,YKL129C,YLL050C,YLR337C,YLR370C,YMR109W,YNL079C,YNL138W,YNL271C,YNR035C,YOR122C,YOR181W,YPR154W	GO:0008154
cytochrome complex assembly	0.00107297	YAL039C,YBR024W,YBR037C,YBR120C,YDR031W,YDR079W,YDR231C,YDR375C,YDR529C,YER058W,YER141W,YFL046W,YGR112W,YGR174C,YGR183C,YIL157C,YJL003W,YJL062W-A,YJR034W,YKL087C,YKL137W,YLL009C,YLR038C,YLR077W,YLR218C,YML030W,YML129C,YOR037W,YPL132W,YPL215W	GO:0017004
proteasome assembly	0.00107297	YBR173C,YBR272C,YDL007W,YDL097C,YDL110C,YDR363W-A,YDR394W,YDR427W,YFL007W,YFR004W,YFR050C,YFR052W,YGL004C,YGL008C,YGL048C,YGR135W,YGR232W,YHL030W,YHR200W,YIL007C,YIL075C,YKL145W,YKL206C,YMR186W,YMR191W,YOR117W,YOR259C,YPL240C,YPR103W	GO:0043248
lysosomal microautophagy	0.00118105	YBL058W,YBL078C,YBR109C,YBR128C,YCR068W,YDL019C,YDL077C,YDL126C,YDL149W,YDR022C,YDR080W,YDR108W,YER072W,YFL004W,YFR021W,YGL180W,YGR163W,YGR223C,YHR001W,YHR171W,YHR195W,YJL036W,YKR003W,YLR423C,YML001W,YMR159C,YNL223W,YNL242W,YNR007C,YOR237W,YPL100W,YPL120W,YPL149W,YPL154C,YPL166W,YPR049C,YPR185W	GO:0016237
antibiotic metabolic process	0.00137267	YAL054C,YBL015W,YBR145W,YDL078C,YDL085W,YDL168W,YDR148C,YDR178W,YDR216W,YDR256C,YER065C,YFL018C,YFR049W,YGR087C,YGR088W,YGR244C,YIL125W,YIR031C,YJL045W,YJL068C,YKL085W,YKL141W,YKL148C,YKR066C,YLL041C,YLR044C,YLR134W,YLR164W,YLR174W,YLR251W,YLR304C,YMR083W,YMR118C,YNL009W,YNL037C,YNR001C,YOL071W,YOL086C,YOL126C,YOR126C,YOR136W,YOR142W,YPL262W,YPR001W	GO:0016999
Arp2/3 complex-mediated actin nucleation	0.00166367	YBL007C,YBR234C,YCR088W,YDL029W,YDR063W,YGR136W,YIL062C,YIR006C,YJL020C,YJR065C,YKL013C,YKL129C,YLR337C,YLR370C,YMR109W,YNR035C,YOR181W,YPR154W	GO:0034314
glycogen biosynthetic process	0.0018477	YAL017W,YEL011W,YER059W,YFR015C,YFR017C,YGL134W,YIL045W,YIL050W,YJL137C,YKL035W,YKL127W,YKR058W,YLR258W,YLR273C,YMR105C,YMR311C,YOR178C,YPL031C,YPL219W,YPR184W	GO:0005978
cell wall organization or biogenesis	0.00221114	YAL053W,YAL068C,YAR020C,YBL108C-A,YBR038W,YBR043C,YBR045C,YBR056W,YBR067C,YBR078W,YBR199W,YBR229C,YBR301W,YCL048W,YCL051W,YCR032W,YCR045C,YCR104W,YDL029W,YDL049C,YDL093W,YDL159W,YDL222C,YDL239C,YDR027C,YDR055W,YDR077W,YDR099W,YDR125C,YDR273W,YDR293C,YDR307W,YDR466W,YDR477W,YDR483W,YDR490C,YDR542W,YEL049W,YEL058W,YER003C,YER011W,YER033C,YER093C,YER096W,YER150W,YER177W,YFL039C,YFR039C,YGL028C,YGL22…	GO:0071554
mitochondrion distribution	0.00225532	YAL048C,YDL006W,YDL029W,YDL239C,YDR150W,YFL039C,YGL055W,YGR132C,YGR231C,YHR194W,YIL062C,YIL138C,YJR065C,YKL013C,YLL001W,YLR190W,YLR370C,YML104C,YMR072W,YNL079C,YNL304W,YNR035C,YOL009C,YOR147W,YPR083W	GO:0048311
proteasomal ubiquitin-independent protein catabolic process	0.00251455	YBL041W,YER012W,YER094C,YFL007W,YFR050C,YGL011C,YGR135W,YGR253C,YJL001W,YML092C,YMR314W,YOL038W,YOR157C,YOR362C,YPR103W	GO:0010499
vacuolar transport	0.00255058	YAL002W,YBL017C,YBL078C,YBR097W,YBR131W,YBR147W,YBR235W,YBR302C,YCL038C,YDL248W,YDR027C,YDR107C,YDR200C,YDR358W,YDR490C,YER072W,YER119C,YFL004W,YFL062W,YFR021W,YGL023C,YGL095C,YGL104C,YGL124C,YGR066C,YGR141W,YGR206W,YHL002W,YHL019C,YHR001W,YHR108W,YHR136C,YJL029C,YJL036W,YJL049W,YJL059W,YJR001W,YJR044C,YJR102C,YJR125C,YJR126C,YJR161C,YKL002W,YKL041W,YKL124W,YKL135C,YKL146W,YKL219W,YKR001C,YKR014C…	GO:0007034
ribonucleoside triphosphate biosynthetic process	0.00255981	YAL038W,YBL099W,YBR039W,YBR196C,YBR221C,YCL040W,YCR012W,YDL004W,YDL021W,YDR050C,YDR298C,YDR322C-A,YDR377W,YDR516C,YER178W,YFR053C,YGL187C,YGR192C,YGR240C,YGR254W,YJL052W,YJR009C,YJR103W,YJR121W,YKL016C,YKL060C,YKL067W,YLR295C,YLR345W,YLR446W,YML081C-A,YMR054W,YMR205C,YMR323W,YOL077W-A,YOR065W,YOR344C,YOR347C,YOR393W,YPL075W,YPL078C,YPL271W,YPL281C,YPR020W	GO:0009201
lipid catabolic process	0.00255981	YAL051W,YBR177C,YBR183W,YBR204C,YCR068W,YDL078C,YDR036C,YDR216W,YER019W,YGL010W,YGL205W,YIL049W,YIL124W,YIL160C,YIR007W,YJR019C,YJR107W,YKL094W,YKL140W,YKR009C,YKR031C,YKR089C,YLL012W,YLR284C,YMR006C,YMR008C,YMR165C,YMR210W,YNL009W,YNL012W,YNL202W,YOR022C,YOR059C,YOR084W,YOR126C,YOR363C,YPL028W,YPL087W,YPL095C,YPL110C,YPL206C,YPL268W,YPR001W,YPR147C	GO:0016042
positive regulation of protein complex assembly	0.00255981	YBL007C,YBR234C,YCR088W,YDL007W,YDL029W,YDR016C,YDR063W,YDR201W,YDR320C-A,YDR394W,YDR490C,YEL009C,YER058W,YGL048C,YGL066W,YGL095C,YGL173C,YGL207W,YGR113W,YGR136W,YIL062C,YIR006C,YJL020C,YJR065C,YKL013C,YKL025C,YKL052C,YKL129C,YKL145W,YLR337C,YLR370C,YML029W,YML069W,YMR109W,YNL100W,YNL118C,YNL271C,YNR035C,YOL100W,YOR117W,YOR181W,YOR259C,YPR154W	GO:0031334
cellular response to stress	0.00333215	YAL015C,YAL028W,YAL053W,YAR007C,YAR050W,YBL003C,YBL019W,YBL047C,YBL051C,YBL058W,YBL064C,YBL078C,YBR006W,YBR010W,YBR046C,YBR066C,YBR072W,YBR073W,YBR088C,YBR089C-A,YBR098W,YBR103W,YBR114W,YBR126C,YBR170C,YBR173C,YBR201W,YBR214W,YBR216C,YBR223C,YBR272C,YBR275C,YBR278W,YBR279W,YCL026C-A,YCL032W,YCL033C,YCL035C,YCL043C,YCL047C,YCL052C,YCR021C,YCR026C,YCR073C,YCR083W,YDL003W,YDL007W,YDL010W,YDL020C,YDL…	GO:0033554
carbohydrate biosynthetic process	0.00374755	YAL017W,YBR038W,YBR053C,YBR126C,YBR196C,YBR229C,YCL039W,YCR012W,YDL021W,YDL049C,YDR050C,YDR074W,YDR099W,YDR255C,YDR287W,YDR477W,YDR511W,YEL011W,YEL012W,YEL058W,YER059W,YER096W,YER177W,YFR015C,YFR017C,YGL115W,YGL134W,YGL227W,YGR032W,YGR066C,YGR143W,YGR192C,YGR254W,YHR101C,YIL017C,YIL045W,YIL050W,YIL097W,YJL034W,YJL052W,YJL089W,YJL103C,YJL137C,YJR009C,YKL035W,YKL060C,YKL127W,YKL192C,YKR058W,YKR097W…	GO:0016051
membrane organization	0.00390503	YAL002W,YAL010C,YAL030W,YBL050W,YBL078C,YBL091C-A,YBR086C,YBR109C,YBR148W,YBR262C,YCL057C-A,YCR009C,YCR067C,YCR068W,YCR091W,YCR094W,YDL077C,YDL100C,YDL107W,YDL126C,YDL135C,YDL142C,YDL234C,YDL239C,YDR069C,YDR080W,YDR135C,YDR229W,YDR322C-A,YDR375C,YDR388W,YDR458C,YDR470C,YER017C,YER072W,YER083C,YER166W,YFL004W,YFL005W,YFL014W,YFL038C,YFR011C,YGL023C,YGL095C,YGR009C,YGR100W,YGR132C,YGR197C,YGR209C,Y…	GO:0061024
mitochondrial respiratory chain complex assembly	0.00413255	YBL059C-A,YBR044C,YBR120C,YBR269C,YDR031W,YDR079W,YDR231C,YDR375C,YDR379C-A,YDR511W,YDR529C,YER058W,YFL046W,YGR112W,YGR174C,YGR183C,YIL157C,YJL003W,YJL062W-A,YJR034W,YKL053C-A,YKL137W,YLL009C,YLR038C,YLR077W,YLR218C,YML030W,YML129C,YMR150C,YOL071W,YPL215W	GO:0033108
vesicle-mediated transport	0.00417424	YAL002W,YAL005C,YAL030W,YBL007C,YBL040C,YBL047C,YBL050W,YBL078C,YBL102W,YBL106C,YBR059C,YBR097W,YBR109C,YBR131W,YBR214W,YBR254C,YBR302C,YCL001W,YCL027W,YCL034W,YCR009C,YCR030C,YCR067C,YCR094W,YDL018C,YDL019C,YDL072C,YDL077C,YDL091C,YDL099W,YDL100C,YDL113C,YDL137W,YDL146W,YDL222C,YDL231C,YDL234C,YDL248W,YDR003W,YDR027C,YDR069C,YDR080W,YDR084C,YDR100W,YDR108W,YDR122W,YDR141C,YDR170C,YDR182W,YDR246W…	GO:0016192
organelle inheritance	0.00473989	YAL048C,YBR097W,YDL006W,YDL029W,YDL065C,YDL204W,YDL239C,YDR150W,YDR320C,YDR329C,YER008C,YFL039C,YGL023C,YGL055W,YGL095C,YGR132C,YGR209C,YGR231C,YHR194W,YIL062C,YIL138C,YJR065C,YKL013C,YLL001W,YLR043C,YLR190W,YLR370C,YML001W,YML104C,YMR072W,YMR204C,YNL079C,YNL304W,YNR035C,YOL009C,YOR036W,YOR089C,YOR147W,YOR165W,YPR028W,YPR055W,YPR083W	GO:0048308
pyridine-containing compound biosynthetic process	0.00473989	YAL038W,YBR035C,YBR196C,YBR221C,YCL040W,YCL047C,YCR012W,YDL021W,YDR050C,YDR516C,YEL041W,YER178W,YFL059W,YFR047C,YFR053C,YGL037C,YGR192C,YGR240C,YGR254W,YHR074W,YJL052W,YJR009C,YJR025C,YJR049C,YJR078W,YKL060C,YLR209C,YLR231C,YLR345W,YLR446W,YMR095C,YMR096W,YMR205C,YMR323W,YNL129W,YNL333W,YNL334C,YOR155C,YOR344C,YOR347C,YOR393W,YPL075W,YPL281C	GO:0072525
secondary alcohol metabolic process	0.00488143	YAL060W,YCR048W,YDL216C,YER044C,YGL001C,YGL012W,YGR060W,YGR175C,YHR007C,YHR042W,YHR190W,YJL167W,YKL150W,YLR056W,YLR100W,YLR450W,YML008C,YML075C,YML126C,YMR015C,YMR134W,YMR202W,YMR220W,YNL280C,YOL151W,YPL028W,YPL170W	GO:1902652
cellular detoxification	0.00521591	YBL064C,YBR024W,YBR037C,YCL035C,YCR083W,YDL010W,YDL168W,YDR256C,YDR453C,YDR513W,YEL066W,YGR088W,YGR154C,YGR209C,YHR008C,YHR053C,YHR055C,YHR106W,YIL010W,YIR037W,YIR038C,YJL068C,YJR104C,YKL026C,YKR066C,YKR076W,YLR043C,YLR109W,YML028W,YPL091W,YPR193C	GO:1990748
cellular chemical homeostasis	0.00578535	YAL056W,YBR024W,YBR036C,YBR037C,YBR294W,YCL017C,YCL040W,YCL073C,YDL035C,YDL120W,YDL128W,YDL142C,YDL185W,YDL194W,YDR027C,YDR089W,YDR107C,YDR202C,YDR270W,YDR328C,YDR376W,YDR436W,YDR456W,YDR492W,YDR506C,YDR516C,YEL051W,YER020W,YER053C,YER133W,YER145C,YER174C,YFR003C,YFR053C,YGL006W,YGL008C,YGL071W,YGL095C,YGL166W,YGL167C,YGL248W,YGR029W,YGR038W,YGR092W,YGR240C,YGR257C,YHR039C-A,YHR135C,YHR175W,YHR19…	GO:0055082
organophosphate catabolic process	0.00599456	YAL038W,YBR196C,YBR221C,YCL040W,YCR012W,YCR068W,YDL021W,YDL022W,YDR050C,YDR287W,YDR516C,YER037W,YER178W,YFR053C,YGL248W,YGR192C,YGR240C,YGR254W,YHR202W,YJL052W,YJR009C,YKL060C,YLR345W,YLR446W,YMR006C,YMR008C,YMR205C,YMR323W,YNL012W,YOR163W,YOR344C,YOR347C,YOR393W,YPL075W,YPL110C,YPL206C,YPL268W,YPL281C	GO:0046434
cell communication	0.0062687	YAL051W,YAL056W,YBL047C,YBL056W,YBL078C,YBL103C,YBR066C,YBR097W,YBR103W,YBR126C,YBR140C,YBR214W,YBR270C,YCL014W,YCL024W,YCL032W,YCR026C,YCR038C,YCR073C,YCR091W,YDL006W,YDL025C,YDL035C,YDL057W,YDL077C,YDL100C,YDL101C,YDL135C,YDL159W,YDL194W,YDL214C,YDL216C,YDR001C,YDR028C,YDR085C,YDR099W,YDR122W,YDR168W,YDR169C,YDR170C,YDR200C,YDR216W,YDR264C,YDR284C,YDR287W,YDR294C,YDR373W,YDR379W,YDR411C,YDR443C…	GO:0007154
nucleoside diphosphate metabolic process	0.00638091	YAL038W,YBR145W,YBR196C,YBR221C,YCL040W,YCR012W,YDL021W,YDL085W,YDR050C,YDR516C,YER178W,YFR053C,YGR192C,YGR240C,YGR254W,YJL052W,YJR009C,YJR057W,YKL060C,YKL067W,YLR044C,YLR134W,YLR151C,YLR345W,YLR446W,YMR205C,YMR323W,YOL086C,YOR344C,YOR347C,YOR393W,YPL075W,YPL281C	GO:0009132
response to toxic substance	0.00656306	YAR050W,YBL064C,YBR024W,YBR037C,YCL035C,YCR021C,YCR083W,YDL010W,YDL168W,YDL190C,YDR216W,YDR256C,YDR453C,YDR513W,YEL066W,YER028C,YGR088W,YGR154C,YGR209C,YHL010C,YHR008C,YHR053C,YHR055C,YHR106W,YIL010W,YIR037W,YIR038C,YJL068C,YJL101C,YJR104C,YKL026C,YKL062W,YKR066C,YKR076W,YLR043C,YLR109W,YML028W,YML070W,YMR037C,YMR074C,YNL241C,YOL002C,YOL052C-A,YOL081W,YPL091W,YPL270W,YPR026W,YPR193C	GO:0009636
nucleotide catabolic process	0.00656494	YAL038W,YBR196C,YBR221C,YCL040W,YCR012W,YDL021W,YDR050C,YDR516C,YER037W,YER178W,YFR053C,YGL248W,YGR192C,YGR240C,YGR254W,YHR202W,YJL052W,YJR009C,YKL060C,YLR345W,YLR446W,YMR205C,YMR323W,YOR163W,YOR344C,YOR347C,YOR393W,YPL075W,YPL281C	GO:0009166
cellular alcohol metabolic process	0.00656494	YCR048W,YDL216C,YER044C,YGL001C,YGL012W,YGR060W,YGR175C,YHR007C,YHR042W,YHR190W,YJL167W,YJL176C,YKL150W,YLR056W,YLR100W,YLR450W,YML008C,YML075C,YML126C,YMR015C,YMR134W,YMR202W,YMR220W,YNL280C,YOL151W,YOR290C,YPL028W,YPL170W	GO:0044107
cellular response to extracellular stimulus	0.00680994	YAL051W,YBL078C,YBR066C,YBR126C,YBR214W,YCR026C,YDR001C,YDR028C,YDR169C,YDR216W,YDR294C,YDR443C,YDR477W,YDR533C,YEL009C,YEL060C,YER028C,YER037W,YER040W,YER184C,YFL021W,YFL033C,YGL013C,YGL071W,YGL208W,YGL237C,YGL252C,YGR008C,YGR023W,YGR163W,YHL023C,YHR171W,YIL033C,YIL036W,YIL154C,YJL083W,YJL089W,YJL103C,YJL141C,YJL144W,YJL176C,YJL206C,YJR102C,YJR138W,YKL038W,YKL062W,YKL100C,YKL109W,YKR019C,YKR034W…	GO:0031668
cellular response to external stimulus	0.00680994	YAL051W,YBL078C,YBR066C,YBR126C,YBR214W,YCR026C,YDR001C,YDR028C,YDR169C,YDR216W,YDR294C,YDR443C,YDR477W,YDR533C,YEL009C,YEL060C,YER028C,YER037W,YER040W,YER184C,YFL021W,YFL033C,YGL013C,YGL071W,YGL208W,YGL237C,YGL252C,YGR008C,YGR023W,YGR163W,YHL023C,YHR171W,YIL033C,YIL036W,YIL154C,YJL083W,YJL089W,YJL103C,YJL141C,YJL144W,YJL176C,YJL206C,YJR102C,YJR138W,YKL038W,YKL062W,YKL100C,YKL109W,YKR019C,YKR034W…	GO:0071496
secondary alcohol biosynthetic process	0.00740379	YAL060W,YDL216C,YER044C,YGL001C,YGL012W,YGR060W,YGR175C,YHR007C,YHR042W,YHR190W,YJL167W,YKL150W,YLR056W,YLR100W,YLR450W,YML008C,YML075C,YML126C,YMR015C,YMR134W,YMR202W,YMR220W,YNL280C,YPL028W,YPL170W	GO:1902653
cellular lipid catabolic process	0.00885522	YAL051W,YBR177C,YBR183W,YCR068W,YDL078C,YDR036C,YDR216W,YER019W,YGL010W,YGL205W,YIL049W,YIL124W,YIL160C,YJR019C,YKL094W,YKR009C,YKR089C,YLR284C,YMR006C,YMR008C,YMR165C,YMR210W,YNL009W,YNL012W,YNL202W,YOR084W,YOR363C,YPL028W,YPL087W,YPL095C,YPL110C,YPL206C,YPL268W,YPR001W,YPR147C	GO:0044242
regulation of cellular component biogenesis	0.00962261	YAL002W,YBL007C,YBR058C-A,YBR108W,YBR234C,YCL027W,YCR067C,YCR088W,YDL007W,YDL029W,YDL070W,YDL077C,YDR016C,YDR063W,YDR080W,YDR201W,YDR202C,YDR320C-A,YDR328C,YDR394W,YDR397C,YDR440W,YDR490C,YEL009C,YER027C,YER058W,YER133W,YFL029C,YFR024C-A,YFR046C,YGL048C,YGL066W,YGL095C,YGL173C,YGL207W,YGL208W,YGR038W,YGR080W,YGR113W,YGR136W,YGR206W,YHL023C,YHL027W,YHR016C,YHR158C,YHR205W,YIL033C,YIL034C,YIL062C,Y…	GO:0044087
pyridine nucleotide biosynthetic process	0.0101181	YAL038W,YBR196C,YBR221C,YCL040W,YCL047C,YCR012W,YDL021W,YDR050C,YDR516C,YEL041W,YER178W,YFR047C,YFR053C,YGL037C,YGR192C,YGR240C,YGR254W,YHR074W,YJL052W,YJR009C,YJR025C,YJR049C,YJR078W,YKL060C,YLR209C,YLR231C,YLR345W,YLR446W,YMR205C,YMR323W,YNL129W,YOR344C,YOR347C,YOR393W,YPL075W,YPL281C	GO:0019363
nucleoside diphosphate phosphorylation	0.0102927	YAL038W,YBR196C,YBR221C,YCL040W,YCR012W,YDL021W,YDR050C,YDR516C,YER178W,YFR053C,YGR192C,YGR240C,YGR254W,YJL052W,YJR009C,YJR057W,YKL060C,YKL067W,YLR345W,YLR446W,YMR205C,YMR323W,YOR344C,YOR347C,YOR393W,YPL075W,YPL281C	GO:0006165
regulation of actin polymerization or depolymerization	0.0102927	YBL007C,YBR108W,YBR234C,YCR088W,YDL029W,YDR063W,YGR080W,YGR136W,YIL034C,YIL062C,YIR003W,YIR006C,YJL020C,YJR065C,YKL007W,YKL013C,YKL129C,YLR337C,YLR370C,YMR109W,YNL138W,YNL271C,YNR035C,YOR122C,YOR181W,YPR154W	GO:0008064
ergosterol metabolic process	0.0102927	YCR048W,YDL216C,YER044C,YGL001C,YGL012W,YGR060W,YGR175C,YHR007C,YHR042W,YHR190W,YJL167W,YKL150W,YLR056W,YLR100W,YLR450W,YML008C,YML075C,YML126C,YMR015C,YMR134W,YMR202W,YMR220W,YNL280C,YOL151W,YPL028W,YPL170W	GO:0008204
phytosteroid metabolic process	0.0102927	YCR048W,YDL216C,YER044C,YGL001C,YGL012W,YGR060W,YGR175C,YHR007C,YHR042W,YHR190W,YJL167W,YKL150W,YLR056W,YLR100W,YLR450W,YML008C,YML075C,YML126C,YMR015C,YMR134W,YMR202W,YMR220W,YNL280C,YOL151W,YPL028W,YPL170W	GO:0016128
regulation of actin filament length	0.0102927	YBL007C,YBR108W,YBR234C,YCR088W,YDL029W,YDR063W,YGR080W,YGR136W,YIL034C,YIL062C,YIR003W,YIR006C,YJL020C,YJR065C,YKL007W,YKL013C,YKL129C,YLR337C,YLR370C,YMR109W,YNL138W,YNL271C,YNR035C,YOR122C,YOR181W,YPR154W	GO:0030832
negative regulation of molecular function	0.0122877	YAL056W,YBL031W,YBL056W,YBR054W,YBR170C,YCL051W,YCR021C,YCR030C,YDL006W,YDL126C,YDL130W-A,YDL181W,YDR033W,YDR099W,YDR386W,YER174C,YER177W,YFR003C,YFR017C,YGL048C,YGL059W,YGL248W,YGR048W,YGR086C,YGR098C,YGR233C,YGR246C,YHR136C,YHR138C,YIL033C,YIL113W,YJR066W,YKL010C,YKL117W,YKL193C,YLR011W,YLR079W,YLR178C,YML051W,YML058W,YML061C,YML109W,YMR174C,YMR258C,YMR273C,YMR311C,YNL015W,YNL307C,YOL025W,YOR02…	GO:0044092
detoxification	0.0126308	YBL064C,YBR024W,YBR037C,YCL035C,YCR083W,YDL010W,YDL168W,YDR256C,YDR453C,YDR513W,YEL066W,YGR088W,YGR154C,YGR209C,YHR008C,YHR053C,YHR055C,YHR106W,YIL010W,YIR037W,YIR038C,YJL068C,YJR104C,YKL026C,YKR066C,YKR076W,YLR043C,YLR109W,YML028W,YPL091W,YPR193C	GO:0098754
protein localization by the Cvt pathway	0.0148472	YBL078C,YBR128C,YBR131W,YDL029W,YDL113C,YDL149W,YDR080W,YDR108W,YER040W,YFL038C,YFR021W,YGL005C,YGL095C,YGL124C,YGL180W,YHR171W,YJL036W,YJL083W,YJL178C,YKL103C,YKR019C,YLR240W,YLR417W,YLR431C,YML001W,YMR159C,YNL097C,YNL098C,YNL223W,YNL242W,YNR007C,YOL018C,YOL082W,YOR036W,YOR357C,YPL100W,YPL120W,YPL149W,YPL154C,YPR049C,YPR185W	GO:0032258
ergosterol biosynthetic process	0.0158545	YDL216C,YER044C,YGL001C,YGL012W,YGR060W,YGR175C,YHR007C,YHR042W,YHR190W,YJL167W,YKL150W,YLR056W,YLR100W,YLR450W,YML008C,YML075C,YML126C,YMR015C,YMR134W,YMR202W,YMR220W,YNL280C,YPL028W,YPL170W	GO:0006696
phytosteroid biosynthetic process	0.0158545	YDL216C,YER044C,YGL001C,YGL012W,YGR060W,YGR175C,YHR007C,YHR042W,YHR190W,YJL167W,YKL150W,YLR056W,YLR100W,YLR450W,YML008C,YML075C,YML126C,YMR015C,YMR134W,YMR202W,YMR220W,YNL280C,YPL028W,YPL170W	GO:0016129
cellular alcohol biosynthetic process	0.0158545	YDL216C,YER044C,YGL001C,YGL012W,YGR060W,YGR175C,YHR007C,YHR042W,YHR190W,YJL167W,YKL150W,YLR056W,YLR100W,YLR450W,YML008C,YML075C,YML126C,YMR015C,YMR134W,YMR202W,YMR220W,YNL280C,YPL028W,YPL170W	GO:0044108
cellular lipid biosynthetic process	0.0158545	YDL216C,YER044C,YGL001C,YGL012W,YGR060W,YGR175C,YHR007C,YHR042W,YHR190W,YJL167W,YKL150W,YLR056W,YLR100W,YLR450W,YML008C,YML075C,YML126C,YMR015C,YMR134W,YMR202W,YMR220W,YNL280C,YPL028W,YPL170W	GO:0097384
nucleoside phosphate catabolic process	0.0171377	YAL038W,YBR196C,YBR221C,YCL040W,YCR012W,YDL021W,YDR050C,YDR516C,YER037W,YER178W,YFR053C,YGL248W,YGR192C,YGR240C,YGR254W,YHR202W,YJL052W,YJR009C,YKL060C,YLR345W,YLR446W,YMR205C,YMR323W,YOR163W,YOR344C,YOR347C,YOR393W,YPL075W,YPL281C	GO:1901292
response to extracellular stimulus	0.0172672	YAL051W,YBL078C,YBR066C,YBR126C,YBR214W,YCR009C,YCR026C,YDR001C,YDR028C,YDR096W,YDR169C,YDR216W,YDR294C,YDR443C,YDR477W,YDR533C,YEL009C,YEL060C,YER028C,YER037W,YER040W,YER184C,YFL021W,YFL033C,YGL013C,YGL071W,YGL208W,YGL237C,YGL252C,YGR008C,YGR023W,YGR163W,YHL023C,YHR171W,YIL033C,YIL036W,YIL154C,YJL083W,YJL089W,YJL103C,YJL141C,YJL144W,YJL176C,YJL206C,YJR102C,YJR138W,YKL038W,YKL062W,YKL100C,YKL109W…	GO:0009991
regulation of molecular function	0.0180351	YAL031C,YAL055W,YAL056W,YBL031W,YBL050W,YBL056W,YBL058W,YBL106C,YBR036C,YBR045C,YBR050C,YBR054W,YBR058C-A,YBR088C,YBR131W,YBR140C,YBR169C,YBR170C,YCL014W,YCL032W,YCL051W,YCR021C,YCR024C-A,YCR030C,YCR067C,YCR073C,YCR079W,YDL006W,YDL106C,YDL126C,YDL130W-A,YDL135C,YDL159W,YDL181W,YDL234C,YDR014W,YDR028C,YDR033W,YDR099W,YDR214W,YDR320C,YDR373W,YDR379W,YDR386W,YDR424C,YDR440W,YDR460W,YDR490C,YEL017C-A…	GO:0065009
macromolecule catabolic process	0.0183247	YAL005C,YBL022C,YBL041W,YBL058W,YBL067C,YBL075C,YBL084C,YBR056W,YBR062C,YBR094W,YBR114W,YBR139W,YBR170C,YBR173C,YBR201W,YBR212W,YBR227C,YBR273C,YBR280C,YBR286W,YBR302C,YCL039W,YCL043C,YCL044C,YCL047C,YCL052C,YCR076C,YDL007W,YDL008W,YDL093W,YDL097C,YDL126C,YDL132W,YDL139C,YDL147W,YDL175C,YDL190C,YDL248W,YDR028C,YDR069C,YDR131C,YDR177W,YDR219C,YDR255C,YDR273W,YDR293C,YDR306C,YDR307W,YDR315C,YDR328C…	GO:0009057
vacuole organization	0.018494	YAL002W,YBL050W,YBL058W,YBL078C,YBR097W,YBR109C,YDL077C,YDL135C,YDL149W,YDL234C,YDR080W,YDR108W,YDR135C,YDR170C,YDR229W,YER072W,YFL004W,YFL038C,YFL039C,YFR021W,YGL023C,YGL095C,YGL180W,YGR209C,YGR223C,YGR254W,YHL023C,YHR138C,YIL041W,YIL138C,YJL059W,YJL178C,YJR138W,YKL196C,YLL015W,YLR043C,YLR093C,YLR423C,YLR431C,YML001W,YMR159C,YMR165C,YMR231W,YNL015W,YNL079C,YNL223W,YNL242W,YNL323W,YNR007C,YOR036W…	GO:0007033
nicotinamide nucleotide biosynthetic process	0.0192388	YAL038W,YBR196C,YBR221C,YCL040W,YCL047C,YCR012W,YDL021W,YDR050C,YDR516C,YEL041W,YER178W,YFR047C,YFR053C,YGR192C,YGR240C,YGR254W,YHR074W,YJL052W,YJR009C,YJR025C,YJR049C,YJR078W,YKL060C,YLR209C,YLR231C,YLR345W,YLR446W,YMR205C,YMR323W,YNL129W,YOR344C,YOR347C,YOR393W,YPL075W,YPL281C	GO:0019359
positive regulation of actin filament polymerization	0.0207578	YBL007C,YBR234C,YCR088W,YDL029W,YDR063W,YGR136W,YIL062C,YIR006C,YJL020C,YJR065C,YKL013C,YKL129C,YLR337C,YLR370C,YMR109W,YNL271C,YNR035C,YOR181W,YPR154W	GO:0030838
actin nucleation	0.0207578	YBL007C,YBR234C,YCR088W,YDL029W,YDR063W,YGR136W,YIL062C,YIR006C,YJL020C,YJR065C,YKL013C,YKL129C,YLR337C,YLR370C,YMR109W,YNL271C,YNR035C,YOR181W,YPR154W	GO:0045010
ADP metabolic process	0.0209036	YAL038W,YBR145W,YBR196C,YBR221C,YCL040W,YCR012W,YDL021W,YDL085W,YDR050C,YDR516C,YER178W,YFR053C,YGR192C,YGR240C,YGR254W,YJL052W,YJR009C,YKL060C,YLR044C,YLR134W,YLR345W,YLR446W,YMR205C,YMR323W,YOL086C,YOR344C,YOR347C,YOR393W,YPL075W,YPL281C	GO:0046031
organelle organization	0.0209831	YAL002W,YAL005C,YAL008W,YAL010C,YAL015C,YAL016W,YAL030W,YAL034C,YAL047C,YAL048C,YAL051W,YAL054C,YAL055W,YAR007C,YAR019C,YAR027W,YAR029W,YBL003C,YBL007C,YBL022C,YBL031W,YBL050W,YBL052C,YBL058W,YBL059C-A,YBL063W,YBL078C,YBL091C-A,YBL103C,YBR009C,YBR010W,YBR038W,YBR044C,YBR059C,YBR073W,YBR086C,YBR088C,YBR089C-A,YBR097W,YBR098W,YBR103W,YBR108W,YBR109C,YBR114W,YBR120C,YBR168W,YBR170C,YBR212W,YBR214W,Y…	GO:0006996
actin filament organization	0.0210792	YBL007C,YBR059C,YBR108W,YBR234C,YCL034W,YCR009C,YCR088W,YDL029W,YDL134C,YDL135C,YDL188C,YDR063W,YDR129C,YFR024C-A,YGR080W,YGR136W,YHR016C,YHR158C,YIL034C,YIL062C,YIL105C,YIL129C,YIL138C,YIR003W,YIR006C,YJL020C,YJL128C,YJR065C,YJR125C,YKL007W,YKL013C,YKL129C,YKR055W,YLL050C,YLR206W,YLR337C,YLR370C,YMR109W,YNL079C,YNL084C,YNL090W,YNL116W,YNL138W,YNL243W,YNL271C,YNR035C,YOR122C,YOR181W,YOR329C,YOR36…	GO:0007015
actin filament polymerization	0.0215026	YBL007C,YBR108W,YBR234C,YCR088W,YDL029W,YDR063W,YGR080W,YGR136W,YIL034C,YIL062C,YIR003W,YIR006C,YJL020C,YJR065C,YKL007W,YKL013C,YKL129C,YLR337C,YLR370C,YMR109W,YNL271C,YNR035C,YOR122C,YOR181W,YPR154W	GO:0030041
regulation of actin filament polymerization	0.0215026	YBL007C,YBR108W,YBR234C,YCR088W,YDL029W,YDR063W,YGR080W,YGR136W,YIL034C,YIL062C,YIR003W,YIR006C,YJL020C,YJR065C,YKL007W,YKL013C,YKL129C,YLR337C,YLR370C,YMR109W,YNL271C,YNR035C,YOR122C,YOR181W,YPR154W	GO:0030833
actin cytoskeleton organization	0.0221048	YAR019C,YBL007C,YBR038W,YBR059C,YBR108W,YBR234C,YCL034W,YCR009C,YCR030C,YCR088W,YDL029W,YDL134C,YDL135C,YDL188C,YDL222C,YDR063W,YDR129C,YER093C,YER133W,YER155C,YER174C,YFL039C,YFR024C-A,YGL160W,YGR080W,YGR136W,YHR016C,YHR158C,YIL034C,YIL041W,YIL062C,YIL105C,YIL129C,YIL135C,YIL138C,YIR003W,YIR006C,YJL020C,YJL128C,YJR065C,YJR125C,YKL007W,YKL013C,YKL129C,YKR001C,YKR055W,YLL021W,YLL050C,YLR006C,YLR08…	GO:0030036
cellular protein modification process	0.024342	YAL005C,YAL016W,YAL017W,YAL031C,YAL034C,YAL039C,YAL044C,YAL054C,YAL055W,YAL056W,YAR007C,YAR019C,YBL052C,YBL056W,YBL058W,YBL067C,YBL084C,YBR009C,YBR045C,YBR050C,YBR059C,YBR062C,YBR070C,YBR094W,YBR097W,YBR103W,YBR110W,YBR114W,YBR199W,YBR227C,YBR258C,YBR279W,YBR280C,YCL024W,YCL032W,YCL035C,YCL043C,YCL051W,YCL052C,YCR069W,YCR073C,YCR079W,YCR082W,YCR091W,YDL006W,YDL008W,YDL025C,YDL076C,YDL090C,YDL091C…	GO:0006464
protein modification process	0.024342	YAL005C,YAL016W,YAL017W,YAL031C,YAL034C,YAL039C,YAL044C,YAL054C,YAL055W,YAL056W,YAR007C,YAR019C,YBL052C,YBL056W,YBL058W,YBL067C,YBL084C,YBR009C,YBR045C,YBR050C,YBR059C,YBR062C,YBR070C,YBR094W,YBR097W,YBR103W,YBR110W,YBR114W,YBR199W,YBR227C,YBR258C,YBR279W,YBR280C,YCL024W,YCL032W,YCL035C,YCL043C,YCL051W,YCL052C,YCR069W,YCR073C,YCR079W,YCR082W,YCR091W,YDL006W,YDL008W,YDL025C,YDL076C,YDL090C,YDL091C…	GO:0036211
organophosphate biosynthetic process	0.0249175	YAL038W,YBL091C-A,YBL099W,YBR035C,YBR039W,YBR109C,YBR140C,YBR161W,YBR196C,YBR221C,YCL004W,YCL040W,YCL047C,YCL052C,YCR012W,YDL004W,YDL021W,YDL045C,YDL142C,YDL244W,YDR018C,YDR050C,YDR096W,YDR173C,YDR182W,YDR196C,YDR236C,YDR298C,YDR315C,YDR319C,YDR322C-A,YDR377W,YDR408C,YDR434W,YDR516C,YDR531W,YEL041W,YER026C,YER070W,YER178W,YFL058W,YFL059W,YFR007W,YFR047C,YFR053C,YGL037C,YGL084C,YGL142C,YGL181W,YGL…	GO:0090407
lipid biosynthetic process	0.0275653	YAL053W,YBL091C-A,YBR003W,YBR026C,YBR036C,YBR058C-A,YBR109C,YBR159W,YBR161W,YBR177C,YBR183W,YCL004W,YCL052C,YDL142C,YDL193W,YDL216C,YDR018C,YDR096W,YDR182W,YDR319C,YDR434W,YER019W,YER026C,YER044C,YER093C,YGL001C,YGL012W,YGL055W,YGL084C,YGL142C,YGL181W,YGR007W,YGR036C,YGR037C,YGR038W,YGR046W,YGR060W,YGR143W,YGR149W,YGR157W,YGR175C,YHR004C,YHR007C,YHR042W,YHR067W,YHR188C,YHR190W,YHR205W,YIL049W,YIL…	GO:0008610
cell redox homeostasis	0.0277621	YBL064C,YBR024W,YCL035C,YCL043C,YCR083W,YDL010W,YDR135C,YDR453C,YDR513W,YDR518W,YER174C,YFL018C,YFR016C,YGR209C,YHR106W,YIL010W,YLR043C,YLR109W,YML028W,YNL055C,YOL088C,YOR288C,YPL017C,YPL059W,YPL091W,YPR194C	GO:0045454
fatty acid metabolic process	0.0334397	YAL051W,YBL015W,YBR026C,YBR041W,YBR159W,YBR177C,YCL026C-A,YDL078C,YDR036C,YDR216W,YER024W,YGL055W,YGL205W,YGR037C,YHR067W,YIL160C,YIR033W,YJL196C,YJR019C,YKL020C,YKL182W,YKL192C,YKR009C,YLR118C,YLR284C,YML042W,YMR165C,YMR210W,YMR246W,YNL009W,YNL202W,YNR016C,YOL002C,YOL147C,YOR025W,YOR100C,YOR196C,YOR221C,YOR317W,YOR363C,YPL028W,YPL095C,YPL231W,YPR001W	GO:0006631
response to oxygen-containing compound	0.033526	YAL056W,YAR050W,YBL103C,YBR126C,YCL043C,YCR021C,YDL035C,YDL168W,YDL190C,YDL194W,YDR001C,YDR216W,YDR256C,YDR541C,YER020W,YER028C,YGL248W,YGR008C,YGR088W,YGR163W,YHL010C,YHR008C,YHR053C,YHR055C,YHR106W,YHR135C,YIL036W,YJL068C,YJL101C,YJL144W,YJR104C,YKL062W,YKL126W,YKR066C,YLL026W,YML007W,YML028W,YMR037C,YMR074C,YMR119W,YMR175W,YNL008C,YNL134C,YNL159C,YNL190W,YNL241C,YNR074C,YOL052C-A,YOL081W,YOL11…	GO:1901700
response to inorganic substance	0.0341885	YAR050W,YBL064C,YBR126C,YCR021C,YCR102C,YDL100C,YDL126C,YDR001C,YDR135C,YDR256C,YDR423C,YGL166W,YGR008C,YGR088W,YHL035C,YHR008C,YHR053C,YHR055C,YHR106W,YIL036W,YIR033W,YJL101C,YJL144W,YJR104C,YKL062W,YLL029W,YLR109W,YLR220W,YML007W,YMR021C,YMR022W,YMR037C,YMR074C,YMR175W,YNL190W,YNL241C,YNR074C,YOL052C-A,YOL081W,YOR031W,YOR316C,YPL224C,YPL270W,YPR026W	GO:0010035
protein polymerization	0.0352146	YAL047C,YBL007C,YBR108W,YBR234C,YCR088W,YDL029W,YDR016C,YDR063W,YDR092W,YDR201W,YDR320C-A,YDR356W,YER018C,YGL087C,YGL093W,YGL141W,YGR080W,YGR113W,YGR136W,YIL034C,YIL062C,YIR003W,YIR006C,YJL020C,YJR065C,YKL007W,YKL010C,YKL013C,YKL052C,YKL129C,YKR001C,YLL001W,YLR032W,YLR212C,YLR337C,YLR370C,YMR109W,YNL126W,YNL271C,YNR035C,YOR122C,YOR181W,YOR211C,YPL017C,YPL155C,YPR154W	GO:0051258
negative regulation of catalytic activity	0.0353157	YAL056W,YBL031W,YBL056W,YBR054W,YBR170C,YCL051W,YCR021C,YCR030C,YDL006W,YDL126C,YDL130W-A,YDL181W,YDR033W,YDR099W,YDR386W,YER177W,YFR003C,YFR017C,YGL059W,YGL248W,YGR048W,YGR086C,YGR098C,YGR233C,YHR136C,YHR138C,YIL033C,YIL113W,YJR066W,YKL010C,YKL193C,YLR079W,YLR178C,YML051W,YML058W,YML061C,YML109W,YMR174C,YMR258C,YMR273C,YMR311C,YNL015W,YNL307C,YOL025W,YOR027W,YOR054C,YOR173W,YOR208W,YPL004C,YPL01…	GO:0043086
monosaccharide biosynthetic process	0.041345	YBR053C,YBR196C,YCL039W,YCR012W,YDL021W,YDR050C,YDR255C,YDR477W,YDR511W,YEL012W,YGL115W,YGL227W,YGR066C,YGR192C,YGR254W,YIL017C,YIL097W,YJL052W,YJL089W,YJL103C,YJR009C,YKL060C,YKR097W,YLR070C,YLR377C,YML028W,YMR135C,YMR280C,YOL126C	GO:0046364
glycolytic process	0.0446336	YAL038W,YBR196C,YBR221C,YCL040W,YCR012W,YDL021W,YDR050C,YDR516C,YER178W,YFR053C,YGR192C,YGR240C,YGR254W,YJL052W,YJR009C,YKL060C,YLR345W,YLR446W,YMR205C,YMR323W,YOR344C,YOR347C,YOR393W,YPL075W,YPL281C	GO:0006096
ATP generation from ADP	0.0446336	YAL038W,YBR196C,YBR221C,YCL040W,YCR012W,YDL021W,YDR050C,YDR516C,YER178W,YFR053C,YGR192C,YGR240C,YGR254W,YJL052W,YJR009C,YKL060C,YLR345W,YLR446W,YMR205C,YMR323W,YOR344C,YOR347C,YOR393W,YPL075W,YPL281C	GO:0006757
pyruvate biosynthetic process	0.0446336	YAL038W,YBR196C,YBR221C,YCL040W,YCR012W,YDL021W,YDR050C,YDR516C,YER178W,YFR053C,YGR192C,YGR240C,YGR254W,YJL052W,YJR009C,YKL060C,YLR345W,YLR446W,YMR205C,YMR323W,YOR344C,YOR347C,YOR393W,YPL075W,YPL281C	GO:0042866
regulation of catalytic activity	0.0478157	YAL031C,YAL055W,YAL056W,YBL031W,YBL050W,YBL056W,YBL058W,YBL106C,YBR036C,YBR045C,YBR050C,YBR054W,YBR058C-A,YBR088C,YBR131W,YBR140C,YBR169C,YBR170C,YCL014W,YCL032W,YCL051W,YCR021C,YCR024C-A,YCR030C,YCR067C,YCR073C,YCR079W,YDL006W,YDL126C,YDL130W-A,YDL135C,YDL159W,YDL181W,YDL234C,YDR028C,YDR033W,YDR099W,YDR214W,YDR320C,YDR373W,YDR379W,YDR386W,YDR424C,YDR460W,YDR490C,YEL017C-A,YER012W,YER021W,YER027C…	GO:0050790
purine nucleoside diphosphate metabolic process	0.0482683	YAL038W,YBR145W,YBR196C,YBR221C,YCL040W,YCR012W,YDL021W,YDL085W,YDR050C,YDR516C,YER178W,YFR053C,YGR192C,YGR240C,YGR254W,YJL052W,YJR009C,YKL060C,YLR044C,YLR134W,YLR345W,YLR446W,YMR205C,YMR323W,YOL086C,YOR344C,YOR347C,YOR393W,YPL075W,YPL281C	GO:0009135
purine ribonucleoside diphosphate metabolic process	0.0482683	YAL038W,YBR145W,YBR196C,YBR221C,YCL040W,YCR012W,YDL021W,YDL085W,YDR050C,YDR516C,YER178W,YFR053C,YGR192C,YGR240C,YGR254W,YJL052W,YJR009C,YKL060C,YLR044C,YLR134W,YLR345W,YLR446W,YMR205C,YMR323W,YOL086C,YOR344C,YOR347C,YOR393W,YPL075W,YPL281C	GO:0009179
ribonucleoside diphosphate metabolic process	0.0482683	YAL038W,YBR145W,YBR196C,YBR221C,YCL040W,YCR012W,YDL021W,YDL085W,YDR050C,YDR516C,YER178W,YFR053C,YGR192C,YGR240C,YGR254W,YJL052W,YJR009C,YKL060C,YLR044C,YLR134W,YLR345W,YLR446W,YMR205C,YMR323W,YOL086C,YOR344C,YOR347C,YOR393W,YPL075W,YPL281C	GO:0009185

## Sheet: Cluster1
GO Term	Adjusted p-value	Matches	GO Term ID
ribosome biogenesis	3.27398e-109	YAL025C,YAL035W,YAL059W,YBL004W,YBL072C,YBR048W,YBR141C,YBR142W,YBR154C,YBR181C,YBR189W,YBR247C,YBR267W,YCL031C,YCL054W,YCL059C,YCR031C,YCR035C,YCR047C,YCR057C,YCR072C,YDL014W,YDL031W,YDL060W,YDL063C,YDL083C,YDL111C,YDL136W,YDL148C,YDL153C,YDL166C,YDL191W,YDL202W,YDL208W,YDL213C,YDL229W,YDR021W,YDR025W,YDR060W,YDR064W,YDR083W,YDR087C,YDR091C,YDR101C,YDR156W,YDR161W,YDR198C,YDR280W,YDR299W,YDR312W…	GO:0042254
ribonucleoprotein complex biogenesis	1.3563e-106	YAL025C,YAL035W,YAL059W,YBL004W,YBL072C,YBR048W,YBR079C,YBR141C,YBR142W,YBR152W,YBR154C,YBR181C,YBR189W,YBR247C,YBR267W,YCL031C,YCL054W,YCL059C,YCR031C,YCR035C,YCR047C,YCR057C,YCR072C,YDL014W,YDL031W,YDL043C,YDL060W,YDL063C,YDL083C,YDL087C,YDL111C,YDL136W,YDL148C,YDL153C,YDL166C,YDL191W,YDL202W,YDL208W,YDL209C,YDL213C,YDL229W,YDR021W,YDR025W,YDR060W,YDR064W,YDR083W,YDR087C,YDR091C,YDR101C,YDR156W…	GO:0022613
ncRNA metabolic process	6.06404e-100	YAL025C,YAL035W,YBL004W,YBL014C,YBL024W,YBL025W,YBL071W-A,YBL072C,YBL076C,YBR048W,YBR061C,YBR121C,YBR141C,YBR142W,YBR154C,YBR181C,YBR189W,YBR247C,YCL031C,YCL054W,YCL059C,YCR031C,YCR035C,YCR047C,YCR057C,YDL014W,YDL031W,YDL033C,YDL036C,YDL047W,YDL051W,YDL060W,YDL083C,YDL111C,YDL112W,YDL136W,YDL148C,YDL150W,YDL153C,YDL166C,YDL191W,YDL201W,YDL208W,YDL213C,YDL219W,YDL229W,YDR021W,YDR023W,YDR025W,YDR03…	GO:0034660
ncRNA processing	4.9125e-88	YAL025C,YAL035W,YBL004W,YBL024W,YBL071W-A,YBL072C,YBR048W,YBR061C,YBR141C,YBR142W,YBR181C,YBR189W,YBR247C,YCL031C,YCL054W,YCL059C,YCR031C,YCR035C,YCR047C,YCR057C,YDL014W,YDL031W,YDL033C,YDL036C,YDL047W,YDL051W,YDL060W,YDL083C,YDL111C,YDL112W,YDL136W,YDL148C,YDL153C,YDL166C,YDL191W,YDL201W,YDL208W,YDL213C,YDL229W,YDR021W,YDR025W,YDR045C,YDR064W,YDR083W,YDR087C,YDR091C,YDR120C,YDR165W,YDR195W,YDR26…	GO:0034470
RNA processing	1.77573e-77	YAL025C,YAL035W,YBL004W,YBL024W,YBL071W-A,YBL072C,YBR048W,YBR061C,YBR141C,YBR142W,YBR152W,YBR160W,YBR181C,YBR189W,YBR247C,YCL031C,YCL054W,YCL059C,YCR031C,YCR035C,YCR047C,YCR057C,YCR063W,YDL014W,YDL031W,YDL033C,YDL036C,YDL043C,YDL047W,YDL051W,YDL060W,YDL083C,YDL084W,YDL087C,YDL111C,YDL112W,YDL136W,YDL148C,YDL153C,YDL166C,YDL191W,YDL201W,YDL208W,YDL209C,YDL213C,YDL229W,YDR021W,YDR025W,YDR045C,YDR06…	GO:0006396
rRNA metabolic process	1.22078e-71	YAL025C,YAL035W,YBL004W,YBL014C,YBL025W,YBL072C,YBR048W,YBR141C,YBR142W,YBR181C,YBR189W,YBR247C,YCL031C,YCL054W,YCL059C,YCR031C,YCR035C,YCR047C,YCR057C,YDL014W,YDL031W,YDL060W,YDL083C,YDL111C,YDL136W,YDL148C,YDL153C,YDL166C,YDL191W,YDL208W,YDL213C,YDL229W,YDR021W,YDR025W,YDR064W,YDR083W,YDR087C,YDR091C,YDR156W,YDR280W,YDR299W,YDR324C,YDR339C,YDR365C,YDR398W,YDR412W,YDR449C,YDR450W,YDR478W,YDR500C…	GO:0016072
rRNA processing	1.38164e-69	YAL025C,YAL035W,YBL004W,YBL072C,YBR048W,YBR141C,YBR142W,YBR181C,YBR189W,YBR247C,YCL031C,YCL054W,YCL059C,YCR031C,YCR035C,YCR047C,YCR057C,YDL014W,YDL031W,YDL060W,YDL083C,YDL111C,YDL136W,YDL148C,YDL153C,YDL166C,YDL191W,YDL208W,YDL213C,YDL229W,YDR021W,YDR025W,YDR064W,YDR083W,YDR087C,YDR091C,YDR280W,YDR299W,YDR324C,YDR339C,YDR365C,YDR398W,YDR412W,YDR449C,YDR450W,YDR478W,YDR500C,YEL026W,YER002W,YER006W…	GO:0006364
cytoplasmic translation	2.28267e-69	YAL035W,YAL036C,YBL027W,YBL071W-A,YBL072C,YBL087C,YBL092W,YBR031W,YBR048W,YBR061C,YBR079C,YBR084C-A,YBR181C,YBR191W,YBR246W,YBR261C,YCL037C,YCR031C,YDL061C,YDL075W,YDL081C,YDL082W,YDL083C,YDL130W,YDL133C-A,YDL136W,YDL191W,YDL229W,YDR012W,YDR025W,YDR064W,YDR152W,YDR172W,YDR418W,YDR429C,YDR447C,YDR450W,YDR471W,YDR500C,YEL054C,YER007C-A,YER025W,YER056C-A,YER074W,YER102W,YER117W,YER131W,YFL023W,YFL03…	GO:0002181
gene expression	5.9799e-66	YAL003W,YAL011W,YAL013W,YAL019W,YAL021C,YAL025C,YAL035W,YAL036C,YAL040C,YAR002W,YAR014C,YBL004W,YBL008W,YBL014C,YBL021C,YBL024W,YBL025W,YBL027W,YBL032W,YBL054W,YBL071W-A,YBL072C,YBL076C,YBL079W,YBL087C,YBL092W,YBR031W,YBR034C,YBR048W,YBR060C,YBR061C,YBR079C,YBR083W,YBR084C-A,YBR106W,YBR118W,YBR121C,YBR135W,YBR141C,YBR142W,YBR143C,YBR152W,YBR154C,YBR160W,YBR175W,YBR181C,YBR189W,YBR191W,YBR198C,YBR…	GO:0010467
RNA metabolic process	1.03703e-64	YAL011W,YAL013W,YAL019W,YAL021C,YAL025C,YAL035W,YAL040C,YAR002W,YAR014C,YBL004W,YBL008W,YBL014C,YBL021C,YBL024W,YBL025W,YBL032W,YBL035C,YBL054W,YBL071W-A,YBL072C,YBL076C,YBL079W,YBR034C,YBR048W,YBR057C,YBR060C,YBR061C,YBR083W,YBR087W,YBR121C,YBR135W,YBR141C,YBR142W,YBR143C,YBR152W,YBR154C,YBR160W,YBR175W,YBR181C,YBR189W,YBR198C,YBR239C,YBR245C,YBR247C,YCL011C,YCL031C,YCL054W,YCL059C,YCR020W-B,YCR…	GO:0016070
ribosomal small subunit biogenesis	2.93882e-62	YAL035W,YBL004W,YBL072C,YBR048W,YBR181C,YBR189W,YBR247C,YCL031C,YCL059C,YCR031C,YCR047C,YCR057C,YDL060W,YDL083C,YDL148C,YDL153C,YDL166C,YDL213C,YDR021W,YDR025W,YDR064W,YDR299W,YDR324C,YDR339C,YDR398W,YDR447C,YDR449C,YDR450W,YEL026W,YER074W,YER082C,YER102W,YER127W,YFR001W,YGL120C,YGL171W,YGR081C,YGR090W,YGR103W,YGR118W,YGR128C,YGR145W,YGR159C,YGR214W,YGR251W,YGR271C-A,YHL015W,YHR021C,YHR065C,YHR14…	GO:0042274
ribosomal large subunit biogenesis	2.06564e-54	YAL025C,YBR142W,YBR267W,YCL054W,YCR072C,YDL031W,YDL063C,YDL136W,YDL191W,YDL208W,YDR060W,YDR083W,YDR091C,YDR312W,YDR418W,YDR496C,YDR500C,YEL026W,YEL054C,YER002W,YER006W,YER126C,YFL002C,YFR001W,YGL031C,YGL064C,YGL076C,YGL078C,YGL099W,YGL111W,YGL120C,YGL135W,YGL246C,YGR034W,YGR085C,YGR103W,YGR148C,YGR162W,YGR245C,YHL001W,YHL033C,YHR066W,YHR085W,YHR088W,YHR197W,YIL110W,YIL148W,YIR012W,YIR026C,YJL122W…	GO:0042273
nucleic acid metabolic process	1.015e-52	YAL011W,YAL013W,YAL019W,YAL021C,YAL025C,YAL035W,YAL040C,YAR002W,YAR014C,YBL004W,YBL008W,YBL014C,YBL021C,YBL023C,YBL024W,YBL025W,YBL032W,YBL035C,YBL054W,YBL055C,YBL071W-A,YBL072C,YBL076C,YBL079W,YBR034C,YBR048W,YBR057C,YBR060C,YBR061C,YBR083W,YBR087W,YBR121C,YBR135W,YBR141C,YBR142W,YBR143C,YBR152W,YBR154C,YBR160W,YBR175W,YBR181C,YBR189W,YBR198C,YBR239C,YBR245C,YBR247C,YCL011C,YCL016C,YCL031C,YCL05…	GO:0090304
maturation of SSU-rRNA	3.01188e-52	YAL035W,YBL004W,YBL072C,YBR048W,YBR181C,YBR189W,YBR247C,YCL059C,YCR031C,YCR047C,YCR057C,YDL060W,YDL083C,YDL148C,YDL153C,YDL166C,YDR021W,YDR025W,YDR064W,YDR299W,YDR324C,YDR339C,YDR398W,YDR449C,YDR450W,YEL026W,YER074W,YER082C,YER102W,YER127W,YFR001W,YGL120C,YGL171W,YGR081C,YGR090W,YGR103W,YGR118W,YGR128C,YGR145W,YGR214W,YGR251W,YGR271C-A,YHL015W,YHR021C,YHR065C,YHR169W,YHR196W,YIL019W,YIL069C,YIL09…	GO:0030490
maturation of SSU-rRNA from tricistronic rRNA transcript (SSU-rRNA, 5.8S rRNA, LSU-rRNA)	1.16355e-46	YAL035W,YBL004W,YBL072C,YBR048W,YBR181C,YBR189W,YBR247C,YCL059C,YCR031C,YCR047C,YCR057C,YDL060W,YDL083C,YDL148C,YDL153C,YDL166C,YDR021W,YDR025W,YDR064W,YDR299W,YDR324C,YDR339C,YDR398W,YDR449C,YDR450W,YEL026W,YER074W,YER082C,YER102W,YER127W,YFR001W,YGL120C,YGL171W,YGR081C,YGR090W,YGR103W,YGR118W,YGR128C,YGR145W,YGR214W,YGR251W,YGR271C-A,YHL015W,YHR021C,YHR065C,YHR169W,YHR196W,YIL019W,YIL069C,YIL09…	GO:0000462
nucleobase-containing compound metabolic process	4.43133e-43	YAL011W,YAL013W,YAL019W,YAL021C,YAL025C,YAL035W,YAL040C,YAR002W,YAR014C,YAR073W,YBL004W,YBL008W,YBL014C,YBL021C,YBL023C,YBL024W,YBL025W,YBL032W,YBL035C,YBL039C,YBL054W,YBL055C,YBL068W,YBL071W-A,YBL072C,YBL076C,YBL079W,YBR034C,YBR048W,YBR057C,YBR060C,YBR061C,YBR083W,YBR084W,YBR087W,YBR121C,YBR135W,YBR141C,YBR142W,YBR143C,YBR152W,YBR154C,YBR160W,YBR175W,YBR181C,YBR189W,YBR198C,YBR239C,YBR245C,YBR24…	GO:0006139
cellular component biogenesis	6.70535e-43	YAL003W,YAL019W,YAL025C,YAL034W-A,YAL035W,YAL059W,YAR014C,YBL002W,YBL004W,YBL008W,YBL014C,YBL023C,YBL061C,YBL072C,YBL079W,YBR007C,YBR023C,YBR048W,YBR060C,YBR079C,YBR118W,YBR141C,YBR142W,YBR152W,YBR154C,YBR160W,YBR164C,YBR181C,YBR189W,YBR198C,YBR233W-A,YBR245C,YBR247C,YBR267W,YCL029C,YCL031C,YCL054W,YCL059C,YCR031C,YCR035C,YCR047C,YCR052W,YCR057C,YCR072C,YCR084C,YDL014W,YDL031W,YDL043C,YDL055C,YDL…	GO:0044085
cellular aromatic compound metabolic process	1.20988e-39	YAL011W,YAL013W,YAL019W,YAL021C,YAL025C,YAL035W,YAL040C,YAR002W,YAR014C,YAR073W,YBL004W,YBL008W,YBL014C,YBL021C,YBL023C,YBL024W,YBL025W,YBL032W,YBL035C,YBL039C,YBL054W,YBL055C,YBL068W,YBL071W-A,YBL072C,YBL076C,YBL079W,YBR034C,YBR048W,YBR057C,YBR060C,YBR061C,YBR083W,YBR084W,YBR087W,YBR092C,YBR121C,YBR135W,YBR141C,YBR142W,YBR143C,YBR152W,YBR154C,YBR160W,YBR166C,YBR175W,YBR181C,YBR189W,YBR198C,YBR23…	GO:0006725
maturation of 5.8S rRNA	4.22549e-39	YAL025C,YBL004W,YBR142W,YBR247C,YCL054W,YCL059C,YCR035C,YCR047C,YCR057C,YDL031W,YDL111C,YDL148C,YDL153C,YDR280W,YDR339C,YDR449C,YDR450W,YDR500C,YER082C,YER126C,YER127W,YFR001W,YGL078C,YGL120C,YGL171W,YGL246C,YGR095C,YGR158C,YGR195W,YGR214W,YGR251W,YHR069C,YHR081W,YHR088W,YHR169W,YJL010C,YJL050W,YJL069C,YJL109C,YJL136C,YJL177W,YJR002W,YKL014C,YKL021C,YKL099C,YKL180W,YKR057W,YKR063C,YKR081C,YLR048W…	GO:0000460
heterocycle metabolic process	9.18906e-39	YAL011W,YAL013W,YAL019W,YAL021C,YAL025C,YAL035W,YAL040C,YAR002W,YAR014C,YAR073W,YBL004W,YBL008W,YBL014C,YBL021C,YBL023C,YBL024W,YBL025W,YBL032W,YBL035C,YBL039C,YBL054W,YBL055C,YBL068W,YBL071W-A,YBL072C,YBL076C,YBL079W,YBR034C,YBR048W,YBR057C,YBR060C,YBR061C,YBR083W,YBR084W,YBR087W,YBR092C,YBR121C,YBR135W,YBR141C,YBR142W,YBR143C,YBR152W,YBR154C,YBR160W,YBR175W,YBR181C,YBR189W,YBR198C,YBR239C,YBR24…	GO:0046483
maturation of 5.8S rRNA from tricistronic rRNA transcript (SSU-rRNA, 5.8S rRNA, LSU-rRNA)	1.64651e-38	YAL025C,YBL004W,YBR142W,YBR247C,YCL054W,YCL059C,YCR035C,YCR047C,YCR057C,YDL031W,YDL111C,YDL148C,YDL153C,YDR280W,YDR339C,YDR449C,YDR450W,YDR500C,YER082C,YER126C,YER127W,YFR001W,YGL078C,YGL120C,YGL171W,YGL246C,YGR095C,YGR158C,YGR195W,YGR214W,YGR251W,YHR069C,YHR081W,YHR088W,YHR169W,YJL010C,YJL050W,YJL069C,YJL109C,YJL136C,YJL177W,YJR002W,YKL014C,YKL021C,YKL099C,YKL180W,YKR057W,YKR063C,YKR081C,YLR048W…	GO:0000466
cellular nitrogen compound metabolic process	4.54793e-38	YAL003W,YAL011W,YAL013W,YAL019W,YAL021C,YAL025C,YAL035W,YAL036C,YAL040C,YAR002W,YAR014C,YAR073W,YBL004W,YBL008W,YBL014C,YBL021C,YBL023C,YBL024W,YBL025W,YBL027W,YBL032W,YBL035C,YBL039C,YBL054W,YBL055C,YBL068W,YBL071W-A,YBL072C,YBL076C,YBL079W,YBL087C,YBL092W,YBR031W,YBR034C,YBR048W,YBR057C,YBR060C,YBR061C,YBR079C,YBR083W,YBR084C-A,YBR084W,YBR087W,YBR092C,YBR118W,YBR121C,YBR135W,YBR141C,YBR142W,YBR…	GO:0034641
organic cyclic compound metabolic process	2.46161e-36	YAL011W,YAL013W,YAL019W,YAL021C,YAL025C,YAL035W,YAL040C,YAR002W,YAR014C,YAR073W,YBL004W,YBL008W,YBL014C,YBL021C,YBL023C,YBL024W,YBL025W,YBL032W,YBL035C,YBL039C,YBL054W,YBL055C,YBL068W,YBL071W-A,YBL072C,YBL076C,YBL079W,YBR034C,YBR048W,YBR057C,YBR060C,YBR061C,YBR083W,YBR084W,YBR087W,YBR092C,YBR121C,YBR135W,YBR141C,YBR142W,YBR143C,YBR152W,YBR154C,YBR160W,YBR166C,YBR175W,YBR181C,YBR189W,YBR198C,YBR23…	GO:1901360
cleavage involved in rRNA processing	2.15416e-34	YBL004W,YBR247C,YCL059C,YCR035C,YCR047C,YCR057C,YDL060W,YDL111C,YDL148C,YDL153C,YDL208W,YDR280W,YDR339C,YDR449C,YDR450W,YDR500C,YER082C,YER127W,YFR001W,YGL078C,YGL171W,YGL246C,YGR095C,YGR158C,YGR195W,YGR214W,YGR251W,YHR021C,YHR069C,YHR072W-A,YHR081W,YHR169W,YJL010C,YJL050W,YJL069C,YJL109C,YJL136C,YJL177W,YJR002W,YKL099C,YKL180W,YKR057W,YKR063C,YLR048W,YLR051C,YLR059C,YLR129W,YLR185W,YLR186W,YLR22…	GO:0000469
macromolecule metabolic process	1.99904e-29	YAL003W,YAL011W,YAL013W,YAL019W,YAL021C,YAL023C,YAL025C,YAL035W,YAL036C,YAL040C,YAL058W,YAR002W,YAR014C,YBL004W,YBL008W,YBL009W,YBL014C,YBL021C,YBL023C,YBL024W,YBL025W,YBL027W,YBL032W,YBL035C,YBL054W,YBL055C,YBL061C,YBL071W-A,YBL072C,YBL076C,YBL079W,YBL087C,YBL092W,YBR002C,YBR004C,YBR007C,YBR015C,YBR023C,YBR030W,YBR031W,YBR034C,YBR048W,YBR057C,YBR060C,YBR061C,YBR074W,YBR079C,YBR082C,YBR083W,YBR08…	GO:0043170
ribosome assembly	5.47928e-29	YAL035W,YBR048W,YCL031C,YCR031C,YCR057C,YCR072C,YDR025W,YDR060W,YDR312W,YDR418W,YDR447C,YEL054C,YER131W,YFL002C,YGL031C,YGL064C,YGL099W,YGR085C,YGR148C,YGR159C,YGR214W,YHR021C,YHR066W,YHR085W,YHR088W,YHR197W,YIL110W,YIL148W,YIR012W,YIR026C,YJR123W,YKL009W,YKL021C,YKL156W,YKL173W,YKR081C,YKR094C,YLL008W,YLR009W,YLR022C,YLR048W,YLR075W,YLR167W,YLR221C,YLR264W,YLR340W,YLR448W,YML024W,YML073C,YMR229C…	GO:0042255
ribonucleoprotein complex subunit organization	1.02973e-27	YAL035W,YBR048W,YBR079C,YBR152W,YCL031C,YCR031C,YCR057C,YCR072C,YDL031W,YDL043C,YDL087C,YDL209C,YDR025W,YDR060W,YDR091C,YDR190C,YDR312W,YDR364C,YDR416W,YDR418W,YDR447C,YEL015W,YEL054C,YER007C-A,YER025W,YER112W,YER131W,YER172C,YFL002C,YFL017W-A,YFL023W,YGL031C,YGL049C,YGL064C,YGL099W,YGL120C,YGR074W,YGR085C,YGR091W,YGR148C,YGR159C,YGR162W,YGR214W,YHL007C,YHR021C,YHR066W,YHR085W,YHR088W,YHR167W,YHR…	GO:0071826
ribonucleoprotein complex assembly	5.4607e-27	YAL035W,YBR048W,YBR079C,YBR152W,YCL031C,YCR031C,YCR057C,YCR072C,YDL031W,YDL043C,YDL087C,YDL209C,YDR025W,YDR060W,YDR190C,YDR312W,YDR364C,YDR416W,YDR418W,YDR447C,YEL015W,YEL054C,YER007C-A,YER025W,YER112W,YER131W,YER172C,YFL002C,YFL017W-A,YFL023W,YGL031C,YGL049C,YGL064C,YGL099W,YGR074W,YGR085C,YGR091W,YGR148C,YGR159C,YGR162W,YGR214W,YHL007C,YHR021C,YHR066W,YHR085W,YHR088W,YHR167W,YHR197W,YIL104C,YIL…	GO:0022618
RNA localization	4.61598e-26	YAL029C,YAL059W,YAR002W,YBL032W,YBL079W,YBR017C,YBR034C,YBR118W,YBR247C,YCL011C,YCR035C,YCR047C,YDL084W,YDL088C,YDL116W,YDL229W,YDR002W,YDR091C,YDR101C,YDR138W,YDR192C,YDR206W,YDR361C,YDR395W,YDR450W,YER006W,YER110C,YER131W,YER165W,YFR001W,YFR002W,YGL092W,YGL097W,YGL099W,YGL122C,YGL123W,YGL171W,YGR063C,YGR081C,YGR082W,YGR090W,YGR119C,YGR128C,YGR214W,YGR245C,YGR285C,YHR036W,YHR069C,YHR072W-A,YHR08…	GO:0006403
maturation of LSU-rRNA	2.17062e-25	YAL025C,YBR142W,YCL054W,YDL031W,YDL136W,YDL191W,YDL208W,YDR500C,YEL026W,YER006W,YER126C,YFL002C,YGL076C,YGL078C,YGL120C,YGL135W,YGL246C,YGR103W,YHL033C,YHR066W,YHR085W,YHR088W,YJL177W,YJR055W,YKL014C,YKL021C,YKL180W,YKR024C,YKR060W,YKR063C,YKR081C,YLL045C,YLR185W,YLR276C,YMR049C,YMR229C,YMR290C,YNL002C,YNL061W,YNR038W,YNR046W,YOL041C,YOL077C,YOL144W,YOR048C,YOR272W,YPL043W,YPL146C,YPL198W,YPL211W…	GO:0000470
tRNA metabolic process	6.09729e-25	YBL024W,YBL071W-A,YBL076C,YBR061C,YBR121C,YBR154C,YCR035C,YDL033C,YDL036C,YDL047W,YDL051W,YDL111C,YDL112W,YDL150W,YDL201W,YDL219W,YDR023W,YDR037W,YDR045C,YDR120C,YDR165W,YDR267C,YDR280W,YDR478W,YER112W,YER146W,YER168C,YFL001W,YFL022C,YGL063W,YGL105W,YGL169W,YGL211W,YGL232W,YGL243W,YGR024C,YGR094W,YGR095C,YGR158C,YGR169C,YGR171C,YGR195W,YGR200C,YGR264C,YHR003C,YHR019C,YHR062C,YHR069C,YHR070W,YHR14…	GO:0006399
endonucleolytic cleavage involved in rRNA processing	5.49977e-24	YBL004W,YBR247C,YCL059C,YCR047C,YCR057C,YDL060W,YDL148C,YDL153C,YDR339C,YDR449C,YDR450W,YDR500C,YER082C,YER127W,YFR001W,YGL078C,YGL171W,YGL246C,YGR214W,YGR251W,YHR021C,YHR169W,YJL010C,YJL069C,YJL109C,YJL136C,YJL177W,YJR002W,YKL099C,YKL180W,YKR057W,YKR063C,YLR048W,YLR051C,YLR129W,YLR185W,YLR186W,YLR222C,YML026C,YML093W,YMR229C,YNL308C,YNR054C,YOL010W,YOL077C,YOR004W,YOR048C,YOR078W,YOR145C,YOR294W…	GO:0000478
endonucleolytic cleavage of tricistronic rRNA transcript (SSU-rRNA, 5.8S rRNA, LSU-rRNA)	5.49977e-24	YBL004W,YBR247C,YCL059C,YCR047C,YCR057C,YDL060W,YDL148C,YDL153C,YDR339C,YDR449C,YDR450W,YDR500C,YER082C,YER127W,YFR001W,YGL078C,YGL171W,YGL246C,YGR214W,YGR251W,YHR021C,YHR169W,YJL010C,YJL069C,YJL109C,YJL136C,YJL177W,YJR002W,YKL099C,YKL180W,YKR057W,YKR063C,YLR048W,YLR051C,YLR129W,YLR185W,YLR186W,YLR222C,YML026C,YML093W,YMR229C,YNL308C,YNR054C,YOL010W,YOL077C,YOR004W,YOR048C,YOR078W,YOR145C,YOR294W…	GO:0000479
RNA transport	3.1941e-23	YAL029C,YAL059W,YAR002W,YBL032W,YBL079W,YBR017C,YBR034C,YBR118W,YBR247C,YCL011C,YCR035C,YCR047C,YDL084W,YDL088C,YDL116W,YDL229W,YDR002W,YDR091C,YDR101C,YDR138W,YDR192C,YDR206W,YDR361C,YDR395W,YDR450W,YER006W,YER110C,YER131W,YER165W,YFR001W,YFR002W,YGL092W,YGL097W,YGL099W,YGL122C,YGL123W,YGR081C,YGR082W,YGR090W,YGR119C,YGR128C,YGR214W,YGR245C,YGR285C,YHR036W,YHR088W,YHR167W,YHR170W,YHR197W,YIL040W…	GO:0050658
establishment of RNA localization	3.1941e-23	YAL029C,YAL059W,YAR002W,YBL032W,YBL079W,YBR017C,YBR034C,YBR118W,YBR247C,YCL011C,YCR035C,YCR047C,YDL084W,YDL088C,YDL116W,YDL229W,YDR002W,YDR091C,YDR101C,YDR138W,YDR192C,YDR206W,YDR361C,YDR395W,YDR450W,YER006W,YER110C,YER131W,YER165W,YFR001W,YFR002W,YGL092W,YGL097W,YGL099W,YGL122C,YGL123W,YGR081C,YGR082W,YGR090W,YGR119C,YGR128C,YGR214W,YGR245C,YGR285C,YHR036W,YHR088W,YHR167W,YHR170W,YHR197W,YIL040W…	GO:0051236
nucleic acid transport	1.3654e-22	YAL029C,YAL059W,YAR002W,YBL032W,YBL079W,YBR017C,YBR034C,YBR118W,YBR247C,YCL011C,YCR035C,YCR047C,YDL084W,YDL088C,YDL116W,YDL229W,YDR002W,YDR091C,YDR101C,YDR138W,YDR192C,YDR206W,YDR361C,YDR395W,YDR450W,YER006W,YER110C,YER131W,YER165W,YFR001W,YFR002W,YGL092W,YGL097W,YGL099W,YGL122C,YGL123W,YGR081C,YGR082W,YGR090W,YGR119C,YGR128C,YGR214W,YGR245C,YGR285C,YHR036W,YHR088W,YHR167W,YHR170W,YHR197W,YIL040W…	GO:0050657
RNA export from nucleus	3.2299e-22	YAL059W,YAR002W,YBL079W,YBR034C,YBR118W,YBR247C,YCL011C,YCR035C,YCR047C,YDL084W,YDL088C,YDL116W,YDL229W,YDR002W,YDR091C,YDR101C,YDR138W,YDR192C,YDR206W,YDR361C,YDR395W,YDR450W,YER006W,YER131W,YFR001W,YFR002W,YGL092W,YGL097W,YGL099W,YGL122C,YGL123W,YGR081C,YGR090W,YGR128C,YGR214W,YGR245C,YGR285C,YHR088W,YHR167W,YHR170W,YHR197W,YIL148W,YIL149C,YJL010C,YJL041W,YJL050W,YJL061W,YJR042W,YJR123W,YKL057C…	GO:0006405
ribonucleoprotein complex export from nucleus	1.12498e-21	YAL059W,YAR002W,YBR034C,YBR118W,YBR247C,YCL011C,YCR035C,YCR047C,YDL084W,YDL088C,YDL116W,YDL229W,YDR091C,YDR101C,YDR138W,YDR192C,YDR206W,YDR361C,YDR395W,YDR450W,YER006W,YER131W,YFR001W,YFR002W,YGL092W,YGL097W,YGL099W,YGL122C,YGL123W,YGR081C,YGR090W,YGR128C,YGR214W,YGR245C,YGR285C,YHR088W,YHR167W,YHR170W,YHR197W,YIL148W,YIL149C,YJL010C,YJL041W,YJL050W,YJL061W,YJR042W,YJR123W,YKL057C,YKL068W,YKL143W…	GO:0071426
nucleocytoplasmic transport	1.39019e-21	YAL059W,YAR002W,YBL079W,YBR017C,YBR034C,YBR118W,YBR247C,YBR267W,YCL011C,YCR035C,YCR047C,YDL063C,YDL084W,YDL088C,YDL116W,YDL229W,YDR002W,YDR091C,YDR101C,YDR138W,YDR192C,YDR206W,YDR361C,YDR395W,YDR450W,YER006W,YER009W,YER110C,YER131W,YFR001W,YFR002W,YGL016W,YGL086W,YGL092W,YGL097W,YGL099W,YGL122C,YGL123W,YGL238W,YGR081C,YGR090W,YGR119C,YGR128C,YGR214W,YGR245C,YGR285C,YHR088W,YHR167W,YHR170W,YHR197W…	GO:0006913
nuclear transport	1.39019e-21	YAL059W,YAR002W,YBL079W,YBR017C,YBR034C,YBR118W,YBR247C,YBR267W,YCL011C,YCR035C,YCR047C,YDL063C,YDL084W,YDL088C,YDL116W,YDL229W,YDR002W,YDR091C,YDR101C,YDR138W,YDR192C,YDR206W,YDR361C,YDR395W,YDR450W,YER006W,YER009W,YER110C,YER131W,YFR001W,YFR002W,YGL016W,YGL086W,YGL092W,YGL097W,YGL099W,YGL122C,YGL123W,YGL238W,YGR081C,YGR090W,YGR119C,YGR128C,YGR214W,YGR245C,YGR285C,YHR088W,YHR167W,YHR170W,YHR197W…	GO:0051169
rRNA-containing ribonucleoprotein complex export from nucleus	2.47406e-21	YAL059W,YCR047C,YDL229W,YDR091C,YDR101C,YDR361C,YDR450W,YER006W,YER131W,YFR001W,YFR002W,YGL097W,YGL099W,YGL123W,YGR081C,YGR214W,YGR245C,YGR285C,YHR088W,YHR170W,YHR197W,YIL148W,YJL010C,YJL041W,YJL061W,YJR042W,YJR123W,YKL057C,YKL143W,YKL186C,YKR094C,YLL034C,YLR048W,YLR074C,YLR264W,YLR293C,YML026C,YMR230W,YMR235C,YNL178W,YNL209W,YNL227C,YNL302C,YNR053C,YOL040C,YOL121C,YOR098C,YOR167C,YOR293W,YOR294W…	GO:0071428
nuclear export	3.22184e-21	YAL059W,YAR002W,YBL079W,YBR034C,YBR118W,YBR247C,YCL011C,YCR035C,YCR047C,YDL084W,YDL088C,YDL116W,YDL229W,YDR002W,YDR091C,YDR101C,YDR138W,YDR192C,YDR206W,YDR361C,YDR395W,YDR450W,YER006W,YER131W,YFR001W,YFR002W,YGL092W,YGL097W,YGL099W,YGL122C,YGL123W,YGL238W,YGR081C,YGR090W,YGR128C,YGR214W,YGR245C,YGR285C,YHR088W,YHR167W,YHR170W,YHR197W,YIL148W,YIL149C,YJL010C,YJL041W,YJL050W,YJL061W,YJR042W,YJR123W…	GO:0051168
ribonucleoprotein complex localization	6.11921e-21	YAL059W,YAR002W,YBR034C,YBR118W,YBR247C,YCL011C,YCR035C,YCR047C,YDL084W,YDL088C,YDL116W,YDL229W,YDR091C,YDR101C,YDR138W,YDR192C,YDR206W,YDR361C,YDR395W,YDR450W,YER006W,YER131W,YFR001W,YFR002W,YGL092W,YGL097W,YGL099W,YGL122C,YGL123W,YGR081C,YGR090W,YGR128C,YGR214W,YGR245C,YGR285C,YHR088W,YHR167W,YHR170W,YHR197W,YIL148W,YIL149C,YJL010C,YJL041W,YJL050W,YJL061W,YJR042W,YJR123W,YKL057C,YKL068W,YKL143W…	GO:0071166
protein export from nucleus	1.12232e-20	YAL059W,YAR002W,YBR034C,YBR118W,YBR247C,YCL011C,YCR035C,YCR047C,YDL084W,YDL088C,YDL116W,YDL229W,YDR091C,YDR101C,YDR138W,YDR192C,YDR206W,YDR361C,YDR395W,YDR450W,YER006W,YER131W,YFR001W,YFR002W,YGL092W,YGL097W,YGL099W,YGL122C,YGL123W,YGL238W,YGR081C,YGR090W,YGR128C,YGR214W,YGR245C,YGR285C,YHR088W,YHR167W,YHR170W,YHR197W,YIL148W,YIL149C,YJL010C,YJL041W,YJL050W,YJL061W,YJR042W,YJR123W,YKL057C,YKL068W…	GO:0006611
maturation of LSU-rRNA from tricistronic rRNA transcript (SSU-rRNA, 5.8S rRNA, LSU-rRNA)	1.52634e-20	YAL025C,YBR142W,YCL054W,YDL031W,YDL136W,YDL191W,YDR500C,YER006W,YER126C,YGL076C,YGL078C,YGL120C,YGL246C,YGR103W,YHR066W,YHR085W,YHR088W,YJL177W,YJR055W,YKL014C,YKL021C,YKL180W,YKR024C,YKR063C,YKR081C,YLR185W,YLR276C,YMR049C,YMR229C,YMR290C,YNL002C,YNL061W,YNR038W,YOL041C,YOL077C,YOL144W,YOR048C,YPL043W,YPL146C,YPL198W,YPL211W,YPR016C,YPR143W	GO:0000463
cellular component organization or biogenesis	4.43975e-20	YAL003W,YAL011W,YAL013W,YAL019W,YAL023C,YAL024C,YAL025C,YAL029C,YAL034W-A,YAL035W,YAL040C,YAL059W,YAR002W,YAR014C,YBL002W,YBL004W,YBL008W,YBL014C,YBL023C,YBL032W,YBL035C,YBL055C,YBL061C,YBL068W,YBL072C,YBL079W,YBR007C,YBR017C,YBR023C,YBR034C,YBR048W,YBR057C,YBR060C,YBR079C,YBR083W,YBR087W,YBR091C,YBR118W,YBR135W,YBR141C,YBR142W,YBR143C,YBR152W,YBR154C,YBR160W,YBR164C,YBR175W,YBR181C,YBR189W,YBR19…	GO:0071840
nitrogen compound metabolic process	4.44213e-20	YAL003W,YAL011W,YAL012W,YAL013W,YAL019W,YAL021C,YAL023C,YAL025C,YAL035W,YAL036C,YAL040C,YAL058W,YAR002W,YAR014C,YAR073W,YBL004W,YBL008W,YBL009W,YBL014C,YBL021C,YBL023C,YBL024W,YBL025W,YBL027W,YBL032W,YBL035C,YBL039C,YBL054W,YBL055C,YBL061C,YBL068W,YBL071W-A,YBL072C,YBL076C,YBL079W,YBL087C,YBL092W,YBR002C,YBR004C,YBR015C,YBR023C,YBR029C,YBR030W,YBR031W,YBR034C,YBR048W,YBR057C,YBR060C,YBR061C,YBR07…	GO:0006807
endonucleolytic cleavage in ITS1 to separate SSU-rRNA from 5.8S rRNA and LSU-rRNA from tricistronic rRNA transcript (SSU-rRNA, 5.8S rRNA, LSU-rRNA)	6.06738e-18	YBL004W,YBR247C,YCL059C,YCR047C,YCR057C,YDL148C,YDL153C,YDR339C,YDR449C,YDR450W,YER082C,YER127W,YFR001W,YGL171W,YGR214W,YGR251W,YHR169W,YJL010C,YJL069C,YJL109C,YJL136C,YJR002W,YKL099C,YKR057W,YLR048W,YLR051C,YLR129W,YLR186W,YLR222C,YML026C,YML093W,YMR229C,YNL308C,YNR054C,YOL010W,YOR004W,YOR078W,YOR145C,YOR294W,YOR310C,YPR112C,YPR144C	GO:0000447
ribosomal large subunit assembly	3.93985e-17	YCR072C,YDR060W,YDR312W,YDR418W,YEL054C,YFL002C,YGL031C,YGL064C,YGL099W,YGR085C,YGR148C,YHR066W,YHR085W,YHR088W,YHR197W,YIL110W,YIL148W,YIR012W,YIR026C,YKL009W,YKL021C,YKR081C,YKR094C,YLL008W,YLR009W,YLR075W,YLR221C,YLR340W,YLR448W,YML073C,YMR229C,YNL182C,YOL077C,YOL080C,YOL127W,YOR063W,YPL131W,YPL193W,YPR102C	GO:0000027
tRNA modification	3.66452e-16	YBL024W,YBL071W-A,YBR061C,YDL033C,YDL036C,YDL047W,YDL112W,YDL201W,YDR120C,YDR165W,YDR267C,YFL001W,YGL063W,YGL169W,YGL211W,YGL232W,YGL243W,YGR024C,YGR169C,YGR200C,YHR003C,YHR070W,YHR187W,YIL008W,YJL035C,YJL098W,YJL125C,YKL027W,YKL110C,YKR056W,YLR384C,YLR401C,YLR405W,YML005W,YML014W,YML080W,YMR259C,YMR283C,YMR312W,YNL119W,YNL132W,YNL292W,YNR015W,YNR046W,YOL066C,YOL093W,YOL124C,YOL125W,YOL141W,YOR23…	GO:0006400
protein-containing complex localization	5.29988e-16	YAL059W,YAR002W,YBR034C,YBR118W,YBR164C,YBR247C,YCL011C,YCR035C,YCR047C,YDL042C,YDL084W,YDL088C,YDL116W,YDL229W,YDR091C,YDR101C,YDR138W,YDR192C,YDR206W,YDR361C,YDR395W,YDR450W,YER006W,YER131W,YFR001W,YFR002W,YGL092W,YGL097W,YGL099W,YGL122C,YGL123W,YGR081C,YGR090W,YGR128C,YGR214W,YGR245C,YGR285C,YHR088W,YHR167W,YHR170W,YHR197W,YIL148W,YIL149C,YIR011C,YJL010C,YJL041W,YJL050W,YJL061W,YJR042W,YJR123W…	GO:0031503
nucleobase-containing compound transport	1.71098e-15	YAL029C,YAL059W,YAR002W,YBL032W,YBL042C,YBL079W,YBR017C,YBR034C,YBR118W,YBR192W,YBR247C,YCL011C,YCR035C,YCR047C,YDL084W,YDL088C,YDL116W,YDL229W,YDR002W,YDR091C,YDR101C,YDR138W,YDR192C,YDR206W,YDR361C,YDR395W,YDR450W,YEL004W,YER006W,YER110C,YER131W,YER165W,YFR001W,YFR002W,YGL092W,YGL097W,YGL099W,YGL122C,YGL123W,YGR081C,YGR082W,YGR090W,YGR119C,YGR128C,YGR214W,YGR245C,YGR285C,YHR036W,YHR088W,YHR167W…	GO:0015931
ribosomal subunit export from nucleus	2.35734e-14	YAL059W,YCR047C,YDL229W,YDR091C,YDR101C,YDR361C,YER006W,YFR001W,YFR002W,YGL097W,YGL099W,YGR081C,YGR245C,YGR285C,YHR088W,YHR170W,YHR197W,YIL148W,YJL010C,YJL041W,YJL061W,YJR042W,YKL057C,YKL143W,YKL186C,YKR094C,YLL034C,YLR074C,YLR293C,YMR235C,YNL178W,YNL209W,YNL227C,YNR053C,YOR098C,YOR294W,YPL093W,YPL146C,YPL169C,YPL239W,YPR016C	GO:0000054
ribosome localization	1.00019e-13	YAL059W,YCR047C,YDL229W,YDR091C,YDR101C,YDR361C,YER006W,YFR001W,YFR002W,YGL097W,YGL099W,YGR081C,YGR245C,YGR285C,YHR088W,YHR170W,YHR197W,YIL148W,YJL010C,YJL041W,YJL061W,YJR042W,YKL057C,YKL143W,YKL186C,YKR094C,YLL034C,YLR074C,YLR293C,YMR235C,YNL178W,YNL209W,YNL227C,YNR053C,YOR098C,YOR294W,YPL093W,YPL146C,YPL169C,YPL239W,YPR016C	GO:0033750
tRNA processing	3.69595e-13	YBL024W,YBL071W-A,YBR061C,YDL033C,YDL036C,YDL047W,YDL051W,YDL112W,YDL201W,YDR045C,YDR120C,YDR165W,YDR267C,YDR478W,YER112W,YER146W,YER168C,YFL001W,YGL063W,YGL169W,YGL211W,YGL232W,YGL243W,YGR024C,YGR169C,YGR200C,YHR003C,YHR062C,YHR070W,YHR187W,YIL008W,YJL035C,YJL087C,YJL098W,YJL125C,YKL027W,YKL110C,YKR056W,YKR079C,YLR384C,YLR401C,YLR405W,YLR430W,YLR438C-A,YML005W,YML014W,YML036W,YML080W,YMR259C,YMR…	GO:0008033
rRNA 5'-end processing	8.48222e-13	YBL004W,YCR057C,YDL148C,YDL153C,YDR339C,YDR449C,YER082C,YFR001W,YGL171W,YGR251W,YHR169W,YJL010C,YJL069C,YJL109C,YJR002W,YKL099C,YLR051C,YLR129W,YLR186W,YLR222C,YML093W,YMR229C,YNL002C,YNR054C,YOL010W,YOL077C,YOR004W,YOR078W,YOR145C,YOR310C,YPL217C,YPR112C,YPR144C	GO:0000967
primary metabolic process	1.11742e-12	YAL003W,YAL011W,YAL012W,YAL013W,YAL019W,YAL021C,YAL023C,YAL025C,YAL035W,YAL036C,YAL040C,YAL058W,YAR002W,YAR014C,YAR073W,YBL004W,YBL008W,YBL009W,YBL014C,YBL021C,YBL023C,YBL024W,YBL025W,YBL027W,YBL032W,YBL035C,YBL039C,YBL054W,YBL055C,YBL061C,YBL068W,YBL071W-A,YBL072C,YBL076C,YBL079W,YBL087C,YBL092W,YBR002C,YBR004C,YBR007C,YBR015C,YBR023C,YBR029C,YBR030W,YBR031W,YBR034C,YBR048W,YBR057C,YBR060C,YBR06…	GO:0044238
cellular macromolecule biosynthetic process	2.93822e-12	YAL003W,YAL011W,YAL013W,YAL019W,YAL021C,YAL023C,YAL035W,YAL036C,YAL040C,YAR002W,YAR014C,YBL008W,YBL014C,YBL021C,YBL023C,YBL025W,YBL027W,YBL032W,YBL035C,YBL054W,YBL061C,YBL071W-A,YBL072C,YBL076C,YBL079W,YBL087C,YBL092W,YBR002C,YBR004C,YBR007C,YBR015C,YBR023C,YBR031W,YBR034C,YBR048W,YBR057C,YBR060C,YBR061C,YBR079C,YBR083W,YBR084C-A,YBR087W,YBR118W,YBR121C,YBR135W,YBR143C,YBR154C,YBR160W,YBR175W,YBR…	GO:0034645
macromolecule biosynthetic process	6.03925e-12	YAL003W,YAL011W,YAL013W,YAL019W,YAL021C,YAL023C,YAL035W,YAL036C,YAL040C,YAR002W,YAR014C,YBL008W,YBL014C,YBL021C,YBL023C,YBL025W,YBL027W,YBL032W,YBL035C,YBL054W,YBL061C,YBL071W-A,YBL072C,YBL076C,YBL079W,YBL087C,YBL092W,YBR002C,YBR004C,YBR007C,YBR015C,YBR023C,YBR031W,YBR034C,YBR048W,YBR057C,YBR060C,YBR061C,YBR079C,YBR083W,YBR084C-A,YBR087W,YBR118W,YBR121C,YBR135W,YBR143C,YBR154C,YBR160W,YBR175W,YBR…	GO:0009059
endonucleolytic cleavage in 5'-ETS of tricistronic rRNA transcript (SSU-rRNA, 5.8S rRNA, LSU-rRNA)	6.37206e-12	YBL004W,YCR057C,YDL148C,YDL153C,YDR339C,YDR449C,YER082C,YER127W,YFR001W,YGL171W,YGR251W,YHR169W,YJL010C,YJL069C,YJL109C,YJR002W,YKL099C,YLR051C,YLR129W,YLR186W,YLR222C,YML093W,YMR229C,YNR054C,YOL010W,YOR004W,YOR310C,YPL217C,YPR112C,YPR144C	GO:0000480
endonucleolytic cleavage to generate mature 5'-end of SSU-rRNA from (SSU-rRNA, 5.8S rRNA, LSU-rRNA)	1.13705e-11	YBL004W,YCR057C,YDL148C,YDL153C,YDR339C,YDR449C,YER082C,YFR001W,YGL171W,YGR251W,YHR169W,YJL010C,YJL069C,YJL109C,YJR002W,YKL099C,YLR051C,YLR129W,YLR186W,YLR222C,YML093W,YMR229C,YNR054C,YOL010W,YOR004W,YOR078W,YOR145C,YOR310C,YPL217C,YPR112C,YPR144C	GO:0000472
RNA phosphodiester bond hydrolysis	1.15922e-11	YAL021C,YBL004W,YBR247C,YCL059C,YCR035C,YCR047C,YCR057C,YDL060W,YDL111C,YDL148C,YDL153C,YDL208W,YDR045C,YDR206W,YDR280W,YDR339C,YDR449C,YDR450W,YDR478W,YDR500C,YER082C,YER127W,YFR001W,YGL070C,YGL078C,YGL171W,YGL246C,YGR095C,YGR156W,YGR158C,YGR195W,YGR214W,YGR251W,YHR021C,YHR062C,YHR069C,YHR072W-A,YHR079C,YHR081W,YHR169W,YJL010C,YJL050W,YJL069C,YJL109C,YJL136C,YJL177W,YJL208C,YJR002W,YJR063W,YKL09…	GO:0090501
ncRNA 5'-end processing	3.1256e-11	YBL004W,YCR057C,YDL148C,YDL153C,YDR339C,YDR449C,YER082C,YFR001W,YGL171W,YGR024C,YGR251W,YHR169W,YJL010C,YJL069C,YJL109C,YJR002W,YKL099C,YLR051C,YLR129W,YLR186W,YLR222C,YML093W,YMR229C,YNL002C,YNR054C,YOL010W,YOL077C,YOR004W,YOR078W,YOR145C,YOR310C,YPL217C,YPR112C,YPR144C	GO:0034471
organic substance metabolic process	4.85516e-11	YAL003W,YAL011W,YAL012W,YAL013W,YAL019W,YAL021C,YAL023C,YAL025C,YAL035W,YAL036C,YAL040C,YAL058W,YAR002W,YAR014C,YAR073W,YBL004W,YBL008W,YBL009W,YBL014C,YBL021C,YBL023C,YBL024W,YBL025W,YBL027W,YBL032W,YBL035C,YBL039C,YBL054W,YBL055C,YBL061C,YBL068W,YBL071W-A,YBL072C,YBL076C,YBL079W,YBL087C,YBL092W,YBR002C,YBR004C,YBR007C,YBR015C,YBR023C,YBR029C,YBR030W,YBR031W,YBR034C,YBR048W,YBR057C,YBR060C,YBR06…	GO:0071704
RNA 5'-end processing	1.25358e-10	YBL004W,YCR057C,YDL148C,YDL153C,YDR339C,YDR449C,YER082C,YFR001W,YGL171W,YGR024C,YGR251W,YHR169W,YJL010C,YJL069C,YJL109C,YJR002W,YKL099C,YLR051C,YLR129W,YLR186W,YLR222C,YML093W,YMR229C,YNL002C,YNR054C,YOL010W,YOL077C,YOR004W,YOR078W,YOR145C,YOR310C,YPL217C,YPR112C,YPR144C	GO:0000966
ncRNA 3'-end processing	1.39602e-10	YCR035C,YDL014W,YDL060W,YDL111C,YDR045C,YDR195W,YDR280W,YER168C,YGR095C,YGR156W,YGR158C,YGR195W,YGR214W,YGR280C,YHR069C,YHR081W,YJL050W,YJL136C,YKL018W,YKR057W,YKR079C,YLR048W,YLR059C,YLR175W,YLR277C,YLR293C,YLR430W,YMR239C,YNL232W,YNL299W,YNR024W,YOL021C,YOL142W,YOL145C,YOR001W	GO:0043628
transcription by RNA polymerase I	3.96411e-10	YBL014C,YBL025W,YBR154C,YBR245C,YDR026C,YDR138W,YDR156W,YDR174W,YDR311W,YDR324C,YDR398W,YER148W,YER164W,YGR063C,YGR128C,YHR143W-A,YHR196W,YIL035C,YJL025W,YJL109C,YJL148W,YJR063W,YKL139W,YLR141W,YLR418C,YML010W,YML043C,YML112W,YMR093W,YMR263W,YMR270C,YNL113W,YNL248C,YOL145C,YOR119C,YOR210W,YOR224C,YOR295W,YOR340C,YOR341W,YPL082C,YPL126W,YPL139C,YPR010C,YPR110C,YPR187W	GO:0006360
organelle assembly	8.39333e-10	YAL034W-A,YAL035W,YBR048W,YBR160W,YBR164C,YCL031C,YCR031C,YCR057C,YCR072C,YDL225W,YDR025W,YDR060W,YDR312W,YDR418W,YDR447C,YEL015W,YEL054C,YER112W,YER131W,YFL002C,YFR028C,YGL031C,YGL049C,YGL064C,YGL099W,YGL216W,YGR085C,YGR148C,YGR159C,YGR162W,YGR214W,YHL007C,YHR021C,YHR066W,YHR085W,YHR088W,YHR107C,YHR167W,YHR197W,YIL090W,YIL110W,YIL148W,YIR012W,YIR026C,YJL081C,YJR123W,YKL009W,YKL021C,YKL156W,YKL16…	GO:0070925
regulation of gene expression	9.0767e-10	YAL003W,YAL011W,YAL013W,YAL019W,YAL021C,YAL035W,YAL040C,YAR002W,YAR014C,YBL008W,YBL014C,YBL021C,YBL025W,YBL032W,YBL054W,YBL071W-A,YBL079W,YBR034C,YBR060C,YBR083W,YBR135W,YBR160W,YBR175W,YBR189W,YBR198C,YBR239C,YBR245C,YBR246W,YBR271W,YCL011C,YCR020W-B,YCR035C,YCR052W,YCR065W,YCR084C,YDL002C,YDL042C,YDL074C,YDL084W,YDL088C,YDL111C,YDL116W,YDL166C,YDL179W,YDR021W,YDR026C,YDR091C,YDR121W,YDR138W,YDR…	GO:0010468
cellular nitrogen compound biosynthetic process	3.54314e-09	YAL003W,YAL011W,YAL013W,YAL019W,YAL021C,YAL035W,YAL036C,YAL040C,YAR002W,YAR014C,YAR073W,YBL008W,YBL014C,YBL021C,YBL025W,YBL027W,YBL032W,YBL035C,YBL039C,YBL054W,YBL068W,YBL071W-A,YBL072C,YBL076C,YBL079W,YBL087C,YBL092W,YBR031W,YBR034C,YBR048W,YBR060C,YBR061C,YBR079C,YBR083W,YBR084C-A,YBR084W,YBR118W,YBR121C,YBR135W,YBR143C,YBR154C,YBR160W,YBR175W,YBR181C,YBR189W,YBR191W,YBR198C,YBR239C,YBR245C,YBR…	GO:0044271
protein-containing complex subunit organization	6.76859e-09	YAL003W,YAL011W,YAL019W,YAL034W-A,YAL035W,YAR014C,YBL002W,YBL008W,YBL014C,YBL023C,YBL079W,YBR034C,YBR048W,YBR060C,YBR079C,YBR135W,YBR143C,YBR152W,YBR160W,YBR198C,YBR233W-A,YBR245C,YBR271W,YCL029C,YCL031C,YCR020W-B,YCR031C,YCR052W,YCR057C,YCR072C,YCR084C,YDL002C,YDL031W,YDL043C,YDL087C,YDL088C,YDL209C,YDL225W,YDL229W,YDR004W,YDR025W,YDR060W,YDR091C,YDR121W,YDR132C,YDR145W,YDR172W,YDR189W,YDR190C,Y…	GO:0043933
ncRNA transcription	7.72179e-09	YBL014C,YBL025W,YBR154C,YDL150W,YDR045C,YDR156W,YEL055C,YER148W,YHR143W-A,YJL011C,YJL025W,YJL148W,YJR063W,YJR119C,YKL144C,YKR025W,YLR141W,YML043C,YMR239C,YMR270C,YNL113W,YNL151C,YNL248C,YNR003C,YOL145C,YOR116C,YOR207C,YOR210W,YOR224C,YOR295W,YOR340C,YOR341W,YPL082C,YPL128C,YPR010C,YPR110C,YPR186C,YPR187W,YPR190C	GO:0098781
mRNA metabolic process	8.43771e-09	YAL021C,YBL032W,YBR057C,YBR152W,YBR160W,YCL011C,YCR035C,YCR063W,YDL043C,YDL084W,YDL087C,YDL111C,YDL209C,YDR138W,YDR172W,YDR194C,YDR195W,YDR206W,YDR240C,YDR280W,YDR289C,YDR364C,YDR404C,YDR416W,YDR478W,YEL015W,YEL026W,YER029C,YER049W,YER068W,YER112W,YER146W,YER165W,YER172C,YFL001W,YFL017W-A,YGL014W,YGL030W,YGL063W,YGL070C,YGL107C,YGL120C,YGL122C,YGL174W,YGL213C,YGL246C,YGR063C,YGR072W,YGR074W,YGR09…	GO:0016071
cellular metabolic process	2.45649e-08	YAL003W,YAL011W,YAL012W,YAL013W,YAL019W,YAL021C,YAL023C,YAL025C,YAL035W,YAL036C,YAL040C,YAL058W,YAR002W,YAR014C,YAR042W,YAR073W,YBL004W,YBL008W,YBL009W,YBL014C,YBL021C,YBL023C,YBL024W,YBL025W,YBL027W,YBL032W,YBL035C,YBL039C,YBL054W,YBL055C,YBL061C,YBL068W,YBL071W-A,YBL072C,YBL076C,YBL079W,YBL087C,YBL092W,YBR002C,YBR004C,YBR007C,YBR015C,YBR023C,YBR029C,YBR030W,YBR031W,YBR034C,YBR048W,YBR057C,YBR06…	GO:0044237
nucleic acid phosphodiester bond hydrolysis	5.12565e-08	YAL021C,YBL004W,YBL055C,YBR175W,YBR247C,YCL059C,YCR035C,YCR047C,YCR057C,YDL060W,YDL074C,YDL111C,YDL148C,YDL153C,YDL208W,YDR045C,YDR121W,YDR206W,YDR280W,YDR325W,YDR339C,YDR449C,YDR450W,YDR478W,YDR500C,YEL015W,YER044C-A,YER068W,YER077C,YER082C,YER127W,YER171W,YFR001W,YGL070C,YGL078C,YGL085W,YGL171W,YGL246C,YGR095C,YGR150C,YGR156W,YGR158C,YGR195W,YGR214W,YGR251W,YHR021C,YHR062C,YHR069C,YHR072W-A,YHR…	GO:0090305
rRNA 3'-end processing	1.26051e-07	YCR035C,YDL060W,YDL111C,YDR280W,YGR095C,YGR158C,YGR195W,YGR214W,YHR069C,YHR081W,YJL050W,YJL136C,YKR057W,YLR048W,YLR059C,YLR293C,YNL232W,YNR024W,YOL021C,YOL142W,YOR001W	GO:0031125
RNA secondary structure unwinding	3.06245e-07	YBR142W,YDL031W,YDL084W,YDR021W,YDR194C,YDR332W,YFL002C,YGL064C,YGL078C,YGL171W,YHR065C,YHR169W,YJL033W,YJL138C,YKR024C,YKR059W,YLL008W,YLR276C,YMR290C,YNL112W,YNR038W,YOR046C,YOR204W	GO:0010501
ribosomal small subunit assembly	3.87122e-07	YBR048W,YCL031C,YCR031C,YCR057C,YDR025W,YDR447C,YGR159C,YGR214W,YHR021C,YJR123W,YKL156W,YLR048W,YLR167W,YLR264W,YML024W,YMR229C,YMR230W,YNL302C,YNR054C,YOL040C,YOL121C,YOR167C,YOR293W,YPR112C	GO:0000028
ribosomal large subunit export from nucleus	3.87122e-07	YAL059W,YDR101C,YDR361C,YER006W,YFR001W,YFR002W,YGR245C,YHR088W,YHR170W,YIL148W,YJL041W,YJL061W,YJR042W,YKL057C,YKL186C,YKR094C,YLL034C,YLR074C,YNL227C,YNR053C,YOR098C,YOR294W,YPL146C,YPL169C	GO:0000055
RNA modification	7.67212e-07	YBL024W,YBL071W-A,YBR057C,YBR061C,YBR141C,YCL054W,YCR047C,YDL014W,YDL033C,YDL036C,YDL047W,YDL112W,YDL201W,YDL208W,YDR083W,YDR120C,YDR165W,YDR267C,YER077C,YFL001W,YGL063W,YGL169W,YGL211W,YGL232W,YGL243W,YGR024C,YGR150C,YGR169C,YGR200C,YHR003C,YHR070W,YHR072W-A,YHR089C,YHR187W,YIL008W,YIL096C,YJL035C,YJL098W,YJL125C,YKL027W,YKL110C,YKR056W,YLR063W,YLR067C,YLR175W,YLR186W,YLR197W,YLR384C,YLR401C,YLR…	GO:0009451
RNA phosphodiester bond hydrolysis, endonucleolytic	1.05755e-06	YBL004W,YBR247C,YCL059C,YCR047C,YCR057C,YDL060W,YDL148C,YDL153C,YDR339C,YDR449C,YDR450W,YDR478W,YDR500C,YER082C,YER127W,YFR001W,YGL078C,YGL171W,YGL246C,YGR214W,YGR251W,YHR021C,YHR062C,YHR079C,YHR169W,YJL010C,YJL069C,YJL109C,YJL136C,YJL177W,YJR002W,YKL099C,YKL180W,YKR057W,YKR063C,YKR079C,YLR048W,YLR051C,YLR129W,YLR185W,YLR186W,YLR222C,YLR277C,YLR312W-A,YML026C,YML093W,YMR229C,YMR234W,YMR239C,YMR28…	GO:0090502
translational initiation	1.21851e-06	YAL035W,YBR079C,YDR091C,YDR211W,YDR332W,YDR404C,YDR429C,YER007C-A,YER025W,YER165W,YFL023W,YGL049C,YGL107C,YGR054W,YGR083C,YGR162W,YJL138C,YJR007W,YJR014W,YKL139W,YKR026C,YKR059W,YLR067C,YLR150W,YLR192C,YLR215C,YLR291C,YMR012W,YMR146C,YMR260C,YMR282C,YMR309C,YNL244C,YOL139C,YOR204W,YOR260W,YOR276W,YOR361C,YPL237W,YPR016C,YPR041W,YPR129W,YPR163C	GO:0006413
translation	1.60327e-06	YAL003W,YAL035W,YAL036C,YBL027W,YBL032W,YBL071W-A,YBL072C,YBL076C,YBL087C,YBL092W,YBR031W,YBR048W,YBR061C,YBR079C,YBR084C-A,YBR118W,YBR121C,YBR143C,YBR181C,YBR189W,YBR191W,YBR246W,YBR251W,YBR261C,YBR271W,YCL037C,YCR031C,YDL061C,YDL075W,YDL081C,YDL082W,YDL083C,YDL130W,YDL133C-A,YDL136W,YDL191W,YDL202W,YDL208W,YDL229W,YDR012W,YDR023W,YDR025W,YDR037W,YDR064W,YDR091C,YDR152W,YDR172W,YDR194C,YDR206W,Y…	GO:0006412
amide biosynthetic process	1.74029e-06	YAL003W,YAL035W,YAL036C,YBL027W,YBL032W,YBL071W-A,YBL072C,YBL076C,YBL087C,YBL092W,YBR031W,YBR048W,YBR061C,YBR079C,YBR084C-A,YBR084W,YBR118W,YBR121C,YBR143C,YBR181C,YBR189W,YBR191W,YBR246W,YBR251W,YBR261C,YBR271W,YCL037C,YCR031C,YDL061C,YDL075W,YDL081C,YDL082W,YDL083C,YDL130W,YDL133C-A,YDL136W,YDL191W,YDL202W,YDL208W,YDL229W,YDR012W,YDR023W,YDR025W,YDR037W,YDR064W,YDR091C,YDR152W,YDR172W,YDR194C,Y…	GO:0043604
negative regulation of gene expression	1.75553e-06	YAL013W,YAL019W,YAL021C,YAR002W,YBL008W,YBL032W,YBL079W,YBR034C,YBR060C,YBR160W,YBR175W,YBR239C,YBR245C,YCL011C,YCR035C,YCR084C,YDL042C,YDL074C,YDL084W,YDL111C,YDL116W,YDR026C,YDR121W,YDR172W,YDR195W,YDR206W,YDR207C,YDR259C,YDR280W,YDR295C,YDR310C,YDR363W,YDR404C,YDR448W,YDR464W,YDR496C,YEL015W,YEL032W,YEL037C,YER049W,YER068W,YER112W,YER146W,YER165W,YGL014W,YGL030W,YGL092W,YGL107C,YGL122C,YGL133W…	GO:0010629
metabolic process	2.71814e-06	YAL003W,YAL011W,YAL012W,YAL013W,YAL019W,YAL021C,YAL023C,YAL025C,YAL035W,YAL036C,YAL040C,YAL058W,YAR002W,YAR014C,YAR042W,YAR073W,YAR075W,YBL004W,YBL008W,YBL009W,YBL014C,YBL021C,YBL023C,YBL024W,YBL025W,YBL027W,YBL032W,YBL035C,YBL039C,YBL054W,YBL055C,YBL061C,YBL068W,YBL071W-A,YBL072C,YBL076C,YBL079W,YBL087C,YBL092W,YBR002C,YBR004C,YBR007C,YBR015C,YBR023C,YBR029C,YBR030W,YBR031W,YBR034C,YBR048W,YBR05…	GO:0008152
nuclear-transcribed mRNA catabolic process	2.8028e-06	YAL021C,YCL011C,YCR035C,YDL111C,YDR172W,YDR206W,YDR280W,YDR404C,YEL015W,YER049W,YER068W,YER112W,YER146W,YER165W,YGL014W,YGL122C,YGL213C,YGL246C,YGR072W,YGR095C,YGR158C,YGR195W,YHR062C,YHR069C,YHR077C,YHR081W,YIL038C,YJL050W,YJL124C,YKL009W,YKR084C,YLL013C,YLR145W,YLR264W,YLR438C-A,YMR080C,YMR125W,YMR239C,YNL001W,YNL004W,YNL112W,YNL147W,YNL232W,YNL282W,YNL299W,YNR024W,YNR052C,YOL021C,YOL139C,YOL14…	GO:0000956
peptide biosynthetic process	2.93597e-06	YAL003W,YAL035W,YAL036C,YBL027W,YBL032W,YBL071W-A,YBL072C,YBL076C,YBL087C,YBL092W,YBR031W,YBR048W,YBR061C,YBR079C,YBR084C-A,YBR118W,YBR121C,YBR143C,YBR181C,YBR189W,YBR191W,YBR246W,YBR251W,YBR261C,YBR271W,YCL037C,YCR031C,YDL061C,YDL075W,YDL081C,YDL082W,YDL083C,YDL130W,YDL133C-A,YDL136W,YDL191W,YDL202W,YDL208W,YDL229W,YDR012W,YDR023W,YDR025W,YDR037W,YDR064W,YDR091C,YDR152W,YDR172W,YDR194C,YDR206W,Y…	GO:0043043
rRNA export from nucleus	3.25019e-06	YDR450W,YER131W,YGL097W,YGL123W,YGR214W,YJR123W,YLR048W,YLR264W,YML026C,YMR230W,YMR235C,YNL178W,YNL302C,YOL040C,YOL121C,YOR167C,YOR293W	GO:0006407
tRNA transcription by RNA polymerase III	3.25019e-06	YBR154C,YDL150W,YDR045C,YHR143W-A,YJL011C,YKL144C,YKR025W,YNL113W,YNL151C,YNR003C,YOR116C,YOR207C,YOR210W,YOR224C,YPR110C,YPR187W,YPR190C	GO:0042797
rRNA transport	3.25019e-06	YDR450W,YER131W,YGL097W,YGL123W,YGR214W,YJR123W,YLR048W,YLR264W,YML026C,YMR230W,YMR235C,YNL178W,YNL302C,YOL040C,YOL121C,YOR167C,YOR293W	GO:0051029
RNA 3'-end processing	4.12353e-06	YCR035C,YDL014W,YDL060W,YDL084W,YDL111C,YDR045C,YDR138W,YDR195W,YDR280W,YDR289C,YER168C,YGL122C,YGR095C,YGR156W,YGR158C,YGR195W,YGR214W,YGR280C,YHR069C,YHR081W,YJL050W,YJL136C,YKL018W,YKL139W,YKR057W,YKR079C,YLR048W,YLR059C,YLR115W,YLR175W,YLR277C,YLR293C,YLR418C,YLR430W,YMR061W,YMR239C,YNL232W,YNL299W,YNR024W,YOL021C,YOL142W,YOL145C,YOR001W	GO:0031123
snoRNA 3'-end processing	4.85184e-06	YCR035C,YDL014W,YDL111C,YDR195W,YDR280W,YGR095C,YGR156W,YGR158C,YGR195W,YGR280C,YHR069C,YHR081W,YJL050W,YKL018W,YLR175W,YLR277C,YLR430W,YNL232W,YNL299W,YOL021C,YOL142W,YOL145C,YOR001W	GO:0031126
exonucleolytic trimming involved in rRNA processing	6.4482e-06	YCR035C,YDL111C,YDR280W,YGR095C,YGR158C,YGR195W,YHR069C,YHR081W,YJL050W,YLR059C,YLR293C,YNL002C,YNL232W,YNR024W,YOL021C,YOL077C,YOL142W,YOR001W	GO:0000459
mRNA transport	7.48157e-06	YAL029C,YAR002W,YBL032W,YBL079W,YBR017C,YBR034C,YBR247C,YCL011C,YCR035C,YDL084W,YDL088C,YDL116W,YDR138W,YDR192C,YDR206W,YDR395W,YER110C,YER165W,YFR001W,YFR002W,YGL092W,YGL097W,YGL122C,YGR119C,YHR036W,YHR167W,YIL040W,YIL149C,YJL039C,YJL041W,YJL050W,YJL061W,YJR042W,YKL057C,YKL068W,YKL186C,YKR082W,YLR016C,YLR018C,YLR347C,YML103C,YMR125W,YMR129W,YMR153W,YMR308C,YNL004W,YNL232W,YOL021C,YOR046C,YOR098C…	GO:0051028
mRNA catabolic process	9.76618e-06	YAL021C,YBL032W,YCL011C,YCR035C,YDL111C,YDR172W,YDR206W,YDR280W,YDR404C,YEL015W,YER049W,YER068W,YER112W,YER146W,YER165W,YGL014W,YGL107C,YGL122C,YGL213C,YGL246C,YGR072W,YGR095C,YGR158C,YGR195W,YHR062C,YHR069C,YHR077C,YHR081W,YIL038C,YJL050W,YJL124C,YJL209W,YKL009W,YKR084C,YLL013C,YLR145W,YLR264W,YLR438C-A,YMR080C,YMR125W,YMR239C,YNL001W,YNL004W,YNL112W,YNL147W,YNL197C,YNL232W,YNL282W,YNL299W,YNR02…	GO:0006402
nucleolar large rRNA transcription by RNA polymerase I	1.25068e-05	YBL014C,YBL025W,YDR156W,YER148W,YJL025W,YJL148W,YJR063W,YLR141W,YML043C,YMR270C,YNL248C,YOR295W,YOR340C,YOR341W,YPL082C,YPR010C	GO:0042790
tRNA transcription	2.36925e-05	YBR154C,YDL150W,YDR045C,YHR143W-A,YJL011C,YKL144C,YKR025W,YNL113W,YNL151C,YNR003C,YOR116C,YOR207C,YOR210W,YOR224C,YPR110C,YPR187W,YPR190C	GO:0009304
regulation of translation	3.29281e-05	YAL003W,YAL035W,YBL032W,YBL071W-A,YBR189W,YBR246W,YBR271W,YDR091C,YDR194C,YDR206W,YDR211W,YDR333C,YDR404C,YDR496C,YDR515W,YER025W,YER049W,YER165W,YFR009W,YGL014W,YGL049C,YGL123W,YGL169W,YGL195W,YGR054W,YGR083C,YGR162W,YHL039W,YHR148W,YIL038C,YIL103W,YIL110W,YJL087C,YJR047C,YJR097W,YKL139W,YKL166C,YKL191W,YKR026C,YKR084C,YLR067C,YLR143W,YLR150W,YLR172C,YLR215C,YLR291C,YML014W,YML112W,YMR080C,YMR11…	GO:0006417
biosynthetic process	3.3245e-05	YAL003W,YAL011W,YAL012W,YAL013W,YAL019W,YAL021C,YAL023C,YAL035W,YAL036C,YAL040C,YAR002W,YAR014C,YAR073W,YBL008W,YBL014C,YBL021C,YBL023C,YBL025W,YBL027W,YBL032W,YBL035C,YBL039C,YBL054W,YBL061C,YBL068W,YBL071W-A,YBL072C,YBL076C,YBL079W,YBL087C,YBL092W,YBR002C,YBR004C,YBR007C,YBR015C,YBR023C,YBR029C,YBR031W,YBR034C,YBR048W,YBR057C,YBR060C,YBR061C,YBR079C,YBR083W,YBR084C-A,YBR084W,YBR087W,YBR118W,YBR…	GO:0009058
organic substance biosynthetic process	3.62882e-05	YAL003W,YAL011W,YAL012W,YAL013W,YAL019W,YAL021C,YAL023C,YAL035W,YAL036C,YAL040C,YAR002W,YAR014C,YAR073W,YBL008W,YBL014C,YBL021C,YBL023C,YBL025W,YBL027W,YBL032W,YBL035C,YBL039C,YBL054W,YBL061C,YBL068W,YBL071W-A,YBL072C,YBL076C,YBL079W,YBL087C,YBL092W,YBR002C,YBR004C,YBR007C,YBR015C,YBR023C,YBR029C,YBR031W,YBR034C,YBR048W,YBR057C,YBR060C,YBR061C,YBR079C,YBR083W,YBR084C-A,YBR084W,YBR087W,YBR118W,YBR…	GO:1901576
cellular protein-containing complex assembly	3.89192e-05	YAL034W-A,YAL035W,YAR014C,YBL002W,YBL008W,YBL014C,YBL023C,YBL079W,YBR048W,YBR060C,YBR079C,YBR152W,YBR198C,YBR233W-A,YCL029C,YCL031C,YCR031C,YCR057C,YCR072C,YDL031W,YDL043C,YDL087C,YDL209C,YDL225W,YDR004W,YDR025W,YDR060W,YDR145W,YDR189W,YDR190C,YDR233C,YDR312W,YDR359C,YDR364C,YDR416W,YDR418W,YDR447C,YEL003W,YEL015W,YEL032W,YEL048C,YEL054C,YER007C-A,YER007W,YER016W,YER025W,YER095W,YER112W,YER131W,Y…	GO:0034622
tRNA methylation	4.32625e-05	YBL024W,YBR061C,YDL112W,YDL201W,YDR120C,YDR165W,YHR070W,YJL125C,YKR056W,YML005W,YML014W,YMR259C,YNR046W,YOL093W,YOL124C,YOL125W,YOL141W,YOR239W,YPL030W	GO:0030488
protein-containing complex assembly	4.76328e-05	YAL034W-A,YAL035W,YAR014C,YBL002W,YBL008W,YBL014C,YBL023C,YBL079W,YBR048W,YBR060C,YBR079C,YBR152W,YBR198C,YBR233W-A,YBR245C,YCL029C,YCL031C,YCR031C,YCR057C,YCR072C,YDL031W,YDL043C,YDL087C,YDL209C,YDL225W,YDR004W,YDR025W,YDR060W,YDR132C,YDR145W,YDR189W,YDR190C,YDR233C,YDR312W,YDR359C,YDR364C,YDR416W,YDR418W,YDR447C,YEL003W,YEL015W,YEL032W,YEL048C,YEL054C,YER007C-A,YER007W,YER016W,YER025W,YER095W,Y…	GO:0065003
posttranscriptional regulation of gene expression	5.56117e-05	YAL003W,YAL035W,YBL032W,YBL071W-A,YBR189W,YBR246W,YBR271W,YDR091C,YDR194C,YDR206W,YDR211W,YDR333C,YDR404C,YDR496C,YDR515W,YER025W,YER049W,YER165W,YFR009W,YGL014W,YGL049C,YGL107C,YGL122C,YGL123W,YGL169W,YGL195W,YGR054W,YGR083C,YGR162W,YHL039W,YHR148W,YIL038C,YIL103W,YIL110W,YJL087C,YJR047C,YJR097W,YKL139W,YKL166C,YKL191W,YKR026C,YKR084C,YLR067C,YLR143W,YLR150W,YLR172C,YLR215C,YLR291C,YML014W,YML11…	GO:0010608
protein import into nucleus	5.65426e-05	YAR002W,YBL079W,YBR017C,YDL063C,YDL088C,YDL116W,YDR002W,YDR192C,YDR395W,YER009W,YER110C,YFR002W,YGL016W,YGL092W,YGL238W,YGR119C,YJL041W,YJL061W,YJR042W,YJR072C,YJR132W,YKL057C,YKL068W,YKR082W,YLR018C,YLR243W,YLR293C,YLR347C,YML103C,YMR129W,YMR153W,YMR235C,YMR308C,YNL298W,YOR098C,YOR160W	GO:0006606
regulation of cellular amide metabolic process	7.08324e-05	YAL003W,YAL035W,YBL032W,YBL071W-A,YBR189W,YBR246W,YBR271W,YDR091C,YDR194C,YDR206W,YDR211W,YDR333C,YDR404C,YDR496C,YDR515W,YER025W,YER049W,YER165W,YFR009W,YGL014W,YGL049C,YGL123W,YGL169W,YGL195W,YGR054W,YGR083C,YGR162W,YHL039W,YHR148W,YIL038C,YIL103W,YIL110W,YJL087C,YJR047C,YJR097W,YKL139W,YKL152C,YKL166C,YKL191W,YKR026C,YKR084C,YLR067C,YLR143W,YLR150W,YLR172C,YLR215C,YLR291C,YML014W,YML112W,YMR08…	GO:0034248
RNA catabolic process	8.00513e-05	YAL021C,YBL032W,YCL011C,YCR035C,YDL111C,YDR172W,YDR206W,YDR280W,YDR404C,YEL015W,YER049W,YER068W,YER112W,YER146W,YER165W,YGL014W,YGL085W,YGL107C,YGL122C,YGL213C,YGL246C,YGR072W,YGR095C,YGR158C,YGR195W,YHR062C,YHR069C,YHR077C,YHR081W,YIL038C,YJL050W,YJL124C,YJL208C,YJL209W,YJR119C,YKL009W,YKR084C,YLL013C,YLR145W,YLR264W,YLR438C-A,YMR080C,YMR125W,YMR234W,YMR239C,YNL001W,YNL004W,YNL072W,YNL112W,YNL14…	GO:0006401
nuclear-transcribed mRNA catabolic process, exonucleolytic	8.63994e-05	YCR035C,YDL111C,YDR280W,YDR404C,YGL213C,YGR072W,YGR095C,YGR158C,YGR195W,YHR069C,YHR077C,YMR080C,YNL232W,YOL021C,YOL142W,YPR189W	GO:0000291
exonucleolytic trimming to generate mature 3'-end of 5.8S rRNA from tricistronic rRNA transcript (SSU-rRNA, 5.8S rRNA, LSU-rRNA)	8.63994e-05	YCR035C,YDL111C,YDR280W,YGR095C,YGR158C,YGR195W,YHR069C,YHR081W,YJL050W,YLR059C,YLR293C,YNL232W,YNR024W,YOL021C,YOL142W,YOR001W	GO:0000467
cellular biosynthetic process	8.74828e-05	YAL003W,YAL011W,YAL012W,YAL013W,YAL019W,YAL021C,YAL023C,YAL035W,YAL036C,YAL040C,YAR002W,YAR014C,YAR073W,YBL008W,YBL014C,YBL021C,YBL023C,YBL025W,YBL027W,YBL032W,YBL035C,YBL039C,YBL054W,YBL061C,YBL068W,YBL071W-A,YBL072C,YBL076C,YBL079W,YBL087C,YBL092W,YBR002C,YBR004C,YBR007C,YBR015C,YBR023C,YBR029C,YBR031W,YBR034C,YBR048W,YBR057C,YBR060C,YBR061C,YBR079C,YBR083W,YBR084C-A,YBR084W,YBR087W,YBR118W,YBR…	GO:0044249
peptide metabolic process	9.5886e-05	YAL003W,YAL035W,YAL036C,YBL027W,YBL032W,YBL071W-A,YBL072C,YBL076C,YBL087C,YBL092W,YBR031W,YBR048W,YBR061C,YBR079C,YBR084C-A,YBR118W,YBR121C,YBR143C,YBR181C,YBR189W,YBR191W,YBR246W,YBR251W,YBR261C,YBR271W,YBR281C,YCL037C,YCR031C,YDL061C,YDL075W,YDL081C,YDL082W,YDL083C,YDL130W,YDL133C-A,YDL136W,YDL191W,YDL202W,YDL208W,YDL229W,YDR012W,YDR023W,YDR025W,YDR037W,YDR064W,YDR091C,YDR152W,YDR172W,YDR194C,Y…	GO:0006518
ncRNA export from nucleus	0.000112082	YBR118W,YDR450W,YER131W,YGL092W,YGL097W,YGL123W,YGR090W,YGR128C,YGR214W,YJL041W,YJR123W,YKR082W,YLR048W,YLR264W,YML026C,YMR230W,YMR235C,YNL178W,YNL302C,YOL040C,YOL121C,YOR112W,YOR167C,YOR293W	GO:0097064
polyadenylation-dependent ncRNA catabolic process	0.000121063	YCR035C,YDL111C,YDR280W,YGL246C,YGR095C,YGR158C,YGR195W,YHR069C,YHR081W,YJL050W,YNL232W,YNL299W,YNR024W,YOL021C,YOL142W,YOR001W,YOR048C	GO:0043634
nuclear ncRNA surveillance	0.000121063	YCR035C,YDL111C,YDR280W,YGL246C,YGR095C,YGR158C,YGR195W,YHR069C,YHR081W,YJL050W,YNL232W,YNL299W,YNR024W,YOL021C,YOL142W,YOR001W,YOR048C	GO:0071029
nuclear polyadenylation-dependent ncRNA catabolic process	0.000121063	YCR035C,YDL111C,YDR280W,YGL246C,YGR095C,YGR158C,YGR195W,YHR069C,YHR081W,YJL050W,YNL232W,YNL299W,YNR024W,YOL021C,YOL142W,YOR001W,YOR048C	GO:0071046
regulation of cellular macromolecule biosynthetic process	0.000140961	YAL003W,YAL011W,YAL013W,YAL019W,YAL021C,YAL035W,YAL040C,YAR002W,YAR014C,YBL008W,YBL014C,YBL021C,YBL025W,YBL032W,YBL054W,YBL071W-A,YBL079W,YBR034C,YBR060C,YBR083W,YBR135W,YBR160W,YBR175W,YBR189W,YBR198C,YBR239C,YBR245C,YBR246W,YBR271W,YCL016C,YCR020W-B,YCR052W,YCR065W,YCR084C,YCR092C,YDL002C,YDL042C,YDL074C,YDL084W,YDL088C,YDL116W,YDL166C,YDL179W,YDR026C,YDR082W,YDR091C,YDR097C,YDR121W,YDR138W,YDR…	GO:2000112
polyadenylation-dependent RNA catabolic process	0.00014586	YCR035C,YDL111C,YDR280W,YGL246C,YGR095C,YGR158C,YGR195W,YHR069C,YHR081W,YJL050W,YNL112W,YNL232W,YNL299W,YNR024W,YOL021C,YOL142W,YOR001W,YOR048C	GO:0043633
U4 snRNA 3'-end processing	0.000182759	YCR035C,YDL111C,YDR280W,YGR095C,YGR158C,YGR195W,YHR069C,YHR081W,YJL050W,YLR059C,YMR239C,YNL299W,YOL142W,YOR001W	GO:0034475
nuclear polyadenylation-dependent mRNA catabolic process	0.000182759	YCR035C,YDL111C,YDR280W,YGR095C,YGR158C,YGR195W,YHR069C,YJL050W,YNL112W,YNL232W,YNL299W,YOL021C,YOL142W,YOR001W	GO:0071042
polyadenylation-dependent mRNA catabolic process	0.000182759	YCR035C,YDL111C,YDR280W,YGR095C,YGR158C,YGR195W,YHR069C,YJL050W,YNL112W,YNL232W,YNL299W,YOL021C,YOL142W,YOR001W	GO:0071047
polyadenylation-dependent snoRNA 3'-end processing	0.000182759	YCR035C,YDL111C,YDR280W,YGR095C,YGR158C,YGR195W,YHR069C,YHR081W,YJL050W,YNL232W,YNL299W,YOL021C,YOL142W,YOR001W	GO:0071051
cellular amide metabolic process	0.000183509	YAL003W,YAL035W,YAL036C,YBL027W,YBL032W,YBL071W-A,YBL072C,YBL076C,YBL087C,YBL092W,YBR031W,YBR048W,YBR061C,YBR079C,YBR084C-A,YBR084W,YBR118W,YBR121C,YBR143C,YBR181C,YBR189W,YBR191W,YBR246W,YBR251W,YBR261C,YBR271W,YBR281C,YCL037C,YCR031C,YDL061C,YDL075W,YDL081C,YDL082W,YDL083C,YDL130W,YDL133C-A,YDL136W,YDL191W,YDL202W,YDL208W,YDL229W,YDR012W,YDR023W,YDR025W,YDR037W,YDR064W,YDR091C,YDR152W,YDR172W,Y…	GO:0043603
import into nucleus	0.000236808	YAR002W,YBL079W,YBR017C,YDL063C,YDL088C,YDL116W,YDR002W,YDR192C,YDR395W,YER009W,YER110C,YFR002W,YGL016W,YGL092W,YGL238W,YGR119C,YJL041W,YJL061W,YJR042W,YJR072C,YJR132W,YKL057C,YKL068W,YKR082W,YLR018C,YLR243W,YLR293C,YLR347C,YML103C,YMR129W,YMR153W,YMR235C,YMR308C,YNL207W,YNL298W,YOR098C,YOR160W	GO:0051170
regulation of macromolecule metabolic process	0.000303138	YAL003W,YAL011W,YAL013W,YAL019W,YAL021C,YAL035W,YAL040C,YAR002W,YAR014C,YBL008W,YBL014C,YBL021C,YBL025W,YBL032W,YBL054W,YBL071W-A,YBL079W,YBR034C,YBR060C,YBR083W,YBR135W,YBR156C,YBR160W,YBR175W,YBR189W,YBR198C,YBR239C,YBR245C,YBR246W,YBR271W,YCL011C,YCL016C,YCR020W-B,YCR035C,YCR052W,YCR065W,YCR084C,YCR092C,YDL002C,YDL042C,YDL074C,YDL081C,YDL084W,YDL088C,YDL111C,YDL116W,YDL130W,YDL166C,YDL179W,YDR…	GO:0060255
nuclear-transcribed mRNA catabolic process, exonucleolytic, 3'-5'	0.000312561	YCR035C,YDL111C,YDR280W,YGL213C,YGR072W,YGR095C,YGR158C,YGR195W,YHR069C,YHR077C,YMR080C,YNL232W,YOL021C,YOL142W,YPR189W	GO:0034427
exonucleolytic nuclear-transcribed mRNA catabolic process involved in deadenylation-dependent decay	0.000312561	YCR035C,YDL111C,YDR280W,YGL213C,YGR072W,YGR095C,YGR158C,YGR195W,YHR069C,YHR077C,YMR080C,YNL232W,YOL021C,YOL142W,YPR189W	GO:0043928
nuclear-transcribed mRNA catabolic process, 3'-5' exonucleolytic nonsense-mediated decay	0.000312561	YCR035C,YDL111C,YDR280W,YGL213C,YGR072W,YGR095C,YGR158C,YGR195W,YHR069C,YHR077C,YMR080C,YNL232W,YOL021C,YOL142W,YPR189W	GO:0070478
RNA biosynthetic process	0.000314463	YAL011W,YAL013W,YAL019W,YAL021C,YAL040C,YAR002W,YAR014C,YBL008W,YBL014C,YBL021C,YBL025W,YBL054W,YBL079W,YBR034C,YBR060C,YBR083W,YBR121C,YBR135W,YBR143C,YBR154C,YBR160W,YBR175W,YBR198C,YBR239C,YBR245C,YCR020W-B,YCR052W,YCR065W,YCR084C,YDL002C,YDL042C,YDL074C,YDL084W,YDL088C,YDL116W,YDL150W,YDL166C,YDL179W,YDR023W,YDR026C,YDR045C,YDR121W,YDR138W,YDR145W,YDR156W,YDR174W,YDR180W,YDR190C,YDR192C,YDR19…	GO:0032774
regulation of translational fidelity	0.000378212	YBL076C,YBR189W,YDL075W,YDL219W,YDL229W,YER025W,YFL022C,YGL123W,YGL169W,YGR094W,YGR118W,YGR285C,YHR064C,YHR148W,YIL110W,YJR123W,YKL139W,YLR406C,YML112W,YNL209W,YPL081W,YPL160W,YPR132W	GO:0006450
regulation of macromolecule biosynthetic process	0.000390056	YAL003W,YAL011W,YAL013W,YAL019W,YAL021C,YAL035W,YAL040C,YAR002W,YAR014C,YBL008W,YBL014C,YBL021C,YBL025W,YBL032W,YBL054W,YBL071W-A,YBL079W,YBR034C,YBR060C,YBR083W,YBR135W,YBR160W,YBR175W,YBR189W,YBR198C,YBR239C,YBR245C,YBR246W,YBR271W,YCL016C,YCR020W-B,YCR052W,YCR065W,YCR084C,YCR092C,YDL002C,YDL042C,YDL074C,YDL084W,YDL088C,YDL116W,YDL166C,YDL179W,YDR026C,YDR082W,YDR091C,YDR097C,YDR121W,YDR138W,YDR…	GO:0010556
transcription, DNA-templated	0.000395257	YAL011W,YAL013W,YAL019W,YAL021C,YAL040C,YAR002W,YAR014C,YBL008W,YBL014C,YBL021C,YBL025W,YBL054W,YBL079W,YBR034C,YBR060C,YBR083W,YBR121C,YBR135W,YBR143C,YBR154C,YBR160W,YBR175W,YBR198C,YBR239C,YBR245C,YCR020W-B,YCR052W,YCR065W,YCR084C,YDL002C,YDL042C,YDL074C,YDL084W,YDL088C,YDL116W,YDL150W,YDL166C,YDL179W,YDR026C,YDR045C,YDR121W,YDR138W,YDR145W,YDR156W,YDR174W,YDR180W,YDR190C,YDR194C,YDR195W,YDR20…	GO:0006351
nuclear polyadenylation-dependent rRNA catabolic process	0.000419149	YCR035C,YDL111C,YDR280W,YGL246C,YGR095C,YGR158C,YHR069C,YHR081W,YJL050W,YNL232W,YNL299W,YNR024W,YOL021C,YOL142W,YOR001W,YOR048C	GO:0071035
nucleic acid-templated transcription	0.000472189	YAL011W,YAL013W,YAL019W,YAL021C,YAL040C,YAR002W,YAR014C,YBL008W,YBL014C,YBL021C,YBL025W,YBL054W,YBL079W,YBR034C,YBR060C,YBR083W,YBR121C,YBR135W,YBR143C,YBR154C,YBR160W,YBR175W,YBR198C,YBR239C,YBR245C,YCR020W-B,YCR052W,YCR065W,YCR084C,YDL002C,YDL042C,YDL074C,YDL084W,YDL088C,YDL116W,YDL150W,YDL166C,YDL179W,YDR026C,YDR045C,YDR121W,YDR138W,YDR145W,YDR156W,YDR174W,YDR180W,YDR190C,YDR192C,YDR194C,YDR19…	GO:0097659
snoRNA processing	0.000506086	YCR035C,YDL014W,YDL111C,YDR195W,YDR280W,YGR095C,YGR156W,YGR158C,YGR195W,YGR280C,YHR062C,YHR069C,YHR081W,YJL050W,YKL018W,YLR175W,YLR277C,YLR430W,YMR239C,YNL232W,YNL282W,YNL299W,YNR011C,YOL021C,YOL142W,YOL145C,YOR001W,YOR048C	GO:0043144
protein localization to nucleus	0.000515969	YAR002W,YBL079W,YBR017C,YBR160W,YDL063C,YDL088C,YDL116W,YDR002W,YDR192C,YDR395W,YER009W,YER110C,YER129W,YFR002W,YGL016W,YGL092W,YGL238W,YGR119C,YIL090W,YIR011C,YJL041W,YJL061W,YJL110C,YJR042W,YJR072C,YJR132W,YKL057C,YKL068W,YKR082W,YLR018C,YLR243W,YLR293C,YLR347C,YML103C,YMR129W,YMR153W,YMR235C,YMR308C,YNL298W,YOR098C,YOR160W	GO:0034504
mRNA export from nucleus	0.00111558	YAR002W,YBR034C,YBR247C,YCL011C,YCR035C,YDL084W,YDL088C,YDL116W,YDR138W,YDR192C,YDR206W,YDR395W,YFR002W,YGL092W,YGL097W,YGL122C,YHR167W,YIL149C,YJL041W,YJL050W,YJL061W,YJR042W,YKL057C,YKL068W,YKL186C,YKR082W,YLR016C,YML103C,YMR125W,YMR308C,YNL004W,YNL232W,YOL021C,YOR046C,YOR098C,YPL169C,YPL226W	GO:0006406
mRNA-containing ribonucleoprotein complex export from nucleus	0.00111558	YAR002W,YBR034C,YBR247C,YCL011C,YCR035C,YDL084W,YDL088C,YDL116W,YDR138W,YDR192C,YDR206W,YDR395W,YFR002W,YGL092W,YGL097W,YGL122C,YHR167W,YIL149C,YJL041W,YJL050W,YJL061W,YJR042W,YKL057C,YKL068W,YKL186C,YKR082W,YLR016C,YML103C,YMR125W,YMR308C,YNL004W,YNL232W,YOL021C,YOR046C,YOR098C,YPL169C,YPL226W	GO:0071427
cytoplasmic translational initiation	0.00161139	YAL035W,YBR079C,YDR429C,YER007C-A,YER025W,YFL023W,YJR007W,YJR014W,YMR012W,YMR146C,YMR260C,YNL244C,YOR361C,YPL237W,YPR041W,YPR163C	GO:0002183
RNA phosphodiester bond hydrolysis, exonucleolytic	0.00261868	YAL021C,YCR035C,YDL111C,YDR280W,YGR095C,YGR158C,YGR195W,YHR069C,YHR081W,YJL050W,YLR059C,YLR293C,YNL002C,YNL232W,YNR024W,YNR052C,YOL021C,YOL077C,YOL142W,YOR001W,YOR048C	GO:0090503
regulation of cellular biosynthetic process	0.00315694	YAL003W,YAL011W,YAL013W,YAL019W,YAL021C,YAL035W,YAL040C,YAR002W,YAR014C,YBL008W,YBL014C,YBL021C,YBL025W,YBL032W,YBL054W,YBL071W-A,YBL079W,YBR034C,YBR060C,YBR083W,YBR135W,YBR160W,YBR175W,YBR189W,YBR198C,YBR239C,YBR245C,YBR246W,YBR271W,YCL016C,YCR020W-B,YCR052W,YCR065W,YCR084C,YCR092C,YDL002C,YDL042C,YDL074C,YDL084W,YDL088C,YDL116W,YDL166C,YDL179W,YDR017C,YDR026C,YDR082W,YDR091C,YDR097C,YDR121W,YDR…	GO:0031326
regulation of biosynthetic process	0.00391894	YAL003W,YAL011W,YAL013W,YAL019W,YAL021C,YAL035W,YAL040C,YAR002W,YAR014C,YBL008W,YBL014C,YBL021C,YBL025W,YBL032W,YBL054W,YBL071W-A,YBL079W,YBR034C,YBR060C,YBR083W,YBR135W,YBR160W,YBR175W,YBR189W,YBR198C,YBR239C,YBR245C,YBR246W,YBR271W,YCL016C,YCR020W-B,YCR052W,YCR065W,YCR084C,YCR092C,YDL002C,YDL042C,YDL074C,YDL084W,YDL088C,YDL116W,YDL166C,YDL179W,YDR017C,YDR026C,YDR082W,YDR091C,YDR097C,YDR121W,YDR…	GO:0009889
nuclear-transcribed mRNA catabolic process, deadenylation-dependent decay	0.00428738	YAL021C,YCR035C,YDL111C,YDR172W,YDR280W,YDR404C,YEL015W,YER049W,YER165W,YGL014W,YGL122C,YGL213C,YGR072W,YGR095C,YGR158C,YGR195W,YHR069C,YHR077C,YIL038C,YJL124C,YLL013C,YLR264W,YMR080C,YNL232W,YNR052C,YOL021C,YOL142W,YOL149W,YOR167C,YOR359W,YPR189W	GO:0000288
assembly of large subunit precursor of preribosome	0.00430406	YDL031W,YFL002C,YGL031C,YGR148C,YKR081C,YLR009W,YNL061W,YPL093W,YPL211W,YPR016C	GO:1902626
cellular macromolecule metabolic process	0.0043682	YAL003W,YAL011W,YAL013W,YAL019W,YAL021C,YAL023C,YAL035W,YAL036C,YAL040C,YAL058W,YAR002W,YAR014C,YBL008W,YBL009W,YBL014C,YBL021C,YBL023C,YBL024W,YBL025W,YBL027W,YBL032W,YBL035C,YBL054W,YBL055C,YBL061C,YBL071W-A,YBL072C,YBL076C,YBL079W,YBL087C,YBL092W,YBR002C,YBR004C,YBR007C,YBR015C,YBR023C,YBR030W,YBR031W,YBR034C,YBR048W,YBR057C,YBR060C,YBR061C,YBR079C,YBR082C,YBR083W,YBR084C-A,YBR087W,YBR118W,YBR…	GO:0044260
snoRNA metabolic process	0.00527374	YCR035C,YDL014W,YDL111C,YDR195W,YDR280W,YGR095C,YGR156W,YGR158C,YGR195W,YGR280C,YHR040W,YHR062C,YHR069C,YHR081W,YHR089C,YJL050W,YKL018W,YLR175W,YLR277C,YLR430W,YMR239C,YMR290C,YNL232W,YNL282W,YNL299W,YNR011C,YOL021C,YOL142W,YOL145C,YOR001W,YOR048C,YPL128C	GO:0016074
chromatin organization	0.00564074	YAL011W,YAL013W,YAL019W,YAR002W,YBL002W,YBL008W,YBL032W,YBL079W,YBR034C,YBR060C,YBR135W,YBR160W,YBR175W,YBR198C,YBR245C,YCR020W-B,YCR052W,YCR084C,YDL002C,YDL014W,YDL042C,YDL074C,YDL084W,YDL116W,YDR026C,YDR098C,YDR121W,YDR145W,YDR190C,YDR207C,YDR266C,YDR295C,YDR310C,YDR359C,YDR363W,YDR398W,YDR448W,YEL018W,YEL032W,YER164W,YFL024C,YFL049W,YFR013W,YFR036W,YFR037C,YGL014W,YGL092W,YGL131C,YGL133W,YGR05…	GO:0006325
nuclear-transcribed mRNA catabolic process, nonsense-mediated decay	0.00583978	YCR035C,YDL111C,YDR206W,YDR280W,YGL213C,YGR072W,YGR095C,YGR158C,YGR195W,YHR069C,YHR077C,YMR080C,YMR125W,YNL112W,YNL232W,YOL021C,YOL139C,YOL142W,YOL149W,YPL178W,YPR189W	GO:0000184
negative regulation of macromolecule metabolic process	0.00603075	YAL013W,YAL019W,YAL021C,YAR002W,YBL008W,YBL032W,YBL079W,YBR034C,YBR060C,YBR160W,YBR175W,YBR239C,YBR245C,YCL011C,YCR035C,YCR084C,YCR092C,YDL042C,YDL074C,YDL084W,YDL111C,YDL116W,YDR026C,YDR082W,YDR097C,YDR103W,YDR121W,YDR152W,YDR172W,YDR192C,YDR195W,YDR206W,YDR207C,YDR259C,YDR280W,YDR295C,YDR310C,YDR325W,YDR363W,YDR404C,YDR448W,YDR464W,YDR496C,YEL015W,YEL019C,YEL032W,YEL037C,YER049W,YER068W,YER075C…	GO:0010605
RNA splicing, via transesterification reactions with bulged adenosine as nucleophile	0.00791211	YBR152W,YCR063W,YDL043C,YDL084W,YDL087C,YDL209C,YDR194C,YDR240C,YDR364C,YDR416W,YEL026W,YER029C,YER112W,YER146W,YER172C,YFL017W-A,YGL030W,YGL120C,YGL174W,YGR063C,YGR074W,YGR091W,YGR093W,YGR129W,YGR278W,YIR009W,YJL203W,YJR050W,YKL074C,YKL095W,YKL173W,YKR022C,YLL036C,YLR016C,YLR116W,YLR147C,YLR298C,YLR438C-A,YML010W,YML046W,YMR125W,YMR213W,YMR240C,YMR268C,YNL147W,YNL187W,YNL224C,YNL245C,YNR011C,YOR…	GO:0000377
establishment of organelle localization	0.00799459	YAL059W,YBR160W,YBR233W-A,YCL029C,YCR047C,YDL229W,YDR091C,YDR101C,YDR361C,YER006W,YER016W,YER122C,YFL037W,YFR001W,YFR002W,YGL086W,YGL097W,YGL099W,YGL216W,YGR058W,YGR081C,YGR245C,YGR285C,YHR088W,YHR170W,YHR197W,YIL148W,YJL010C,YJL041W,YJL061W,YJL080C,YJR042W,YKL057C,YKL143W,YKL186C,YKR094C,YLL034C,YLR074C,YLR293C,YMR235C,YMR299C,YNL178W,YNL209W,YNL227C,YNR026C,YNR053C,YOL006C,YOR098C,YOR269W,YOR29…	GO:0051656
nucleobase-containing compound catabolic process	0.00984263	YAL021C,YBL032W,YBL055C,YBR252W,YCL011C,YCL050C,YCR035C,YDL111C,YDR172W,YDR206W,YDR280W,YDR404C,YEL015W,YER043C,YER049W,YER068W,YER112W,YER146W,YER165W,YGL014W,YGL085W,YGL107C,YGL122C,YGL213C,YGL246C,YGL253W,YGR072W,YGR095C,YGR158C,YGR195W,YHR062C,YHR069C,YHR077C,YHR081W,YHR174W,YIL038C,YJL050W,YJL124C,YJL208C,YJL209W,YJR069C,YJR119C,YKL009W,YKL152C,YKR084C,YLL013C,YLR145W,YLR264W,YLR438C-A,YMR08…	GO:0034655
macromolecule methylation	0.0106756	YBL024W,YBR030W,YBR034C,YBR057C,YBR060C,YBR061C,YBR141C,YBR175W,YBR261C,YBR271W,YCL054W,YCR047C,YDL014W,YDL112W,YDL201W,YDR083W,YDR120C,YDR165W,YDR198C,YDR257C,YDR465C,YHL039W,YHR070W,YIL064W,YIL096C,YIL110W,YJL125C,YJL168C,YJR129C,YKL018W,YKR056W,YLR063W,YLR186W,YLR226W,YLR285W,YLR418C,YLR449W,YML005W,YML014W,YMR223W,YMR259C,YNL022C,YNL061W,YNR004W,YNR046W,YOL093W,YOL124C,YOL125W,YOL141W,YOL145C…	GO:0043414
regulation of transcription by RNA polymerase I	0.0108275	YBL025W,YDR138W,YDR174W,YDR324C,YDR398W,YGR063C,YGR128C,YHR196W,YIL035C,YJL109C,YKL139W,YLR141W,YLR418C,YML010W,YML043C,YML112W,YMR093W,YMR263W,YMR270C,YOL145C,YOR119C,YOR295W,YPL126W,YPL139C	GO:0006356
snRNA metabolic process	0.0123156	YCR035C,YDL111C,YDL208W,YDR280W,YGR095C,YGR158C,YGR195W,YHR069C,YHR072W-A,YHR081W,YHR089C,YJL050W,YLR059C,YLR175W,YLR430W,YMR239C,YNL299W,YOL142W,YOR001W,YOR243C,YPL212C	GO:0016073
RNA surveillance	0.0123156	YCL011C,YCR035C,YDL111C,YDR280W,YGL246C,YGR095C,YGR158C,YGR195W,YHR069C,YHR081W,YJL050W,YNL001W,YNL004W,YNL232W,YNL299W,YNR024W,YOL021C,YOL142W,YOR001W,YOR048C,YOR166C	GO:0071025
mRNA splicing, via spliceosome	0.0145487	YBR152W,YCR063W,YDL043C,YDL084W,YDL087C,YDL209C,YDR240C,YDR364C,YDR416W,YEL026W,YER029C,YER112W,YER146W,YER172C,YFL017W-A,YGL030W,YGL120C,YGL174W,YGR063C,YGR074W,YGR091W,YGR093W,YGR129W,YGR278W,YIR009W,YJL203W,YJR050W,YKL074C,YKL095W,YKL173W,YKR022C,YLL036C,YLR016C,YLR116W,YLR147C,YLR298C,YLR438C-A,YML010W,YML046W,YMR125W,YMR213W,YMR240C,YMR268C,YNL147W,YNL187W,YNL224C,YNL245C,YNR011C,YOR159C,YOR…	GO:0000398
nuclear RNA surveillance	0.0157363	YCL011C,YCR035C,YDL111C,YDR280W,YGL246C,YGR095C,YGR158C,YGR195W,YHR069C,YHR081W,YJL050W,YNL004W,YNL232W,YNL299W,YNR024W,YOL021C,YOL142W,YOR001W,YOR048C,YOR166C	GO:0071027
NLS-bearing protein import into nucleus	0.0164607	YAR002W,YBR017C,YDL088C,YDR192C,YER110C,YGL092W,YGR119C,YJL041W,YKL068W,YLR347C,YMR153W,YMR308C,YOR098C	GO:0006607
tRNA catabolic process	0.0164607	YCR035C,YDL111C,YDR280W,YGR095C,YGR158C,YGR195W,YHR069C,YJL050W,YNL232W,YNL299W,YOL021C,YOL142W,YOR001W	GO:0016078
nuclear polyadenylation-dependent tRNA catabolic process	0.0164607	YCR035C,YDL111C,YDR280W,YGR095C,YGR158C,YGR195W,YHR069C,YJL050W,YNL232W,YNL299W,YOL021C,YOL142W,YOR001W	GO:0071038
regulation of metabolic process	0.0164846	YAL003W,YAL011W,YAL013W,YAL019W,YAL021C,YAL035W,YAL040C,YAR002W,YAR014C,YBL008W,YBL014C,YBL021C,YBL025W,YBL032W,YBL054W,YBL071W-A,YBL079W,YBR034C,YBR060C,YBR083W,YBR135W,YBR156C,YBR160W,YBR175W,YBR189W,YBR198C,YBR239C,YBR245C,YBR246W,YBR271W,YCL011C,YCL016C,YCR020W-B,YCR035C,YCR052W,YCR065W,YCR084C,YCR092C,YDL002C,YDL042C,YDL074C,YDL081C,YDL084W,YDL088C,YDL111C,YDL116W,YDL130W,YDL166C,YDL179W,YDR…	GO:0019222
peptidyl-histidine modification	0.0174169	YBL071W-A,YBR246W,YIL103W,YIL110W,YIL147C,YJR097W,YKL191W,YLR143W,YLR172C	GO:0018202
organonitrogen compound biosynthetic process	0.020194	YAL003W,YAL012W,YAL013W,YAL023C,YAL035W,YAL036C,YAR073W,YBL027W,YBL032W,YBL039C,YBL061C,YBL071W-A,YBL072C,YBL076C,YBL087C,YBL092W,YBR002C,YBR004C,YBR015C,YBR023C,YBR031W,YBR048W,YBR061C,YBR079C,YBR084C-A,YBR084W,YBR118W,YBR121C,YBR143C,YBR166C,YBR181C,YBR189W,YBR191W,YBR243C,YBR246W,YBR251W,YBR252W,YBR261C,YBR265W,YBR271W,YCL037C,YCR005C,YCR031C,YCR034W,YCR053W,YDL055C,YDL061C,YDL075W,YDL081C,YDL…	GO:1901566
glycosyl compound metabolic process	0.0220272	YAR073W,YBL039C,YBL068W,YCL050C,YDR020C,YDR399W,YDR441C,YDR454C,YDR465C,YEL021W,YER043C,YHL011C,YHR216W,YKL181W,YKL216W,YLR017W,YLR432W,YML005W,YML022W,YML056C,YML106W,YMR217W,YMR300C,YOL052C,YOL061W,YOL141W,YOR281C,YPL207W,YPR062W	GO:1901657
DNA-templated transcription, elongation	0.0247244	YAL021C,YBL008W,YBR034C,YBR245C,YCR020W-B,YCR052W,YDL084W,YDR138W,YDR194C,YER068W,YER164W,YFR037C,YGL070C,YGR056W,YGR063C,YHR167W,YIL038C,YJL148W,YJL168C,YJL179W,YKL139W,YKR008W,YLR033W,YLR200W,YLR321C,YLR357W,YLR418C,YLR455W,YML010W,YML094W,YML112W,YMR033W,YMR039C,YNL068C,YNL153C,YNL248C,YNR052C,YOL006C,YOL145C,YOR048C,YOR244W,YPL101W,YPL129W,YPR034W,YPR161C	GO:0006354
tRNA wobble base modification	0.0417115	YBL024W,YBL071W-A,YDL033C,YDL047W,YDR267C,YGL211W,YGR200C,YHR187W,YIL008W,YJL098W,YKL110C,YLR384C,YML014W,YMR312W,YNL119W,YNL132W,YPL086C,YPL101W,YPL204W	GO:0002097
gene silencing	0.0422846	YAL013W,YAL019W,YAR002W,YBL008W,YBL079W,YBR060C,YBR175W,YBR245C,YDL042C,YDL074C,YDL084W,YDL116W,YDR026C,YDR121W,YDR295C,YDR310C,YDR363W,YDR448W,YEL032W,YGL014W,YGL092W,YGL133W,YGR063C,YHR118C,YIL084C,YJL076W,YJL080C,YJL127C,YJR119C,YKL057C,YKL112W,YKR010C,YKR042W,YKR082W,YLR223C,YLR274W,YLR285W,YLR293C,YMR069W,YMR080C,YMR125W,YMR127C,YMR235C,YMR239C,YMR263W,YMR307W,YNL021W,YNL068C,YNL186W,YNL216W…	GO:0016458
snRNA processing	0.0436521	YCR035C,YDL111C,YDR280W,YGR095C,YGR158C,YGR195W,YHR069C,YHR081W,YJL050W,YLR059C,YLR430W,YMR239C,YNL299W,YOL142W,YOR001W	GO:0016180

## Sheet: Cluster2
GO Term	Adjusted p-value	Matches	GO Term ID
oxidation-reduction process	2.18168e-29	Q0045,Q0105,Q0275,YAL017W,YAL044C,YAL051W,YAL054C,YAL060W,YAL061W,YAL062W,YBL030C,YBL045C,YBL058W,YBL064C,YBR006W,YBR026C,YBR035C,YBR046C,YBR052C,YBR145W,YBR149W,YBR221C,YCL026C-A,YCL033C,YCL035C,YCL043C,YCR004C,YCR083W,YCR102C,YCR105W,YCR107W,YDL010W,YDL022W,YDL045C,YDL067C,YDL078C,YDL085W,YDL114W,YDL120W,YDL124W,YDL168W,YDL171C,YDL174C,YDL215C,YDL243C,YDR028C,YDR031W,YDR032C,YDR036C,YDR099W,YDR…	GO:0055114
catabolic process	8.66936e-19	YAL005C,YAL008W,YAL044C,YAL051W,YBL022C,YBL041W,YBL050W,YBL058W,YBL067C,YBL075C,YBL078C,YBL084C,YBL103C,YBR001C,YBR006W,YBR018C,YBR056W,YBR062C,YBR094W,YBR097W,YBR109C,YBR128C,YBR131W,YBR139W,YBR145W,YBR170C,YBR173C,YBR177C,YBR183W,YBR196C,YBR201W,YBR204C,YBR208C,YBR212W,YBR221C,YBR222C,YBR227C,YBR254C,YBR273C,YBR280C,YBR286W,YBR302C,YCL038C,YCL039W,YCL040W,YCL043C,YCL047C,YCL052C,YCL064C,YCR036W…	GO:0009056
energy derivation by oxidation of organic compounds	6.75128e-18	Q0045,Q0105,Q0275,YAL017W,YAL054C,YBL030C,YBL045C,YBL058W,YBR026C,YBR145W,YDL067C,YDL078C,YDL085W,YDR028C,YDR031W,YDR099W,YDR148C,YDR178W,YDR231C,YDR487C,YDR529C,YEL011W,YEL024W,YEL039C,YER054C,YER059W,YER065C,YER067W,YER133W,YER177W,YFR003C,YFR015C,YFR017C,YFR033C,YFR049W,YGL134W,YGL187C,YGL191W,YGL237C,YGR183C,YGR244C,YHR001W-A,YHR051W,YIL045W,YIL050W,YIL070C,YIL099W,YIL111W,YIL125W,YIR031C,YJL…	GO:0015980
generation of precursor metabolites and energy	8.28588e-17	Q0045,Q0105,Q0275,YAL017W,YAL054C,YBL030C,YBL045C,YBL058W,YBR026C,YBR145W,YBR196C,YBR221C,YCL035C,YCL040W,YCR004C,YDL010W,YDL021W,YDL067C,YDL078C,YDL085W,YDL168W,YDR028C,YDR031W,YDR099W,YDR148C,YDR178W,YDR231C,YDR487C,YDR513W,YDR516C,YDR529C,YEL011W,YEL024W,YEL039C,YER054C,YER059W,YER065C,YER067W,YER133W,YER174C,YER177W,YER178W,YFL018C,YFR003C,YFR015C,YFR016C,YFR017C,YFR033C,YFR049W,YFR053C,YGL13…	GO:0006091
organonitrogen compound catabolic process	3.96058e-16	YAL005C,YAL044C,YBL022C,YBL041W,YBL058W,YBL067C,YBL075C,YBL084C,YBR006W,YBR062C,YBR139W,YBR145W,YBR170C,YBR173C,YBR183W,YBR201W,YBR208C,YBR227C,YBR273C,YBR280C,YBR286W,YBR302C,YCL039W,YCL043C,YCL047C,YCL052C,YCL064C,YCR068W,YCR076C,YDL007W,YDL008W,YDL093W,YDL097C,YDL126C,YDL132W,YDL139C,YDL147W,YDL168W,YDL190C,YDL215C,YDL238C,YDL248W,YDR028C,YDR036C,YDR069C,YDR131C,YDR148C,YDR177W,YDR219C,YDR255C…	GO:1901565
small molecule metabolic process	6.43455e-16	Q0045,Q0105,Q0275,YAL017W,YAL044C,YAL051W,YAL054C,YAL060W,YAL062W,YBL045C,YBL080C,YBL099W,YBR003W,YBR006W,YBR018C,YBR026C,YBR035C,YBR039W,YBR041W,YBR053C,YBR058C-A,YBR117C,YBR140C,YBR145W,YBR176W,YBR177C,YBR196C,YBR208C,YBR221C,YBR222C,YCL026C-A,YCL039W,YCL040W,YCL047C,YCL064C,YCR024C,YCR036W,YCR048W,YCR073W-A,YCR083W,YCR105W,YDL004W,YDL021W,YDL022W,YDL045C,YDL067C,YDL078C,YDL085W,YDL106C,YDL124W…	GO:0044281
mitochondrion organization	6.98224e-16	YAL005C,YAL008W,YAL015C,YAL048C,YBL022C,YBL059C-A,YBL078C,YBL103C,YBR044C,YBR120C,YBR212W,YBR227C,YBR262C,YBR269C,YCL057C-A,YCR079W,YDL006W,YDL029W,YDL113C,YDL120W,YDL142C,YDL149W,YDL239C,YDR022C,YDR031W,YDR077W,YDR079W,YDR148C,YDR150W,YDR185C,YDR219C,YDR231C,YDR258C,YDR296W,YDR375C,YDR379C-A,YDR470C,YDR511W,YDR512C,YDR529C,YEL030W,YER017C,YER058W,YFL016C,YFL039C,YFL046W,YFR004W,YFR021W,YGL180W,Y…	GO:0007005
cellular catabolic process	3.2373e-15	YAL005C,YAL008W,YAL044C,YAL051W,YBL022C,YBL041W,YBL050W,YBL058W,YBL067C,YBL075C,YBL078C,YBL084C,YBL103C,YBR001C,YBR006W,YBR062C,YBR094W,YBR097W,YBR109C,YBR128C,YBR131W,YBR139W,YBR145W,YBR170C,YBR173C,YBR177C,YBR183W,YBR196C,YBR201W,YBR208C,YBR212W,YBR221C,YBR222C,YBR254C,YBR273C,YBR280C,YBR286W,YBR302C,YCL038C,YCL039W,YCL040W,YCL043C,YCL047C,YCL052C,YCL064C,YCR068W,YCR076C,YCR079W,YDL007W,YDL008W…	GO:0044248
protein catabolic process	1.66978e-13	YAL005C,YBL022C,YBL041W,YBL058W,YBL067C,YBL075C,YBL084C,YBR062C,YBR139W,YBR170C,YBR173C,YBR201W,YBR227C,YBR273C,YBR280C,YBR286W,YBR302C,YCL039W,YCL043C,YCL047C,YCL052C,YCR076C,YDL007W,YDL008W,YDL093W,YDL097C,YDL126C,YDL132W,YDL139C,YDL147W,YDL190C,YDL248W,YDR028C,YDR069C,YDR131C,YDR177W,YDR219C,YDR255C,YDR273W,YDR306C,YDR307W,YDR328C,YDR330W,YDR358W,YDR363W-A,YDR394W,YDR411C,YDR427W,YDR430C,YDR45…	GO:0030163
cellular protein catabolic process	7.51449e-13	YAL005C,YBL022C,YBL041W,YBL058W,YBL067C,YBL075C,YBL084C,YBR062C,YBR139W,YBR170C,YBR173C,YBR201W,YBR273C,YBR280C,YBR286W,YBR302C,YCL039W,YCL043C,YCL047C,YCL052C,YCR076C,YDL007W,YDL008W,YDL093W,YDL097C,YDL126C,YDL132W,YDL139C,YDL147W,YDL190C,YDL248W,YDR028C,YDR069C,YDR131C,YDR177W,YDR219C,YDR255C,YDR273W,YDR306C,YDR307W,YDR328C,YDR330W,YDR358W,YDR363W-A,YDR394W,YDR411C,YDR427W,YDR430C,YDR457W,YDR52…	GO:0044257
organic substance catabolic process	1.44211e-12	YAL005C,YAL044C,YAL051W,YBL022C,YBL041W,YBL058W,YBL067C,YBL075C,YBL084C,YBR001C,YBR006W,YBR018C,YBR056W,YBR062C,YBR094W,YBR139W,YBR145W,YBR170C,YBR173C,YBR177C,YBR183W,YBR196C,YBR201W,YBR204C,YBR208C,YBR212W,YBR221C,YBR222C,YBR227C,YBR273C,YBR280C,YBR286W,YBR302C,YCL039W,YCL040W,YCL043C,YCL047C,YCL052C,YCL064C,YCR036W,YCR068W,YCR076C,YDL007W,YDL008W,YDL021W,YDL022W,YDL078C,YDL093W,YDL097C,YDL126C…	GO:1901575
proteolysis involved in cellular protein catabolic process	9.39297e-12	YAL005C,YBL022C,YBL041W,YBL058W,YBL067C,YBL075C,YBL084C,YBR062C,YBR139W,YBR170C,YBR173C,YBR201W,YBR273C,YBR280C,YBR302C,YCL039W,YCL043C,YCL047C,YCL052C,YCR076C,YDL007W,YDL008W,YDL093W,YDL097C,YDL126C,YDL132W,YDL139C,YDL147W,YDL190C,YDL248W,YDR069C,YDR131C,YDR177W,YDR219C,YDR255C,YDR273W,YDR306C,YDR307W,YDR328C,YDR330W,YDR358W,YDR363W-A,YDR394W,YDR411C,YDR427W,YDR430C,YDR457W,YEL012W,YEL052W,YER01…	GO:0051603
aerobic respiration	1.83637e-11	Q0045,Q0105,Q0275,YBL030C,YBL045C,YBR026C,YDL067C,YDL078C,YDR031W,YDR148C,YDR178W,YDR231C,YDR487C,YDR529C,YEL024W,YEL039C,YER065C,YFR033C,YFR049W,YGL187C,YGL191W,YGR183C,YGR244C,YHR001W-A,YHR051W,YIL070C,YIL111W,YIL125W,YIR031C,YJL045W,YJL166W,YKL085W,YKL093W,YKL141W,YKL148C,YKR046C,YLL009C,YLL041C,YLR028C,YLR163C,YLR164W,YLR174W,YLR304C,YLR395C,YML110C,YMR002W,YMR030W,YMR056C,YMR081C,YMR118C,YMR…	GO:0009060
proteolysis	2.92233e-11	YAL005C,YBL022C,YBL041W,YBL045C,YBL058W,YBL067C,YBL075C,YBL084C,YBR062C,YBR139W,YBR170C,YBR173C,YBR201W,YBR227C,YBR273C,YBR280C,YBR286W,YBR302C,YCL039W,YCL043C,YCL047C,YCL052C,YCL057W,YCR045C,YCR068W,YCR076C,YDL007W,YDL008W,YDL093W,YDL097C,YDL104C,YDL126C,YDL132W,YDL139C,YDL147W,YDL190C,YDL216C,YDL248W,YDR069C,YDR080W,YDR131C,YDR177W,YDR219C,YDR231C,YDR255C,YDR273W,YDR306C,YDR307W,YDR328C,YDR330W…	GO:0006508
cellular respiration	1.03719e-10	Q0045,Q0105,Q0275,YBL030C,YBL045C,YBR026C,YDL067C,YDL078C,YDR031W,YDR148C,YDR178W,YDR231C,YDR487C,YDR529C,YEL024W,YEL039C,YER065C,YFR033C,YFR049W,YGL187C,YGL191W,YGL237C,YGR183C,YGR244C,YHR001W-A,YHR051W,YIL070C,YIL111W,YIL125W,YIR031C,YJL045W,YJL166W,YJR051W,YJR104C,YKL085W,YKL093W,YKL141W,YKL148C,YKR046C,YLL009C,YLL041C,YLR028C,YLR163C,YLR164W,YLR174W,YLR256W,YLR294C,YLR304C,YLR395C,YML110C,YML…	GO:0045333
modification-dependent protein catabolic process	1.17041e-10	YAL005C,YBL041W,YBL058W,YBL067C,YBL084C,YBR062C,YBR170C,YBR173C,YBR201W,YBR273C,YBR280C,YBR302C,YCL039W,YCL043C,YCL047C,YCL052C,YCR076C,YDL007W,YDL008W,YDL097C,YDL126C,YDL132W,YDL139C,YDL147W,YDL190C,YDL248W,YDR069C,YDR131C,YDR177W,YDR219C,YDR255C,YDR273W,YDR306C,YDR328C,YDR330W,YDR358W,YDR363W-A,YDR394W,YDR411C,YDR427W,YDR457W,YEL012W,YER012W,YER021W,YER094C,YER116C,YER143W,YFL044C,YFL062W,YFR00…	GO:0019941
response to chemical	1.30157e-10	YAL015C,YAL051W,YAL056W,YAR050W,YBL030C,YBL047C,YBL058W,YBL064C,YBL089W,YBL103C,YBR006W,YBR008C,YBR024W,YBR037C,YBR043C,YBR046C,YBR066C,YBR126C,YBR132C,YBR170C,YBR201W,YBR216C,YCL026C-A,YCL032W,YCL033C,YCL035C,YCL043C,YCL047C,YCL052C,YCR021C,YCR083W,YCR091W,YCR102C,YCR106W,YDL006W,YDL007W,YDL010W,YDL020C,YDL035C,YDL093W,YDL101C,YDL119C,YDL120W,YDL124W,YDL126C,YDL159W,YDL168W,YDL190C,YDL194W,YDL21…	GO:0042221
ubiquitin-dependent protein catabolic process	2.08125e-10	YAL005C,YBL041W,YBL058W,YBL067C,YBL084C,YBR062C,YBR170C,YBR173C,YBR201W,YBR273C,YBR280C,YBR302C,YCL039W,YCL043C,YCL047C,YCL052C,YCR076C,YDL007W,YDL008W,YDL097C,YDL126C,YDL132W,YDL139C,YDL147W,YDL190C,YDL248W,YDR069C,YDR131C,YDR177W,YDR219C,YDR255C,YDR273W,YDR306C,YDR328C,YDR330W,YDR358W,YDR363W-A,YDR394W,YDR411C,YDR427W,YDR457W,YEL012W,YER012W,YER021W,YER094C,YER116C,YER143W,YFL044C,YFL062W,YFR00…	GO:0006511
cellular response to chemical stimulus	7.10035e-10	YAL015C,YAL051W,YAL056W,YAR050W,YBL047C,YBL064C,YBL103C,YBR006W,YBR024W,YBR037C,YBR046C,YBR066C,YBR126C,YBR170C,YBR216C,YCL026C-A,YCL032W,YCL033C,YCL035C,YCR021C,YCR083W,YCR091W,YDL006W,YDL010W,YDL020C,YDL035C,YDL093W,YDL101C,YDL120W,YDL124W,YDL126C,YDL168W,YDL190C,YDL194W,YDL214C,YDL216C,YDR001C,YDR085C,YDR169C,YDR200C,YDR256C,YDR264C,YDR276C,YDR296W,YDR307W,YDR368W,YDR406W,YDR411C,YDR423C,YDR44…	GO:0070887
phosphorus metabolic process	2.96028e-09	Q0045,Q0105,Q0275,YAL016W,YAL017W,YAL031C,YAL054C,YAL056W,YAR019C,YBL045C,YBL056W,YBL058W,YBL091C-A,YBL099W,YBR035C,YBR039W,YBR045C,YBR050C,YBR059C,YBR086C,YBR097W,YBR103W,YBR109C,YBR111C,YBR117C,YBR126C,YBR140C,YBR145W,YBR161W,YBR196C,YBR221C,YBR279W,YCL004W,YCL032W,YCL040W,YCL047C,YCL051W,YCL052C,YCR036W,YCR068W,YCR073C,YCR073W-A,YCR079W,YCR091W,YDL004W,YDL006W,YDL021W,YDL022W,YDL024C,YDL025C,Y…	GO:0006793
response to stimulus	3.00627e-09	YAL015C,YAL028W,YAL051W,YAL056W,YAL068C,YAR007C,YAR020C,YAR050W,YBL003C,YBL019W,YBL030C,YBL047C,YBL051C,YBL056W,YBL058W,YBL064C,YBL078C,YBL089W,YBL103C,YBL108C-A,YBR006W,YBR008C,YBR010W,YBR024W,YBR037C,YBR043C,YBR046C,YBR066C,YBR067C,YBR072W,YBR088C,YBR089C-A,YBR097W,YBR098W,YBR103W,YBR126C,YBR132C,YBR140C,YBR170C,YBR173C,YBR201W,YBR214W,YBR216C,YBR223C,YBR270C,YBR272C,YBR275C,YBR278W,YBR279W,YBR…	GO:0050896
oxidative phosphorylation	3.44806e-09	Q0045,Q0105,Q0275,YBL045C,YDL067C,YDR178W,YDR529C,YEL024W,YEL039C,YFR033C,YGL187C,YGL191W,YGR183C,YHR001W-A,YHR051W,YIL111W,YJL045W,YJL103C,YJL166W,YKL141W,YKL148C,YLR038C,YLR163C,YLR164W,YLR395C,YML120C,YMR118C,YMR256C,YNL052W,YOL071W,YOR065W,YPR140W,YPR191W	GO:0006119
organophosphate metabolic process	5.11183e-09	Q0045,Q0105,Q0275,YBL045C,YBL091C-A,YBL099W,YBR035C,YBR039W,YBR086C,YBR109C,YBR111C,YBR117C,YBR140C,YBR145W,YBR161W,YBR196C,YBR221C,YCL004W,YCL040W,YCL047C,YCL052C,YCR068W,YCR073W-A,YDL004W,YDL021W,YDL022W,YDL045C,YDL067C,YDL078C,YDL085W,YDL125C,YDL142C,YDL244W,YDR018C,YDR096W,YDR173C,YDR178W,YDR182W,YDR196C,YDR236C,YDR284C,YDR287W,YDR315C,YDR319C,YDR373W,YDR377W,YDR408C,YDR434W,YDR481C,YDR503C,Y…	GO:0019637
phosphate-containing compound metabolic process	9.3597e-09	Q0045,Q0105,Q0275,YAL016W,YAL017W,YAL031C,YAL056W,YAR019C,YBL045C,YBL056W,YBL058W,YBL091C-A,YBL099W,YBR035C,YBR039W,YBR045C,YBR050C,YBR059C,YBR086C,YBR097W,YBR103W,YBR109C,YBR111C,YBR117C,YBR126C,YBR140C,YBR145W,YBR161W,YBR196C,YBR221C,YBR279W,YCL004W,YCL032W,YCL040W,YCL047C,YCL051W,YCL052C,YCR036W,YCR068W,YCR073C,YCR073W-A,YCR079W,YCR091W,YDL004W,YDL006W,YDL021W,YDL022W,YDL024C,YDL025C,YDL045C,Y…	GO:0006796
cellular response to oxidative stress	1.51616e-08	YAL015C,YAR050W,YBL064C,YBR006W,YBR046C,YBR126C,YBR216C,YCL026C-A,YCL033C,YCL035C,YCR021C,YCR083W,YDL010W,YDL101C,YDL120W,YDL124W,YDR296W,YDR368W,YDR453C,YDR513W,YDR533C,YEL052W,YER042W,YER174C,YFL014W,YFL039C,YFR014C,YGL060W,YGR023W,YGR029W,YGR043C,YGR209C,YHR008C,YHR053C,YHR055C,YHR104W,YHR106W,YHR178W,YHR183W,YHR205W,YIL010W,YIL101C,YIR037W,YJR066W,YJR096W,YJR100C,YJR104C,YKL026C,YKL062W,YKL06…	GO:0034599
regulation of biological quality	2.16519e-08	YAL008W,YAL044C,YAL048C,YAL056W,YAR007C,YBL007C,YBL040C,YBL064C,YBL067C,YBR006W,YBR024W,YBR036C,YBR037C,YBR043C,YBR097W,YBR204C,YBR212W,YBR234C,YBR235W,YBR275C,YBR294W,YCL001W,YCL017C,YCL027W,YCL035C,YCL040W,YCL043C,YCR061W,YCR083W,YCR088W,YCR091W,YCR094W,YDL010W,YDL022W,YDL029W,YDL035C,YDL059C,YDL065C,YDL120W,YDL128W,YDL142C,YDL171C,YDL194W,YDL223C,YDR027C,YDR063W,YDR069C,YDR089W,YDR092W,YDR096W…	GO:0065008
response to oxidative stress	2.26717e-08	YAL015C,YAR050W,YBL064C,YBR006W,YBR046C,YBR126C,YBR216C,YCL026C-A,YCL033C,YCL035C,YCR021C,YCR083W,YDL010W,YDL101C,YDL120W,YDL124W,YDR256C,YDR296W,YDR368W,YDR453C,YDR511W,YDR513W,YDR533C,YEL052W,YER042W,YER174C,YFL014W,YFL039C,YFR014C,YGL060W,YGR023W,YGR029W,YGR043C,YGR088W,YGR209C,YHR008C,YHR053C,YHR055C,YHR104W,YHR106W,YHR178W,YHR183W,YHR205W,YIL010W,YIL101C,YIR037W,YJL101C,YJR066W,YJR096W,YJR10…	GO:0006979
ATP synthesis coupled electron transport	2.5499e-08	Q0045,Q0105,Q0275,YBL045C,YDL067C,YDR178W,YDR529C,YEL024W,YEL039C,YFR033C,YGL187C,YGL191W,YGR183C,YHR001W-A,YHR051W,YIL111W,YJL045W,YJL166W,YKL141W,YKL148C,YLR163C,YLR164W,YLR395C,YML120C,YMR118C,YMR256C,YNL052W,YOL071W,YOR065W,YPR140W,YPR191W	GO:0042773
mitochondrial ATP synthesis coupled electron transport	2.5499e-08	Q0045,Q0105,Q0275,YBL045C,YDL067C,YDR178W,YDR529C,YEL024W,YEL039C,YFR033C,YGL187C,YGL191W,YGR183C,YHR001W-A,YHR051W,YIL111W,YJL045W,YJL166W,YKL141W,YKL148C,YLR163C,YLR164W,YLR395C,YML120C,YMR118C,YMR256C,YNL052W,YOL071W,YOR065W,YPR140W,YPR191W	GO:0042775
proteasome-mediated ubiquitin-dependent protein catabolic process	2.55944e-08	YAL005C,YBL041W,YBL058W,YBL084C,YBR062C,YBR170C,YBR201W,YBR280C,YCL039W,YCL043C,YCL047C,YCL052C,YDL007W,YDL008W,YDL126C,YDL132W,YDL147W,YDL190C,YDR131C,YDR177W,YDR219C,YDR255C,YDR306C,YDR328C,YDR330W,YDR363W-A,YDR394W,YDR411C,YEL012W,YER012W,YER094C,YER116C,YFL044C,YFR004W,YFR010W,YFR050C,YFR052W,YGL011C,YGL048C,YGL116W,YGL141W,YGL227W,YGR048W,YGR066C,YGR135W,YGR184C,YGR253C,YHR027C,YHR200W,YIL01…	GO:0043161
cellular homeostasis	4.66077e-08	YAL056W,YBL064C,YBL067C,YBR024W,YBR036C,YBR037C,YBR294W,YCL017C,YCL035C,YCL040W,YCL043C,YCR083W,YDL010W,YDL022W,YDL035C,YDL120W,YDL128W,YDL142C,YDL194W,YDR027C,YDR069C,YDR089W,YDR092W,YDR107C,YDR202C,YDR270W,YDR328C,YDR376W,YDR436W,YDR453C,YDR456W,YDR492W,YDR506C,YDR513W,YDR516C,YDR518W,YEL051W,YER020W,YER053C,YER133W,YER174C,YFL018C,YFR003C,YFR016C,YFR053C,YGL006W,YGL071W,YGL087C,YGL095C,YGL141W…	GO:0019725
response to stress	5.78026e-08	YAL015C,YAL028W,YAL068C,YAR007C,YAR020C,YAR050W,YBL003C,YBL019W,YBL047C,YBL051C,YBL058W,YBL064C,YBL078C,YBL108C-A,YBR006W,YBR010W,YBR046C,YBR066C,YBR067C,YBR072W,YBR088C,YBR089C-A,YBR098W,YBR103W,YBR126C,YBR170C,YBR173C,YBR201W,YBR214W,YBR216C,YBR223C,YBR272C,YBR275C,YBR278W,YBR279W,YBR301W,YCL026C-A,YCL032W,YCL033C,YCL035C,YCL043C,YCL047C,YCL052C,YCR009C,YCR021C,YCR073C,YCR083W,YCR104W,YDL007W,Y…	GO:0006950
proteasomal protein catabolic process	9.36175e-08	YAL005C,YBL041W,YBL058W,YBL084C,YBR062C,YBR170C,YBR201W,YBR280C,YCL039W,YCL043C,YCL047C,YCL052C,YDL007W,YDL008W,YDL093W,YDL126C,YDL132W,YDL147W,YDL190C,YDR131C,YDR177W,YDR219C,YDR255C,YDR306C,YDR307W,YDR328C,YDR330W,YDR363W-A,YDR394W,YDR411C,YEL012W,YER012W,YER094C,YER116C,YFL044C,YFR004W,YFR010W,YFR050C,YFR052W,YGL011C,YGL048C,YGL116W,YGL141W,YGL227W,YGR048W,YGR066C,YGR135W,YGR184C,YGR199W,YGR25…	GO:0010498
modification-dependent macromolecule catabolic process	2.11272e-07	YAL005C,YBL041W,YBL058W,YBL067C,YBL084C,YBR062C,YBR170C,YBR173C,YBR201W,YBR273C,YBR280C,YBR302C,YCL039W,YCL043C,YCL047C,YCL052C,YCR076C,YDL007W,YDL008W,YDL097C,YDL126C,YDL132W,YDL139C,YDL147W,YDL175C,YDL190C,YDL248W,YDR069C,YDR131C,YDR177W,YDR219C,YDR255C,YDR273W,YDR306C,YDR328C,YDR330W,YDR358W,YDR363W-A,YDR394W,YDR411C,YDR427W,YDR457W,YEL012W,YER012W,YER021W,YER094C,YER116C,YER143W,YFL044C,YFL06…	GO:0043632
drug metabolic process	4.24087e-07	Q0045,Q0105,Q0275,YAL044C,YAL054C,YBL045C,YBL099W,YBR006W,YBR035C,YBR038W,YBR039W,YBR145W,YBR196C,YBR208C,YBR221C,YCL040W,YDL004W,YDL021W,YDL067C,YDL078C,YDL085W,YDL168W,YDL171C,YDL244W,YDR099W,YDR148C,YDR178W,YDR236C,YDR256C,YDR371W,YDR377W,YDR421W,YDR487C,YDR511W,YDR516C,YDR529C,YDR539W,YEL024W,YEL038W,YEL039C,YEL058W,YER010C,YER023W,YER065C,YER177W,YER178W,YFL018C,YFL030W,YFL058W,YFR030W,YFR03…	GO:0017144
nucleobase-containing small molecule metabolic process	1.2394e-06	Q0045,Q0105,Q0275,YBL045C,YBL099W,YBR039W,YBR117C,YBR140C,YBR145W,YBR196C,YBR221C,YCL040W,YCL047C,YCR073W-A,YDL004W,YDL021W,YDL022W,YDL045C,YDL067C,YDL078C,YDL085W,YDL106C,YDL125C,YDL238C,YDR178W,YDR196C,YDR236C,YDR305C,YDR377W,YDR408C,YDR481C,YDR516C,YDR529C,YDR530C,YDR531W,YEL024W,YEL039C,YEL041W,YEL058W,YER003C,YER037W,YER070W,YER170W,YER178W,YFR007W,YFR033C,YFR047C,YFR053C,YGL037C,YGL187C,YGL…	GO:0055086
homeostatic process	2.18874e-06	YAL008W,YAL048C,YAL056W,YAR007C,YBL064C,YBL067C,YBR024W,YBR036C,YBR037C,YBR043C,YBR204C,YBR235W,YBR275C,YBR294W,YCL017C,YCL035C,YCL040W,YCL043C,YCR083W,YDL010W,YDL022W,YDL035C,YDL059C,YDL120W,YDL128W,YDL142C,YDL194W,YDR027C,YDR069C,YDR089W,YDR092W,YDR096W,YDR107C,YDR202C,YDR270W,YDR328C,YDR369C,YDR376W,YDR436W,YDR453C,YDR456W,YDR492W,YDR506C,YDR513W,YDR516C,YDR518W,YDR534C,YDR545W,YEL051W,YER020W…	GO:0042592
endocytosis	2.65047e-06	YAL030W,YBL007C,YBL047C,YBR059C,YBR109C,YBR214W,YCL034W,YCR009C,YCR030C,YCR094W,YDL019C,YDL091C,YDL113C,YDL146W,YDL222C,YDL231C,YDL248W,YDR069C,YDR264C,YDR320C,YDR388W,YDR425W,YDR490C,YER166W,YFL039C,YFR022W,YGL023C,YGL045W,YGL181W,YGL206C,YGR086C,YGR167W,YGR241C,YHR001W,YHR016C,YHR135C,YHR161C,YIL002C,YIL041W,YJL036W,YJL084C,YJR058C,YKL126W,YKL129C,YKR001C,YKR003W,YKR014C,YKR021W,YKR078W,YLL050C…	GO:0006897
carbohydrate metabolic process	4.67097e-06	YAL017W,YBL058W,YBR001C,YBR018C,YBR038W,YBR053C,YBR056W,YBR126C,YBR145W,YBR149W,YBR196C,YBR221C,YBR229C,YCL039W,YCL040W,YCR036W,YCR073W-A,YDL021W,YDL022W,YDL078C,YDL085W,YDR001C,YDR028C,YDR074W,YDR099W,YDR248C,YDR255C,YDR287W,YDR315C,YDR368W,YDR371W,YDR477W,YDR511W,YDR516C,YEL011W,YEL012W,YEL058W,YER003C,YER054C,YER059W,YER065C,YER133W,YER177W,YER178W,YFR003C,YFR015C,YFR017C,YFR053C,YGL059W,YGL08…	GO:0005975
nucleoside phosphate metabolic process	4.9071e-06	Q0045,Q0105,Q0275,YBL045C,YBL099W,YBR039W,YBR117C,YBR140C,YBR145W,YBR196C,YBR221C,YCL040W,YCL047C,YCR073W-A,YDL004W,YDL021W,YDL022W,YDL045C,YDL067C,YDL078C,YDL085W,YDL125C,YDR178W,YDR196C,YDR236C,YDR377W,YDR408C,YDR481C,YDR516C,YDR529C,YDR530C,YDR531W,YEL024W,YEL039C,YEL041W,YER037W,YER070W,YER170W,YER178W,YFR007W,YFR033C,YFR047C,YFR053C,YGL037C,YGL187C,YGL191W,YGL248W,YGR043C,YGR183C,YGR205W,YGR…	GO:0006753
respiratory electron transport chain	6.3838e-06	Q0045,Q0105,Q0275,YBL045C,YDL067C,YDR178W,YDR529C,YEL024W,YEL039C,YFR033C,YGL187C,YGL191W,YGR183C,YHR001W-A,YHR051W,YIL111W,YJL045W,YJL166W,YKL141W,YKL148C,YLL041C,YLR163C,YLR164W,YLR395C,YML120C,YMR118C,YMR256C,YNL052W,YNR074C,YOL071W,YOR065W,YPR140W,YPR191W	GO:0022904
ATP metabolic process	7.07591e-06	Q0045,Q0105,Q0275,YBL045C,YBL099W,YBR039W,YBR145W,YBR196C,YBR221C,YCL040W,YDL004W,YDL021W,YDL067C,YDL085W,YDR178W,YDR377W,YDR516C,YDR529C,YEL024W,YEL039C,YER178W,YFR033C,YFR053C,YGL187C,YGL191W,YGR183C,YHR001W-A,YHR051W,YIL111W,YJL045W,YJL103C,YJL166W,YJR121W,YKL016C,YKL141W,YKL148C,YKL162C,YLR038C,YLR134W,YLR163C,YLR164W,YLR345W,YLR395C,YLR446W,YML081C-A,YML120C,YMR054W,YMR118C,YMR256C,YMR323W,Y…	GO:0046034
localization	7.13173e-06	Q0275,YAL001C,YAL002W,YAL005C,YAL022C,YAL030W,YAL047C,YAL048C,YAL055W,YAL067C,YAR007C,YBL007C,YBL030C,YBL040C,YBL047C,YBL050W,YBL075C,YBL078C,YBL089W,YBL099W,YBL102W,YBL106C,YBR008C,YBR024W,YBR037C,YBR039W,YBR041W,YBR043C,YBR054W,YBR059C,YBR086C,YBR097W,YBR109C,YBR128C,YBR131W,YBR132C,YBR137W,YBR147W,YBR170C,YBR201W,YBR214W,YBR227C,YBR235W,YBR241C,YBR254C,YBR287W,YBR294W,YBR302C,YCL001W,YCL027W,Y…	GO:0051179
glycogen metabolic process	7.54075e-06	YAL017W,YBL058W,YDR028C,YDR099W,YEL011W,YER054C,YER059W,YER133W,YER177W,YFR003C,YFR015C,YFR017C,YGL134W,YIL045W,YIL050W,YIL099W,YJL137C,YKL035W,YKL127W,YKR058W,YLR258W,YLR273C,YMR105C,YMR311C,YNR032W,YPL031C,YPL219W,YPR049C,YPR160W,YPR184W	GO:0005977
cellular response to stimulus	9.59859e-06	YAL015C,YAL028W,YAL051W,YAL056W,YAR007C,YAR050W,YBL003C,YBL019W,YBL047C,YBL051C,YBL056W,YBL058W,YBL064C,YBL078C,YBL103C,YBR006W,YBR010W,YBR024W,YBR037C,YBR046C,YBR066C,YBR072W,YBR088C,YBR089C-A,YBR097W,YBR098W,YBR103W,YBR126C,YBR140C,YBR170C,YBR173C,YBR201W,YBR214W,YBR216C,YBR223C,YBR270C,YBR272C,YBR275C,YBR278W,YBR279W,YCL026C-A,YCL032W,YCL033C,YCL035C,YCL043C,YCL047C,YCL052C,YCR021C,YCR038C,YCR…	GO:0051716
nucleotide metabolic process	9.94751e-06	Q0045,Q0105,Q0275,YBL045C,YBL099W,YBR039W,YBR117C,YBR140C,YBR145W,YBR196C,YBR221C,YCL040W,YCL047C,YCR073W-A,YDL004W,YDL021W,YDL022W,YDL045C,YDL067C,YDL078C,YDL085W,YDL125C,YDR178W,YDR196C,YDR236C,YDR377W,YDR408C,YDR481C,YDR516C,YDR529C,YDR530C,YDR531W,YEL024W,YEL039C,YEL041W,YER037W,YER070W,YER170W,YER178W,YFR007W,YFR033C,YFR047C,YFR053C,YGL037C,YGL187C,YGL191W,YGL248W,YGR043C,YGR183C,YGR205W,YGR…	GO:0009117
membrane invagination	1.10343e-05	YAL030W,YBL007C,YBL047C,YBR109C,YBR214W,YCL034W,YCR009C,YCR030C,YCR094W,YDL019C,YDL113C,YDL146W,YDL222C,YDL231C,YDR069C,YDR388W,YDR425W,YDR490C,YER166W,YFL039C,YGL023C,YGL181W,YGL206C,YGR086C,YGR167W,YGR241C,YHR001W,YHR016C,YHR135C,YHR161C,YIL002C,YIL041W,YJL036W,YJR058C,YKL126W,YKL129C,YKR001C,YKR003W,YKR014C,YKR021W,YKR078W,YLL050C,YLR093C,YLR206W,YLR337C,YML001W,YML052W,YMR004W,YMR109W,YMR258C…	GO:0010324
energy reserve metabolic process	1.10683e-05	YAL017W,YBL058W,YDR028C,YDR099W,YEL011W,YER054C,YER059W,YER067W,YER133W,YER177W,YFR003C,YFR015C,YFR017C,YGL134W,YIL045W,YIL050W,YIL099W,YJL137C,YKL035W,YKL127W,YKR058W,YLR258W,YLR273C,YMR105C,YMR311C,YNR032W,YPL031C,YPL219W,YPR049C,YPR160W,YPR184W	GO:0006112
import into cell	1.10979e-05	YAL030W,YBL007C,YBL047C,YBR059C,YBR109C,YBR214W,YCL034W,YCR009C,YCR030C,YCR094W,YDL019C,YDL091C,YDL113C,YDL146W,YDL222C,YDL231C,YDL248W,YDR069C,YDR264C,YDR320C,YDR388W,YDR425W,YDR490C,YER166W,YFL039C,YFR022W,YGL023C,YGL045W,YGL181W,YGL206C,YGR086C,YGR167W,YGR241C,YHL036W,YHR001W,YHR016C,YHR135C,YHR161C,YIL002C,YIL041W,YJL036W,YJL084C,YJR058C,YKL126W,YKL129C,YKR001C,YKR003W,YKR014C,YKR021W,YKR078W…	GO:0098657
process utilizing autophagic mechanism	1.49709e-05	YAL008W,YBL050W,YBL058W,YBL078C,YBL103C,YBR097W,YBR109C,YBR128C,YBR131W,YBR139W,YBR254C,YCL038C,YCR068W,YCR079W,YDL019C,YDL029W,YDL077C,YDL113C,YDL126C,YDL137W,YDL149W,YDR022C,YDR080W,YDR108W,YDR173C,YDR246W,YDR435C,YDR477W,YER040W,YER072W,YFL004W,YFL005W,YFL021W,YFL038C,YFR021W,YGL005C,YGL095C,YGL124C,YGL167C,YGL173C,YGL180W,YGR049W,YGR163W,YGR223C,YHL023C,YHR001W,YHR082C,YHR171W,YHR195W,YIL098C…	GO:0061919
cellular response to toxic substance	2.81987e-05	YAR050W,YBL064C,YBR024W,YBR037C,YCL035C,YCR021C,YCR083W,YDL010W,YDL168W,YDL190C,YDR256C,YDR453C,YDR513W,YEL066W,YGR088W,YGR154C,YGR209C,YHR008C,YHR053C,YHR055C,YHR106W,YIL010W,YIR037W,YIR038C,YJL068C,YJR104C,YKL026C,YKL062W,YKR066C,YKR076W,YLR043C,YLR109W,YML028W,YML070W,YMR037C,YMR074C,YOL052C-A,YOL081W,YPL091W,YPL270W,YPR026W,YPR193C	GO:0097237
vesicle organization	2.91267e-05	YAL002W,YAL030W,YAR027W,YAR029W,YBL007C,YBL047C,YBL050W,YBL106C,YBR109C,YBR214W,YCL034W,YCR009C,YCR030C,YCR068W,YCR094W,YDL019C,YDL077C,YDL113C,YDL146W,YDL222C,YDL231C,YDL234C,YDR069C,YDR080W,YDR108W,YDR122W,YDR177W,YDR388W,YDR425W,YDR490C,YEL005C,YER008C,YER166W,YFL005W,YFL038C,YFL039C,YGL023C,YGL095C,YGL181W,YGL200C,YGL206C,YGL233W,YGR009C,YGR086C,YGR100W,YGR167W,YGR241C,YHL044W,YHR001W,YHR016C…	GO:0016050
cofactor metabolic process	3.10798e-05	YAL044W-A,YAL054C,YBR003W,YBR035C,YBR053C,YBR117C,YBR145W,YBR176W,YBR196C,YBR221C,YCL017C,YCL040W,YCL047C,YCR073W-A,YDL021W,YDL022W,YDL045C,YDL078C,YDL085W,YDL119C,YDL120W,YDL130W-A,YDL181W,YDL215C,YDL244W,YDR148C,YDR196C,YDR204W,YDR236C,YDR256C,YDR376W,YDR481C,YDR513W,YDR516C,YDR531W,YDR538W,YEL041W,YER014W,YER141W,YER163C,YER178W,YFL018C,YFL058W,YFR044C,YFR047C,YFR049W,YFR053C,YGL037C,YGL125W,Y…	GO:0051186
purine ribonucleoside triphosphate metabolic process	3.85647e-05	Q0045,Q0105,Q0275,YBL045C,YBL099W,YBR039W,YBR145W,YBR196C,YBR221C,YCL040W,YDL004W,YDL021W,YDL067C,YDL085W,YDR178W,YDR377W,YDR516C,YDR529C,YEL024W,YEL039C,YER178W,YFR033C,YFR053C,YGL187C,YGL191W,YGR183C,YHR001W-A,YHR051W,YIL111W,YJL045W,YJL103C,YJL166W,YJR121W,YKL016C,YKL067W,YKL141W,YKL148C,YKL162C,YLR038C,YLR134W,YLR163C,YLR164W,YLR345W,YLR395C,YLR446W,YML081C-A,YML120C,YMR054W,YMR118C,YMR256C,Y…	GO:0009205
lysosomal microautophagy	4.15986e-05	YBL058W,YBL078C,YBR109C,YBR128C,YCR068W,YDL019C,YDL077C,YDL126C,YDL149W,YDR022C,YDR080W,YDR108W,YER072W,YFL004W,YFR021W,YGL180W,YGR163W,YGR223C,YHR001W,YHR171W,YHR195W,YJL036W,YKR003W,YLR423C,YML001W,YMR159C,YNL223W,YNL242W,YNR007C,YOR237W,YPL100W,YPL120W,YPL149W,YPL154C,YPL166W,YPR049C,YPR185W	GO:0016237
piecemeal microautophagy of the nucleus	4.68668e-05	YBL058W,YBL078C,YBR128C,YCR068W,YDL019C,YDL077C,YDL126C,YDL149W,YDR022C,YDR080W,YDR108W,YFR021W,YGL180W,YGR223C,YHR001W,YHR171W,YHR195W,YJL036W,YKR003W,YLR423C,YML001W,YMR159C,YNL223W,YNL242W,YNR007C,YOR237W,YPL100W,YPL120W,YPL149W,YPL166W,YPR049C,YPR185W	GO:0034727
autophagy of nucleus	5.80398e-05	YBL058W,YBL078C,YBR128C,YCR068W,YDL019C,YDL077C,YDL126C,YDL149W,YDR022C,YDR080W,YDR108W,YFR021W,YGL180W,YGR223C,YHR001W,YHR171W,YHR195W,YJL036W,YKR003W,YLR312C,YLR423C,YML001W,YMR159C,YNL223W,YNL242W,YNR007C,YOR237W,YPL100W,YPL120W,YPL149W,YPL166W,YPR049C,YPR185W	GO:0044804
cellular carbohydrate metabolic process	5.82258e-05	YAL017W,YBL058W,YBR001C,YBR038W,YBR056W,YBR126C,YBR149W,YBR229C,YCL039W,YCL040W,YCR036W,YDL021W,YDL078C,YDR001C,YDR028C,YDR074W,YDR099W,YDR248C,YDR255C,YDR287W,YDR315C,YDR477W,YDR511W,YDR516C,YEL011W,YEL012W,YEL058W,YER054C,YER059W,YER065C,YER133W,YER177W,YFR003C,YFR015C,YFR017C,YFR053C,YGL084C,YGL115W,YGL134W,YGL156W,YGL227W,YGR032W,YGR066C,YGR143W,YGR194C,YGR256W,YHL025W,YHR101C,YHR183W,YIL017C…	GO:0044262
cellular component organization	5.87655e-05	YAL002W,YAL005C,YAL008W,YAL015C,YAL016W,YAL030W,YAL034C,YAL044W-A,YAL047C,YAL048C,YAL051W,YAL054C,YAL055W,YAL068C,YAR007C,YAR019C,YAR020C,YAR027W,YAR029W,YBL003C,YBL007C,YBL022C,YBL047C,YBL050W,YBL058W,YBL059C-A,YBL067C,YBL078C,YBL091C-A,YBL103C,YBL108C-A,YBR009C,YBR010W,YBR024W,YBR037C,YBR038W,YBR043C,YBR044C,YBR045C,YBR056W,YBR059C,YBR066C,YBR067C,YBR086C,YBR088C,YBR089C-A,YBR097W,YBR098W,YBR10…	GO:0016043
autophagy	6.35648e-05	YAL008W,YBL050W,YBL058W,YBL078C,YBL103C,YBR097W,YBR109C,YBR128C,YBR131W,YBR139W,YBR254C,YCL038C,YCR068W,YCR079W,YDL019C,YDL077C,YDL113C,YDL126C,YDL137W,YDL149W,YDR022C,YDR080W,YDR108W,YDR173C,YDR246W,YDR435C,YDR477W,YER072W,YFL004W,YFL005W,YFL021W,YFL038C,YFR021W,YGL124C,YGL167C,YGL173C,YGL180W,YGR049W,YGR163W,YGR223C,YHL023C,YHR001W,YHR082C,YHR171W,YHR195W,YIL098C,YIL146C,YIL165C,YJL036W,YJL083W…	GO:0006914
lipid metabolic process	6.42186e-05	YAL051W,YBL091C-A,YBR003W,YBR026C,YBR036C,YBR041W,YBR058C-A,YBR070C,YBR086C,YBR109C,YBR110W,YBR161W,YBR177C,YBR183W,YBR204C,YCL004W,YCL026C-A,YCL052C,YCR048W,YCR068W,YDL057W,YDL078C,YDL142C,YDL193W,YDL216C,YDL237W,YDR018C,YDR036C,YDR096W,YDR173C,YDR182W,YDR284C,YDR287W,YDR294C,YDR319C,YDR373W,YDR434W,YDR503C,YER019W,YER024W,YER026C,YER044C,YER093C,YGL001C,YGL010W,YGL047W,YGL071W,YGL084C,YGL142C,Y…	GO:0006629
electron transport chain	6.93468e-05	Q0045,Q0105,Q0275,YBL045C,YCL035C,YCR004C,YDL010W,YDL067C,YDR178W,YDR513W,YDR529C,YEL024W,YEL039C,YER174C,YFL018C,YFR016C,YFR033C,YGL187C,YGL191W,YGR183C,YHR001W-A,YHR051W,YIL111W,YJL045W,YJL166W,YKL141W,YKL148C,YLL041C,YLR038C,YLR163C,YLR164W,YLR395C,YML120C,YMR118C,YMR256C,YNL052W,YNR074C,YOL071W,YOR065W,YPL017C,YPL059W,YPL091W,YPR097W,YPR140W,YPR191W	GO:0022900
purine-containing compound metabolic process	8.9458e-05	Q0045,Q0105,Q0275,YBL045C,YBL099W,YBR039W,YBR140C,YBR145W,YBR196C,YBR221C,YCL040W,YDL004W,YDL021W,YDL067C,YDL085W,YDL106C,YDL238C,YDR178W,YDR196C,YDR377W,YDR408C,YDR516C,YDR529C,YDR531W,YEL024W,YEL039C,YER178W,YFR033C,YFR053C,YGL187C,YGL191W,YGL248W,YGR183C,YHR001W-A,YHR051W,YIL033C,YIL111W,YIR027C,YIR028W,YIR029W,YIR031C,YIR032C,YJL005W,YJL045W,YJL103C,YJL166W,YJR121W,YJR133W,YKL016C,YKL067W,YKL…	GO:0072521
establishment of localization	0.00010315	Q0275,YAL002W,YAL005C,YAL022C,YAL030W,YAL047C,YAL055W,YAL067C,YAR007C,YBL007C,YBL030C,YBL040C,YBL047C,YBL050W,YBL075C,YBL078C,YBL089W,YBL099W,YBL102W,YBL106C,YBR008C,YBR024W,YBR037C,YBR039W,YBR041W,YBR043C,YBR054W,YBR059C,YBR097W,YBR109C,YBR128C,YBR131W,YBR132C,YBR137W,YBR147W,YBR170C,YBR201W,YBR214W,YBR227C,YBR235W,YBR241C,YBR254C,YBR287W,YBR294W,YBR302C,YCL001W,YCL027W,YCL034W,YCL038C,YCL040W,Y…	GO:0051234
ribonucleoside triphosphate metabolic process	0.000105241	Q0045,Q0105,Q0275,YBL045C,YBL099W,YBR039W,YBR145W,YBR196C,YBR221C,YCL040W,YDL004W,YDL021W,YDL067C,YDL085W,YDR178W,YDR377W,YDR516C,YDR529C,YEL024W,YEL039C,YER178W,YFR033C,YFR053C,YGL187C,YGL191W,YGR183C,YHR001W-A,YHR051W,YIL111W,YJL045W,YJL103C,YJL166W,YJR103W,YJR121W,YKL016C,YKL067W,YKL141W,YKL148C,YKL162C,YLR038C,YLR134W,YLR163C,YLR164W,YLR345W,YLR395C,YLR446W,YML081C-A,YML120C,YMR054W,YMR118C,Y…	GO:0009199
purine ribonucleotide metabolic process	0.0001115	Q0045,Q0105,Q0275,YBL045C,YBL099W,YBR039W,YBR140C,YBR145W,YBR196C,YBR221C,YCL040W,YDL004W,YDL021W,YDL067C,YDL085W,YDR178W,YDR196C,YDR377W,YDR408C,YDR516C,YDR529C,YDR531W,YEL024W,YEL039C,YER178W,YFR033C,YFR053C,YGL187C,YGL191W,YGL248W,YGR183C,YHR001W-A,YHR051W,YIL033C,YIL111W,YJL005W,YJL045W,YJL103C,YJL166W,YJR121W,YJR133W,YKL016C,YKL067W,YKL141W,YKL148C,YKL162C,YLR028C,YLR038C,YLR134W,YLR151C,YLR…	GO:0009150
cellular lipid metabolic process	0.000112167	YAL051W,YBL091C-A,YBR003W,YBR026C,YBR036C,YBR041W,YBR058C-A,YBR070C,YBR086C,YBR109C,YBR110W,YBR161W,YBR177C,YBR183W,YCL004W,YCL026C-A,YCL052C,YCR048W,YCR068W,YDL078C,YDL142C,YDL193W,YDL216C,YDR018C,YDR036C,YDR096W,YDR173C,YDR182W,YDR284C,YDR287W,YDR294C,YDR319C,YDR373W,YDR434W,YDR503C,YER019W,YER024W,YER026C,YER044C,YER093C,YGL001C,YGL010W,YGL047W,YGL071W,YGL084C,YGL142C,YGL181W,YGL205W,YGR007W,Y…	GO:0044255
purine nucleoside triphosphate metabolic process	0.000113472	Q0045,Q0105,Q0275,YBL045C,YBL099W,YBR039W,YBR145W,YBR196C,YBR221C,YCL040W,YDL004W,YDL021W,YDL067C,YDL085W,YDR178W,YDR377W,YDR516C,YDR529C,YEL024W,YEL039C,YER178W,YFR033C,YFR053C,YGL187C,YGL191W,YGR183C,YHR001W-A,YHR051W,YIL111W,YJL045W,YJL103C,YJL166W,YJR121W,YKL016C,YKL067W,YKL141W,YKL148C,YKL162C,YLR038C,YLR134W,YLR163C,YLR164W,YLR345W,YLR395C,YLR446W,YML081C-A,YML120C,YMR054W,YMR118C,YMR256C,Y…	GO:0009144
nucleoside triphosphate metabolic process	0.000125636	Q0045,Q0105,Q0275,YBL045C,YBL099W,YBR039W,YBR145W,YBR196C,YBR221C,YCL040W,YDL004W,YDL021W,YDL067C,YDL085W,YDR178W,YDR377W,YDR516C,YDR529C,YEL024W,YEL039C,YER178W,YFR033C,YFR053C,YGL187C,YGL191W,YGR183C,YHR001W-A,YHR051W,YIL111W,YJL045W,YJL103C,YJL166W,YJR057W,YJR103W,YJR121W,YKL016C,YKL067W,YKL141W,YKL148C,YKL162C,YLR038C,YLR134W,YLR163C,YLR164W,YLR345W,YLR395C,YLR446W,YML081C-A,YML120C,YMR054W,Y…	GO:0009141
organelle disassembly	0.000126198	YAL005C,YAL008W,YAR019C,YBL078C,YBL103C,YBR170C,YCR079W,YDL113C,YDL126C,YDL149W,YDR022C,YFL038C,YFR021W,YGL180W,YGR049W,YGR223C,YHR171W,YIL146C,YIL165C,YJL036W,YJL102W,YJR100C,YLL026W,YLR312C,YLR356W,YLR422W,YLR423C,YMR159C,YNL223W,YNL242W,YNR007C,YOR014W,YOR019W,YOR089C,YOR152C,YPL100W,YPL149W,YPL166W,YPR049C,YPR185W	GO:1903008
small molecule catabolic process	0.000139426	YAL044C,YAL051W,YBR006W,YBR018C,YBR145W,YBR177C,YBR208C,YBR222C,YCL064C,YCR036W,YDL078C,YDL168W,YDL174C,YDL215C,YDR036C,YDR148C,YDR248C,YDR272W,YDR287W,YDR305C,YDR368W,YDR421W,YDR530C,YDR533C,YDR538W,YDR539W,YER010C,YER111C,YFL018C,YFR047C,YGL084C,YGL156W,YGL205W,YGR019W,YGR087C,YGR194C,YHR037W,YHR104W,YHR139C,YIL049W,YIL101C,YIL160C,YJL060W,YJL068C,YJL176C,YJR019C,YJR030C,YJR096W,YJR148W,YKL106W…	GO:0044282
tricarboxylic acid cycle	0.000188684	YDL078C,YDR148C,YDR178W,YER065C,YFR049W,YGR244C,YIL125W,YIR031C,YJL045W,YKL085W,YKL141W,YKL148C,YLL041C,YLR164W,YLR174W,YLR304C,YMR118C,YNL009W,YNL037C,YOL071W,YOL126C,YOR136W,YOR142W,YPL262W,YPR001W	GO:0006099
citrate metabolic process	0.000188684	YDL078C,YDR148C,YDR178W,YER065C,YFR049W,YGR244C,YIL125W,YIR031C,YJL045W,YKL085W,YKL141W,YKL148C,YLL041C,YLR164W,YLR174W,YLR304C,YMR118C,YNL009W,YNL037C,YOL071W,YOL126C,YOR136W,YOR142W,YPL262W,YPR001W	GO:0006101
autophagy of mitochondrion	0.000201427	YAL008W,YBL078C,YBL103C,YCR079W,YDL113C,YDL149W,YDR022C,YFR021W,YGL180W,YGR049W,YGR223C,YHR171W,YIL146C,YIL165C,YJL036W,YJR100C,YLR356W,YLR422W,YLR423C,YMR159C,YNL223W,YNL242W,YNR007C,YOR019W,YPL100W,YPL149W,YPL166W,YPR049C,YPR185W	GO:0000422
mitochondrion disassembly	0.000201427	YAL008W,YBL078C,YBL103C,YCR079W,YDL113C,YDL149W,YDR022C,YFR021W,YGL180W,YGR049W,YGR223C,YHR171W,YIL146C,YIL165C,YJL036W,YJR100C,YLR356W,YLR422W,YLR423C,YMR159C,YNL223W,YNL242W,YNR007C,YOR019W,YPL100W,YPL149W,YPL166W,YPR049C,YPR185W	GO:0061726
mitochondrial respiratory chain complex assembly	0.000250559	YBL059C-A,YBR044C,YBR120C,YBR269C,YDR031W,YDR079W,YDR231C,YDR375C,YDR379C-A,YDR511W,YDR529C,YER058W,YFL046W,YGR112W,YGR174C,YGR183C,YIL157C,YJL003W,YJL062W-A,YJR034W,YKL053C-A,YKL137W,YLL009C,YLR038C,YLR077W,YLR218C,YML030W,YML129C,YMR150C,YOL071W,YPL215W	GO:0033108
cellular detoxification	0.000300227	YBL064C,YBR024W,YBR037C,YCL035C,YCR083W,YDL010W,YDL168W,YDR256C,YDR453C,YDR513W,YEL066W,YGR088W,YGR154C,YGR209C,YHR008C,YHR053C,YHR055C,YHR106W,YIL010W,YIR037W,YIR038C,YJL068C,YJR104C,YKL026C,YKR066C,YKR076W,YLR043C,YLR109W,YML028W,YPL091W,YPR193C	GO:1990748
ribose phosphate metabolic process	0.000384679	Q0045,Q0105,Q0275,YBL045C,YBL099W,YBR039W,YBR111C,YBR117C,YBR140C,YBR145W,YBR196C,YBR221C,YCL040W,YCR073W-A,YDL004W,YDL021W,YDL067C,YDL085W,YDR178W,YDR196C,YDR236C,YDR377W,YDR408C,YDR516C,YDR529C,YDR531W,YEL024W,YEL039C,YER178W,YFR007W,YFR033C,YFR053C,YGL187C,YGL191W,YGL248W,YGR043C,YGR183C,YGR205W,YGR248W,YGR256W,YHR001W-A,YHR051W,YHR183W,YIL033C,YIL111W,YJL005W,YJL045W,YJL103C,YJL166W,YJR103W,Y…	GO:0019693
cellular response to stress	0.00039813	YAL015C,YAL028W,YAR007C,YAR050W,YBL003C,YBL019W,YBL047C,YBL051C,YBL058W,YBL064C,YBL078C,YBR006W,YBR010W,YBR046C,YBR066C,YBR072W,YBR088C,YBR089C-A,YBR098W,YBR103W,YBR126C,YBR170C,YBR173C,YBR201W,YBR214W,YBR216C,YBR223C,YBR272C,YBR275C,YBR278W,YBR279W,YCL026C-A,YCL032W,YCL033C,YCL035C,YCL043C,YCL047C,YCL052C,YCR021C,YCR073C,YCR083W,YDL007W,YDL010W,YDL020C,YDL022W,YDL059C,YDL070W,YDL093W,YDL101C,YDL…	GO:0033554
protein localization to vacuole	0.000441952	YAL002W,YBL078C,YBR097W,YBR128C,YBR131W,YBR302C,YDL029W,YDL113C,YDL149W,YDL248W,YDR080W,YDR108W,YDR200C,YDR358W,YER040W,YFL038C,YFL062W,YFR021W,YGL005C,YGL095C,YGL104C,YGL124C,YGL180W,YGR066C,YGR141W,YGR163W,YHL002W,YHR136C,YHR171W,YJL036W,YJL083W,YJL178C,YJR102C,YJR126C,YJR161C,YKL103C,YKL124W,YKL219W,YKR001C,YKR014C,YKR019C,YKR020W,YKR035W-A,YLL040C,YLR119W,YLR240W,YLR417W,YML001W,YML132W,YMR00…	GO:0072665
cytochrome complex assembly	0.000469384	YBR024W,YBR037C,YBR120C,YDR031W,YDR079W,YDR231C,YDR375C,YDR529C,YER058W,YER141W,YFL046W,YGR112W,YGR174C,YGR183C,YIL157C,YJL003W,YJL062W-A,YJR034W,YKL087C,YKL137W,YLL009C,YLR038C,YLR077W,YLR218C,YML030W,YML129C,YOR037W,YPL132W,YPL215W	GO:0017004
ribonucleotide metabolic process	0.0005077	Q0045,Q0105,Q0275,YBL045C,YBL099W,YBR039W,YBR140C,YBR145W,YBR196C,YBR221C,YCL040W,YDL004W,YDL021W,YDL067C,YDL085W,YDR178W,YDR196C,YDR236C,YDR377W,YDR408C,YDR516C,YDR529C,YDR531W,YEL024W,YEL039C,YER178W,YFR007W,YFR033C,YFR053C,YGL187C,YGL191W,YGL248W,YGR183C,YGR205W,YHR001W-A,YHR051W,YIL033C,YIL111W,YJL005W,YJL045W,YJL103C,YJL166W,YJR103W,YJR121W,YJR133W,YKL016C,YKL067W,YKL141W,YKL148C,YKL162C,YLR…	GO:0009259
response to toxic substance	0.000512056	YAR050W,YBL064C,YBR024W,YBR037C,YCL035C,YCR021C,YCR083W,YDL010W,YDL168W,YDL190C,YDR256C,YDR453C,YDR513W,YEL066W,YER028C,YGR088W,YGR154C,YGR209C,YHL010C,YHR008C,YHR053C,YHR055C,YHR106W,YIL010W,YIR037W,YIR038C,YJL068C,YJL101C,YJR104C,YKL026C,YKL062W,YKR066C,YKR076W,YLR043C,YLR109W,YML028W,YML070W,YMR037C,YMR074C,YNL241C,YOL002C,YOL052C-A,YOL081W,YPL091W,YPL270W,YPR026W,YPR193C	GO:0009636
purine nucleotide metabolic process	0.000595229	Q0045,Q0105,Q0275,YBL045C,YBL099W,YBR039W,YBR140C,YBR145W,YBR196C,YBR221C,YCL040W,YDL004W,YDL021W,YDL067C,YDL085W,YDR178W,YDR196C,YDR377W,YDR408C,YDR516C,YDR529C,YDR531W,YEL024W,YEL039C,YER178W,YFR033C,YFR053C,YGL187C,YGL191W,YGL248W,YGR183C,YHR001W-A,YHR051W,YIL033C,YIL111W,YJL005W,YJL045W,YJL103C,YJL166W,YJR121W,YJR133W,YKL016C,YKL067W,YKL141W,YKL148C,YKL162C,YLR028C,YLR038C,YLR134W,YLR151C,YLR…	GO:0006163
tricarboxylic acid metabolic process	0.000657778	YDL078C,YDR148C,YDR178W,YER065C,YFR049W,YGR244C,YIL125W,YIR031C,YJL045W,YKL085W,YKL141W,YKL148C,YLL041C,YLR164W,YLR174W,YLR304C,YMR118C,YNL009W,YNL037C,YOL071W,YOL126C,YOR136W,YOR142W,YPL262W,YPR001W	GO:0072350
detoxification	0.000772334	YBL064C,YBR024W,YBR037C,YCL035C,YCR083W,YDL010W,YDL168W,YDR256C,YDR453C,YDR513W,YEL066W,YGR088W,YGR154C,YGR209C,YHR008C,YHR053C,YHR055C,YHR106W,YIL010W,YIR037W,YIR038C,YJL068C,YJR104C,YKL026C,YKR066C,YKR076W,YLR043C,YLR109W,YML028W,YPL091W,YPR193C	GO:0098754
fungal-type cell wall organization	0.000880633	YAL068C,YAR020C,YBL108C-A,YBR038W,YBR043C,YBR045C,YBR056W,YBR067C,YBR301W,YCL048W,YCL051W,YCR032W,YCR045C,YCR104W,YDL029W,YDL093W,YDL222C,YDL239C,YDR027C,YDR055W,YDR077W,YDR273W,YDR293C,YDR307W,YDR477W,YDR542W,YEL049W,YER003C,YER011W,YER093C,YER150W,YFL039C,YFR039C,YGL228W,YGL261C,YGR023W,YGR032W,YGR143W,YGR189C,YGR197C,YGR199W,YGR225W,YGR279C,YGR294W,YHL046C,YHR139C,YIL011W,YIL176C,YIR039C,YIR04…	GO:0031505
cellular aldehyde metabolic process	0.00115006	YBR035C,YBR117C,YBR196C,YCR073W-A,YCR107W,YDL021W,YDL078C,YDL168W,YDL243C,YDR272W,YDR533C,YER065C,YFL056C,YFL057C,YGR043C,YGR248W,YGR256W,YHR183W,YIR031C,YJL068C,YJR155W,YLR174W,YML004C,YMR095C,YMR096W,YMR110C,YMR170C,YMR280C,YMR322C,YNL009W,YNL241C,YNL274C,YNL331C,YNL334C,YNR034W,YOL165C,YOR040W,YOR391C,YPL280W	GO:0006081
vesicle-mediated transport	0.00129384	YAL002W,YAL005C,YAL030W,YBL007C,YBL040C,YBL047C,YBL050W,YBL078C,YBL102W,YBL106C,YBR059C,YBR097W,YBR109C,YBR131W,YBR214W,YBR254C,YBR302C,YCL001W,YCL027W,YCL034W,YCR009C,YCR030C,YCR094W,YDL018C,YDL019C,YDL072C,YDL077C,YDL091C,YDL099W,YDL113C,YDL137W,YDL146W,YDL222C,YDL231C,YDL234C,YDL248W,YDR003W,YDR027C,YDR069C,YDR080W,YDR084C,YDR100W,YDR108W,YDR122W,YDR141C,YDR182W,YDR246W,YDR264C,YDR320C,YDR358W…	GO:0016192
chemical homeostasis	0.00137448	YAL008W,YAL048C,YAL056W,YBR024W,YBR036C,YBR037C,YBR043C,YBR204C,YBR235W,YBR294W,YCL017C,YCL040W,YDL035C,YDL120W,YDL128W,YDL142C,YDL194W,YDR027C,YDR089W,YDR107C,YDR202C,YDR270W,YDR328C,YDR376W,YDR436W,YDR456W,YDR492W,YDR506C,YDR516C,YDR534C,YEL051W,YER020W,YER037W,YER053C,YER133W,YER174C,YFR003C,YFR053C,YGL006W,YGL071W,YGL095C,YGL166W,YGL167C,YGL205W,YGL248W,YGR029W,YGR038W,YGR092W,YGR257C,YHR039C…	GO:0048878
response to oxygen-containing compound	0.00180624	YAL056W,YAR050W,YBL103C,YBR126C,YCL043C,YCR021C,YDL035C,YDL168W,YDL190C,YDL194W,YDR001C,YDR256C,YDR541C,YER020W,YER028C,YGL248W,YGR008C,YGR088W,YGR163W,YHL010C,YHR008C,YHR053C,YHR055C,YHR106W,YHR135C,YIL036W,YJL068C,YJL101C,YJL144W,YJR104C,YKL062W,YKL126W,YKR066C,YLL026W,YML007W,YML028W,YMR037C,YMR074C,YMR119W,YMR175W,YNL008C,YNL134C,YNL159C,YNL190W,YNL241C,YNR074C,YOL052C-A,YOL081W,YOL116W,YOR01…	GO:1901700
organelle inheritance	0.00225555	YAL048C,YBR097W,YDL006W,YDL029W,YDL065C,YDL204W,YDL239C,YDR150W,YDR320C,YDR329C,YER008C,YFL039C,YGL023C,YGL095C,YGR132C,YGR209C,YGR231C,YHR194W,YIL062C,YIL138C,YJR065C,YKL013C,YLL001W,YLR043C,YLR190W,YLR370C,YML001W,YML104C,YMR072W,YMR204C,YNL079C,YNL304W,YNR035C,YOR036W,YOR089C,YOR147W,YOR165W,YPR028W,YPR055W,YPR083W	GO:0048308
protein localization by the Cvt pathway	0.00232306	YBL078C,YBR128C,YBR131W,YDL029W,YDL113C,YDL149W,YDR080W,YDR108W,YER040W,YFL038C,YFR021W,YGL005C,YGL095C,YGL124C,YGL180W,YHR171W,YJL036W,YJL083W,YJL178C,YKL103C,YKR019C,YLR240W,YLR417W,YML001W,YMR159C,YNL097C,YNL098C,YNL223W,YNL242W,YNR007C,YOL018C,YOL082W,YOR036W,YOR357C,YPL100W,YPL120W,YPL149W,YPL154C,YPR049C,YPR185W	GO:0032258
transport	0.00257494	Q0275,YAL002W,YAL005C,YAL022C,YAL030W,YAL047C,YAL055W,YAL067C,YBL007C,YBL030C,YBL040C,YBL047C,YBL050W,YBL075C,YBL078C,YBL089W,YBL099W,YBL102W,YBL106C,YBR008C,YBR024W,YBR037C,YBR039W,YBR041W,YBR043C,YBR054W,YBR059C,YBR097W,YBR109C,YBR128C,YBR131W,YBR132C,YBR137W,YBR147W,YBR170C,YBR201W,YBR214W,YBR227C,YBR235W,YBR241C,YBR254C,YBR287W,YBR294W,YBR302C,YCL001W,YCL027W,YCL034W,YCL038C,YCL040W,YCR009C,Y…	GO:0006810
vacuolar transport	0.00268219	YAL002W,YBL078C,YBR097W,YBR131W,YBR147W,YBR235W,YBR302C,YCL038C,YDL248W,YDR027C,YDR107C,YDR200C,YDR358W,YDR490C,YER072W,YER119C,YFL004W,YFL062W,YFR021W,YGL023C,YGL095C,YGL104C,YGL124C,YGR066C,YGR141W,YHL002W,YHL019C,YHR001W,YHR136C,YJL036W,YJL049W,YJL059W,YJR001W,YJR044C,YJR102C,YJR125C,YJR126C,YJR161C,YKL002W,YKL041W,YKL124W,YKL135C,YKL146W,YKL219W,YKR001C,YKR014C,YKR020W,YKR035W-A,YLL040C,YLR11…	GO:0007034
proteasome assembly	0.00293107	YBR173C,YBR272C,YDL007W,YDL097C,YDL110C,YDR363W-A,YDR394W,YDR427W,YFR004W,YFR050C,YFR052W,YGL004C,YGL048C,YGR135W,YGR232W,YHL030W,YHR200W,YIL007C,YIL075C,YKL145W,YKL206C,YMR186W,YMR191W,YOR117W,YOR259C,YPL240C,YPR103W	GO:0043248
glycogen biosynthetic process	0.00302566	YAL017W,YEL011W,YER059W,YFR015C,YFR017C,YGL134W,YIL045W,YIL050W,YJL137C,YKL035W,YKL127W,YKR058W,YLR258W,YLR273C,YMR105C,YMR311C,YPL031C,YPL219W,YPR184W	GO:0005978
monosaccharide metabolic process	0.00336364	YAL017W,YBR018C,YBR053C,YBR145W,YBR196C,YCL039W,YCL040W,YCR036W,YDL021W,YDL085W,YDR255C,YDR368W,YDR477W,YDR511W,YEL012W,YER059W,YFR017C,YFR053C,YGL059W,YGL115W,YGL134W,YGL156W,YGL227W,YGR066C,YGR194C,YHR104W,YIL017C,YIL042C,YIL045W,YIL050W,YIL097W,YIL107C,YJL089W,YJL103C,YJL155C,YJR030C,YJR096W,YKL038W,YKL127W,YKR097W,YLR070C,YLR081W,YLR134W,YLR189C,YLR273C,YLR345W,YLR377C,YML028W,YML051W,YMR105C…	GO:0005996
mitochondrion inheritance	0.00374299	YAL048C,YDL006W,YDL029W,YDL239C,YDR150W,YFL039C,YGR132C,YGR231C,YHR194W,YIL062C,YIL138C,YJR065C,YKL013C,YLL001W,YLR190W,YLR370C,YML104C,YMR072W,YNL079C,YNL304W,YNR035C,YOR147W,YPR083W	GO:0000001
fungal-type cell wall organization or biogenesis	0.00438158	YAL068C,YAR020C,YBL108C-A,YBR038W,YBR043C,YBR045C,YBR056W,YBR067C,YBR229C,YBR301W,YCL048W,YCL051W,YCR032W,YCR045C,YCR104W,YDL029W,YDL093W,YDL222C,YDL239C,YDR027C,YDR055W,YDR077W,YDR099W,YDR273W,YDR293C,YDR307W,YDR477W,YDR542W,YEL049W,YEL058W,YER003C,YER011W,YER093C,YER150W,YER177W,YFL039C,YFR039C,YGL228W,YGL261C,YGR023W,YGR032W,YGR143W,YGR189C,YGR197C,YGR199W,YGR225W,YGR279C,YGR294W,YHL027W,YHL04…	GO:0071852
purine nucleoside monophosphate metabolic process	0.00730574	Q0045,Q0105,Q0275,YBL045C,YBL099W,YBR039W,YBR145W,YBR196C,YBR221C,YCL040W,YDL004W,YDL021W,YDL067C,YDL085W,YDR178W,YDR377W,YDR408C,YDR516C,YDR529C,YEL024W,YEL039C,YER178W,YFR033C,YFR053C,YGL187C,YGL191W,YGR183C,YHR001W-A,YHR051W,YIL111W,YJL045W,YJL103C,YJL166W,YJR121W,YJR133W,YKL016C,YKL141W,YKL148C,YKL162C,YLR028C,YLR038C,YLR134W,YLR163C,YLR164W,YLR345W,YLR395C,YLR446W,YML035C,YML081C-A,YML120C,Y…	GO:0009126
purine ribonucleoside monophosphate metabolic process	0.00730574	Q0045,Q0105,Q0275,YBL045C,YBL099W,YBR039W,YBR145W,YBR196C,YBR221C,YCL040W,YDL004W,YDL021W,YDL067C,YDL085W,YDR178W,YDR377W,YDR408C,YDR516C,YDR529C,YEL024W,YEL039C,YER178W,YFR033C,YFR053C,YGL187C,YGL191W,YGR183C,YHR001W-A,YHR051W,YIL111W,YJL045W,YJL103C,YJL166W,YJR121W,YJR133W,YKL016C,YKL141W,YKL148C,YKL162C,YLR028C,YLR038C,YLR134W,YLR163C,YLR164W,YLR345W,YLR395C,YLR446W,YML035C,YML081C-A,YML120C,Y…	GO:0009167
cellular oxidant detoxification	0.00732475	YBL064C,YBR024W,YBR037C,YCL035C,YCR083W,YDL010W,YDR256C,YDR453C,YDR513W,YGR088W,YGR154C,YGR209C,YHR008C,YHR053C,YHR055C,YHR106W,YIL010W,YIR037W,YIR038C,YJR104C,YKL026C,YKR066C,YKR076W,YLR043C,YLR109W,YML028W,YPL091W	GO:0098869
cellular response to oxygen-containing compound	0.00788818	YAL056W,YAR050W,YBL103C,YBR126C,YCR021C,YDL035C,YDL168W,YDL190C,YDL194W,YDR001C,YER020W,YGL248W,YGR008C,YGR163W,YHR008C,YHR053C,YHR055C,YHR106W,YHR135C,YIL036W,YJL068C,YJL144W,YJR104C,YKL062W,YKL126W,YLL026W,YMR037C,YMR074C,YMR119W,YMR175W,YNL008C,YNL159C,YNL190W,YOL052C-A,YOL081W,YOL116W,YOR018W,YOR113W,YPL270W,YPR026W	GO:1901701
cellular response to extracellular stimulus	0.00892445	YAL051W,YBL078C,YBR066C,YBR126C,YBR214W,YDR001C,YDR028C,YDR169C,YDR294C,YDR443C,YDR477W,YDR533C,YEL060C,YER028C,YER037W,YER040W,YER184C,YFL021W,YGL013C,YGL071W,YGL208W,YGL237C,YGL252C,YGR008C,YGR023W,YGR163W,YHL023C,YHR171W,YIL033C,YIL036W,YIL154C,YJL083W,YJL089W,YJL103C,YJL141C,YJL144W,YJL176C,YJL206C,YJR102C,YJR138W,YKL038W,YKL062W,YKL100C,YKR019C,YKR034W,YLR256W,YLR270W,YLR417W,YML028W,YMR037C…	GO:0031668
cellular response to external stimulus	0.00892445	YAL051W,YBL078C,YBR066C,YBR126C,YBR214W,YDR001C,YDR028C,YDR169C,YDR294C,YDR443C,YDR477W,YDR533C,YEL060C,YER028C,YER037W,YER040W,YER184C,YFL021W,YGL013C,YGL071W,YGL208W,YGL237C,YGL252C,YGR008C,YGR023W,YGR163W,YHL023C,YHR171W,YIL033C,YIL036W,YIL154C,YJL083W,YJL089W,YJL103C,YJL141C,YJL144W,YJL176C,YJL206C,YJR102C,YJR138W,YKL038W,YKL062W,YKL100C,YKR019C,YKR034W,YLR256W,YLR270W,YLR417W,YML028W,YMR037C…	GO:0071496
macromolecule catabolic process	0.0100262	YAL005C,YBL022C,YBL041W,YBL058W,YBL067C,YBL075C,YBL084C,YBR056W,YBR062C,YBR094W,YBR139W,YBR170C,YBR173C,YBR201W,YBR212W,YBR227C,YBR273C,YBR280C,YBR286W,YBR302C,YCL039W,YCL043C,YCL047C,YCL052C,YCR076C,YDL007W,YDL008W,YDL093W,YDL097C,YDL126C,YDL132W,YDL139C,YDL147W,YDL175C,YDL190C,YDL248W,YDR028C,YDR069C,YDR131C,YDR177W,YDR219C,YDR255C,YDR273W,YDR293C,YDR306C,YDR307W,YDR315C,YDR328C,YDR330W,YDR358W…	GO:0009057
phosphorylation	0.0106996	Q0045,Q0105,Q0275,YAL017W,YAL056W,YAR019C,YBL045C,YBL056W,YBR059C,YBR097W,YBR103W,YBR196C,YBR221C,YBR279W,YCL032W,YCL040W,YCL051W,YCR036W,YCR073C,YCR091W,YDL006W,YDL021W,YDL025C,YDL067C,YDL101C,YDL159W,YDL214C,YDR079C-A,YDR122W,YDR168W,YDR173C,YDR178W,YDR196C,YDR236C,YDR248C,YDR287W,YDR315C,YDR373W,YDR460W,YDR466W,YDR477W,YDR490C,YDR516C,YDR529C,YDR531W,YEL024W,YEL039C,YEL041W,YER027C,YER059W,YER…	GO:0016310
mitochondrion distribution	0.0108513	YAL048C,YDL006W,YDL029W,YDL239C,YDR150W,YFL039C,YGR132C,YGR231C,YHR194W,YIL062C,YIL138C,YJR065C,YKL013C,YLL001W,YLR190W,YLR370C,YML104C,YMR072W,YNL079C,YNL304W,YNR035C,YOR147W,YPR083W	GO:0048311
actin cytoskeleton organization	0.0114408	YAR019C,YBL007C,YBR038W,YBR059C,YBR234C,YCL034W,YCR009C,YCR030C,YCR088W,YDL029W,YDL134C,YDL135C,YDL188C,YDL222C,YDR063W,YDR129C,YER093C,YER133W,YER155C,YER174C,YFL039C,YFR024C-A,YGL160W,YGR080W,YHR016C,YHR158C,YIL034C,YIL041W,YIL062C,YIL105C,YIL129C,YIL135C,YIL138C,YIR003W,YJL020C,YJL128C,YJR065C,YJR125C,YKL007W,YKL013C,YKL129C,YKR001C,YKR055W,YLL021W,YLL050C,YLR006C,YLR206W,YLR337C,YLR370C,YML05…	GO:0030036
actin filament organization	0.0122434	YBL007C,YBR059C,YBR234C,YCL034W,YCR009C,YCR088W,YDL029W,YDL134C,YDL135C,YDL188C,YDR063W,YDR129C,YFR024C-A,YGR080W,YHR016C,YHR158C,YIL034C,YIL062C,YIL105C,YIL129C,YIL138C,YIR003W,YJL020C,YJL128C,YJR065C,YJR125C,YKL007W,YKL013C,YKL129C,YKR055W,YLL050C,YLR206W,YLR337C,YLR370C,YMR109W,YNL079C,YNL084C,YNL090W,YNL116W,YNL138W,YNL243W,YNL271C,YNR035C,YOR122C,YOR181W,YOR329C,YOR367W,YPL242C,YPR154W	GO:0007015
regulation of glucose metabolic process	0.0127521	YAL017W,YCL039W,YDR255C,YDR477W,YDR511W,YEL012W,YER059W,YFR017C,YGL115W,YGL134W,YGL227W,YGR066C,YIL017C,YIL045W,YIL050W,YIL097W,YJL089W,YJL103C,YLR273C,YML028W,YMR135C,YMR280C,YPL031C,YPL219W	GO:0010906
cell communication	0.0129217	YAL051W,YAL056W,YBL047C,YBL056W,YBL078C,YBL103C,YBR066C,YBR097W,YBR103W,YBR126C,YBR140C,YBR214W,YBR270C,YCL032W,YCR038C,YCR073C,YCR091W,YDL006W,YDL025C,YDL035C,YDL057W,YDL077C,YDL101C,YDL135C,YDL159W,YDL194W,YDL214C,YDL216C,YDR001C,YDR028C,YDR085C,YDR099W,YDR122W,YDR168W,YDR169C,YDR200C,YDR264C,YDR284C,YDR287W,YDR294C,YDR373W,YDR379W,YDR411C,YDR443C,YDR466W,YDR477W,YDR490C,YDR503C,YDR533C,YEL060C…	GO:0007154
proteasomal ubiquitin-independent protein catabolic process	0.0144196	YBL041W,YER012W,YER094C,YFR050C,YGL011C,YGR135W,YGR253C,YJL001W,YML092C,YMR314W,YOL038W,YOR157C,YOR362C,YPR103W	GO:0010499
response to extracellular stimulus	0.0144312	YAL051W,YBL078C,YBR066C,YBR126C,YBR214W,YCR009C,YDR001C,YDR028C,YDR096W,YDR169C,YDR294C,YDR443C,YDR477W,YDR533C,YEL060C,YER028C,YER037W,YER040W,YER184C,YFL021W,YGL013C,YGL071W,YGL208W,YGL237C,YGL252C,YGR008C,YGR023W,YGR163W,YHL023C,YHR171W,YIL033C,YIL036W,YIL154C,YJL083W,YJL089W,YJL103C,YJL141C,YJL144W,YJL176C,YJL206C,YJR102C,YJR138W,YKL038W,YKL062W,YKL100C,YKR019C,YKR034W,YLR256W,YLR270W,YLR417W…	GO:0009991
cell redox homeostasis	0.014445	YBL064C,YBR024W,YCL035C,YCL043C,YCR083W,YDL010W,YDR453C,YDR513W,YDR518W,YER174C,YFL018C,YFR016C,YGR209C,YHR106W,YIL010W,YLR043C,YLR109W,YML028W,YNL055C,YOL088C,YOR288C,YPL017C,YPL059W,YPL091W,YPR194C	GO:0045454
mitochondrion localization	0.014445	YAL048C,YDL006W,YDL029W,YDL239C,YDR150W,YFL039C,YGR132C,YGR231C,YHR194W,YIL062C,YIL138C,YIR003W,YJR065C,YJR091C,YKL013C,YLL001W,YLR190W,YLR370C,YML104C,YMR072W,YNL079C,YNL304W,YNR035C,YOR147W,YPR083W	GO:0051646
positive regulation of protein complex assembly	0.0149515	YBL007C,YBR234C,YCR088W,YDL007W,YDL029W,YDR016C,YDR063W,YDR201W,YDR320C-A,YDR394W,YDR490C,YER058W,YGL048C,YGL066W,YGL095C,YGL173C,YGL207W,YGR113W,YIL062C,YJL020C,YJR065C,YKL013C,YKL025C,YKL052C,YKL129C,YKL145W,YLR337C,YLR370C,YML029W,YML069W,YMR109W,YNL100W,YNL271C,YNR035C,YOL100W,YOR117W,YOR181W,YOR259C,YPR154W	GO:0031334
actin polymerization or depolymerization	0.0158885	YBL007C,YBR234C,YCR088W,YDL029W,YDR063W,YGR080W,YIL034C,YIL062C,YIL138C,YIR003W,YJL020C,YJR065C,YKL007W,YKL013C,YKL129C,YLL050C,YLR337C,YLR370C,YMR109W,YNL079C,YNL138W,YNL271C,YNR035C,YOR122C,YOR181W,YPR154W	GO:0008154
regulation of protein complex assembly	0.0187262	YAL002W,YBL007C,YBR234C,YCR088W,YDL007W,YDL029W,YDL077C,YDR016C,YDR063W,YDR080W,YDR201W,YDR202C,YDR320C-A,YDR328C,YDR394W,YDR490C,YER027C,YER058W,YFL029C,YFR046C,YGL048C,YGL066W,YGL095C,YGL173C,YGL207W,YGL208W,YGR080W,YGR113W,YIL033C,YIL034C,YIL062C,YIL068C,YIR003W,YJL020C,YJL164C,YJR033C,YJR065C,YKL007W,YKL013C,YKL025C,YKL052C,YKL108W,YKL129C,YKL145W,YLR337C,YLR370C,YML029W,YML069W,YMR109W,YMR23…	GO:0043254
cellular glucan metabolic process	0.0231228	YAL017W,YBL058W,YBR056W,YBR229C,YDR028C,YDR099W,YEL011W,YER054C,YER059W,YER133W,YER177W,YFR003C,YFR015C,YFR017C,YGL134W,YGR032W,YGR143W,YHR101C,YIL045W,YIL050W,YIL099W,YJL034W,YJL137C,YKL035W,YKL127W,YKR058W,YLR258W,YLR273C,YLR300W,YMR105C,YMR164C,YMR306W,YMR311C,YNR032W,YOL116W,YPL031C,YPL219W,YPR049C,YPR160W,YPR165W,YPR184W	GO:0006073
glucan metabolic process	0.0231228	YAL017W,YBL058W,YBR056W,YBR229C,YDR028C,YDR099W,YEL011W,YER054C,YER059W,YER133W,YER177W,YFR003C,YFR015C,YFR017C,YGL134W,YGR032W,YGR143W,YHR101C,YIL045W,YIL050W,YIL099W,YJL034W,YJL137C,YKL035W,YKL127W,YKR058W,YLR258W,YLR273C,YLR300W,YMR105C,YMR164C,YMR306W,YMR311C,YNR032W,YOL116W,YPL031C,YPL219W,YPR049C,YPR160W,YPR165W,YPR184W	GO:0044042
cellular chemical homeostasis	0.0257766	YAL056W,YBR024W,YBR036C,YBR037C,YBR294W,YCL017C,YCL040W,YDL035C,YDL120W,YDL128W,YDL142C,YDL194W,YDR027C,YDR089W,YDR107C,YDR202C,YDR270W,YDR328C,YDR376W,YDR436W,YDR456W,YDR492W,YDR506C,YDR516C,YEL051W,YER020W,YER053C,YER133W,YER174C,YFR003C,YFR053C,YGL006W,YGL071W,YGL095C,YGL166W,YGL167C,YGL248W,YGR029W,YGR038W,YGR092W,YGR257C,YHR039C-A,YHR135C,YHR175W,YHR194W,YJL059W,YJL093C,YJL165C,YJR033C,YJR04…	GO:0055082
external encapsulating structure organization	0.0269478	YAL068C,YAR020C,YBL108C-A,YBR038W,YBR043C,YBR045C,YBR056W,YBR067C,YBR301W,YCL048W,YCL051W,YCR032W,YCR045C,YCR104W,YDL029W,YDL093W,YDL222C,YDL239C,YDR027C,YDR055W,YDR077W,YDR125C,YDR273W,YDR293C,YDR307W,YDR477W,YDR542W,YEL049W,YEL058W,YER003C,YER011W,YER093C,YER150W,YFL039C,YFR039C,YGL228W,YGL261C,YGR023W,YGR032W,YGR143W,YGR189C,YGR197C,YGR199W,YGR225W,YGR279C,YGR294W,YHL028W,YHL043W,YHL046C,YHR10…	GO:0045229
cell wall organization	0.0269478	YAL068C,YAR020C,YBL108C-A,YBR038W,YBR043C,YBR045C,YBR056W,YBR067C,YBR301W,YCL048W,YCL051W,YCR032W,YCR045C,YCR104W,YDL029W,YDL093W,YDL222C,YDL239C,YDR027C,YDR055W,YDR077W,YDR125C,YDR273W,YDR293C,YDR307W,YDR477W,YDR542W,YEL049W,YEL058W,YER003C,YER011W,YER093C,YER150W,YFL039C,YFR039C,YGL228W,YGL261C,YGR023W,YGR032W,YGR143W,YGR189C,YGR197C,YGR199W,YGR225W,YGR279C,YGR294W,YHL028W,YHL043W,YHL046C,YHR10…	GO:0071555
actin filament-based process	0.0323578	YAR019C,YBL007C,YBR038W,YBR059C,YBR234C,YCL034W,YCR009C,YCR030C,YCR088W,YDL029W,YDL134C,YDL135C,YDL188C,YDL222C,YDR063W,YDR129C,YER093C,YER133W,YER155C,YER174C,YFL039C,YFR024C-A,YGL160W,YGR080W,YHR016C,YHR158C,YIL034C,YIL041W,YIL062C,YIL105C,YIL129C,YIL135C,YIL138C,YIR003W,YJL020C,YJL128C,YJR065C,YJR125C,YKL007W,YKL013C,YKL129C,YKR001C,YKR055W,YLL021W,YLL050C,YLR006C,YLR206W,YLR337C,YLR370C,YML05…	GO:0030029
protein polymerization	0.0333872	YAL047C,YBL007C,YBR234C,YCR088W,YDL029W,YDR016C,YDR063W,YDR092W,YDR201W,YDR320C-A,YDR356W,YER018C,YGL087C,YGL093W,YGL141W,YGR080W,YGR113W,YIL034C,YIL062C,YIR003W,YJL020C,YJR065C,YKL007W,YKL010C,YKL013C,YKL052C,YKL129C,YKR001C,YLL001W,YLR032W,YLR212C,YLR337C,YLR370C,YMR109W,YNL126W,YNL271C,YNR035C,YOR122C,YOR181W,YOR211C,YPL017C,YPL155C,YPR154W	GO:0051258
aldehyde catabolic process	0.0359751	YDL168W,YDR272W,YDR533C,YJL068C,YML004C,YMR110C,YMR322C,YNL274C,YOR040W,YOR391C,YPL280W	GO:0046185
proteasome regulatory particle assembly	0.0359751	YBR272C,YDL007W,YDL110C,YDR394W,YGL004C,YGL048C,YGR232W,YIL007C,YKL145W,YOR117W,YOR259C	GO:0070682
vacuole organization	0.0359768	YAL002W,YBL050W,YBL058W,YBL078C,YBR097W,YBR109C,YDL077C,YDL135C,YDL149W,YDL234C,YDR080W,YDR108W,YDR229W,YER072W,YFL004W,YFL038C,YFL039C,YFR021W,YGL023C,YGL095C,YGL180W,YGR209C,YGR223C,YHL023C,YHR138C,YIL041W,YIL138C,YJL059W,YJL178C,YJR138W,YKL196C,YLL015W,YLR043C,YLR093C,YLR423C,YML001W,YMR159C,YMR165C,YMR231W,YNL015W,YNL079C,YNL223W,YNL242W,YNL323W,YNR007C,YOR036W,YOR089C,YPL100W,YPL120W,YPL149W…	GO:0007033
negative regulation of molecular function	0.0361323	YAL056W,YBL056W,YBR054W,YBR170C,YCL051W,YCR021C,YCR030C,YDL006W,YDL126C,YDL130W-A,YDL181W,YDR033W,YDR099W,YDR386W,YER174C,YER177W,YFR003C,YFR017C,YGL048C,YGL059W,YGL248W,YGR048W,YGR086C,YGR246C,YHR136C,YHR138C,YIL033C,YIL113W,YJR066W,YKL010C,YKL117W,YKL193C,YLR011W,YLR079W,YLR178C,YML051W,YML058W,YML109W,YMR174C,YMR258C,YMR311C,YNL015W,YNL307C,YOL025W,YOR027W,YOR054C,YOR173W,YOR208W,YPL004C,YPL01…	GO:0044092
respiratory chain complex IV assembly	0.0383429	YBR024W,YBR037C,YDR031W,YDR079W,YDR231C,YER058W,YER141W,YFL046W,YGR112W,YIL157C,YJL003W,YJL062W-A,YJR034W,YKL137W,YLL009C,YLR038C,YLR218C,YML030W,YML129C,YPL132W	GO:0008535
response to external stimulus	0.0470898	YAL051W,YBL078C,YBR066C,YBR126C,YBR214W,YCR009C,YDR001C,YDR028C,YDR096W,YDR169C,YDR294C,YDR443C,YDR477W,YDR533C,YEL060C,YER028C,YER037W,YER040W,YER184C,YFL021W,YGL013C,YGL071W,YGL208W,YGL237C,YGL252C,YGR008C,YGR023W,YGR163W,YHL023C,YHR171W,YIL033C,YIL036W,YIL154C,YJL083W,YJL089W,YJL103C,YJL141C,YJL144W,YJL176C,YJL206C,YJR102C,YJR138W,YKL038W,YKL062W,YKL100C,YKR019C,YKR034W,YLR256W,YLR270W,YLR417W…	GO:0009605
Arp2/3 complex-mediated actin nucleation	0.0493563	YBL007C,YBR234C,YCR088W,YDL029W,YDR063W,YIL062C,YJL020C,YJR065C,YKL013C,YKL129C,YLR337C,YLR370C,YMR109W,YNR035C,YOR181W,YPR154W	GO:0034314

## Sheet: Cluster3
GO Term	Adjusted p-value	Matches	GO Term ID
regulation of gene expression	0.00867047	YAR003W,YBR167C,YBR257W,YBR297W,YCL055W,YCR033W,YCR040W,YCR042C,YCR059C,YCR077C,YDL013W,YDL069C,YDL080C,YDL160C,YDL207W,YDR034C,YDR073W,YDR081C,YDR123C,YDR159W,YDR176W,YDR191W,YDR217C,YDR227W,YDR370C,YDR385W,YDR439W,YEL044W,YER069W,YER107C,YER161C,YFR034C,YGL019W,YGL025C,YGL043W,YGL112C,YGL127C,YGL150C,YGL162W,YGL194C,YGL222C,YGL244W,YGL254W,YGR002C,YGR116W,YGR252W,YGR271W,YHR099W,YHR119W,YHR206W…	GO:0010468
'de novo' IMP biosynthetic process	0.0129018	YAR015W,YGL234W,YGR061C,YLR359W,YMR120C,YOR128C	GO:0006189
regulation of cellular biosynthetic process	0.0163353	YAR003W,YBR129C,YBR297W,YCL055W,YCR033W,YCR040W,YCR042C,YCR059C,YCR077C,YDL013W,YDL069C,YDL080C,YDL160C,YDL207W,YDR034C,YDR073W,YDR081C,YDR123C,YDR159W,YDR176W,YDR191W,YDR217C,YDR227W,YDR385W,YDR439W,YEL044W,YER069W,YER161C,YFR034C,YGL019W,YGL025C,YGL043W,YGL112C,YGL127C,YGL150C,YGL162W,YGL194C,YGL222C,YGL244W,YGL254W,YGR002C,YGR116W,YGR252W,YGR271W,YHR099W,YHR119W,YHR206W,YIL046W,YIL143C,YIL150C…	GO:0031326
regulation of biosynthetic process	0.0178523	YAR003W,YBR129C,YBR297W,YCL055W,YCR033W,YCR040W,YCR042C,YCR059C,YCR077C,YDL013W,YDL069C,YDL080C,YDL160C,YDL207W,YDR034C,YDR073W,YDR081C,YDR123C,YDR159W,YDR176W,YDR191W,YDR217C,YDR227W,YDR385W,YDR439W,YEL044W,YER069W,YER161C,YFR034C,YGL019W,YGL025C,YGL043W,YGL112C,YGL127C,YGL150C,YGL162W,YGL194C,YGL222C,YGL244W,YGL254W,YGR002C,YGR116W,YGR252W,YGR271W,YHR099W,YHR119W,YHR206W,YIL046W,YIL143C,YIL150C…	GO:0009889
regulation of metabolic process	0.0284576	YAR003W,YBR129C,YBR167C,YBR257W,YBR297W,YCL055W,YCR033W,YCR040W,YCR042C,YCR059C,YCR077C,YDL013W,YDL069C,YDL073W,YDL080C,YDL160C,YDL207W,YDR034C,YDR073W,YDR081C,YDR123C,YDR159W,YDR176W,YDR191W,YDR217C,YDR227W,YDR370C,YDR372C,YDR382W,YDR385W,YDR439W,YDR523C,YEL044W,YER069W,YER107C,YER161C,YFR034C,YGL019W,YGL025C,YGL043W,YGL112C,YGL127C,YGL150C,YGL162W,YGL194C,YGL215W,YGL222C,YGL240W,YGL244W,YGL254W…	GO:0019222
regulation of cellular macromolecule biosynthetic process	0.0291946	YAR003W,YBR297W,YCL055W,YCR033W,YCR040W,YCR042C,YCR059C,YCR077C,YDL013W,YDL069C,YDL080C,YDL160C,YDL207W,YDR034C,YDR073W,YDR081C,YDR123C,YDR159W,YDR176W,YDR191W,YDR217C,YDR227W,YDR385W,YDR439W,YEL044W,YER069W,YER161C,YFR034C,YGL019W,YGL025C,YGL043W,YGL112C,YGL127C,YGL150C,YGL162W,YGL194C,YGL222C,YGL244W,YGL254W,YGR002C,YGR116W,YGR252W,YGR271W,YHR099W,YHR119W,YHR206W,YIL046W,YIL143C,YIL150C,YIR023W…	GO:2000112
regulation of macromolecule metabolic process	0.0404429	YAR003W,YBR167C,YBR257W,YBR297W,YCL055W,YCR033W,YCR040W,YCR042C,YCR059C,YCR077C,YDL013W,YDL069C,YDL073W,YDL080C,YDL160C,YDL207W,YDR034C,YDR073W,YDR081C,YDR123C,YDR159W,YDR176W,YDR191W,YDR217C,YDR227W,YDR370C,YDR372C,YDR382W,YDR385W,YDR439W,YDR523C,YEL044W,YER069W,YER107C,YER161C,YFR034C,YGL019W,YGL025C,YGL043W,YGL112C,YGL127C,YGL150C,YGL162W,YGL194C,YGL215W,YGL222C,YGL240W,YGL244W,YGL254W,YGR002C…	GO:0060255
regulation of macromolecule biosynthetic process	0.0492988	YAR003W,YBR297W,YCL055W,YCR033W,YCR040W,YCR042C,YCR059C,YCR077C,YDL013W,YDL069C,YDL080C,YDL160C,YDL207W,YDR034C,YDR073W,YDR081C,YDR123C,YDR159W,YDR176W,YDR191W,YDR217C,YDR227W,YDR385W,YDR439W,YEL044W,YER069W,YER161C,YFR034C,YGL019W,YGL025C,YGL043W,YGL112C,YGL127C,YGL150C,YGL162W,YGL194C,YGL222C,YGL244W,YGL254W,YGR002C,YGR116W,YGR252W,YGR271W,YHR099W,YHR119W,YHR206W,YIL046W,YIL143C,YIL150C,YIR023W…	GO:0010556

## Sheet: Cluster4
GO Term	Adjusted p-value	Matches	GO Term ID

## Sheet: Cluster5
GO Term	Adjusted p-value	Matches	GO Term ID
alpha-amino acid metabolic process	2.39919e-05	YBL098W,YBR115C,YBR213W,YBR263W,YCL009C,YDR019C,YDR111C,YDR354W,YDR502C,YER081W,YER090W,YGL202W,YGR012W,YHR208W,YIL116W,YIR017C,YIR034C,YJR010W,YJR109C,YKL211C,YMR062C,YMR189W,YNL104C,YOR130C,YPL111W,YPL273W,YPR118W,YPR145W	GO:1901605
alpha-amino acid biosynthetic process	5.32322e-05	YBR115C,YBR213W,YBR263W,YCL009C,YDR354W,YER081W,YER090W,YGL202W,YGR012W,YHR208W,YIL116W,YIR017C,YIR034C,YJR010W,YJR109C,YKL211C,YMR062C,YNL104C,YOR130C,YPL273W,YPR118W,YPR145W	GO:1901607
cellular amino acid biosynthetic process	0.000173643	YBR115C,YBR213W,YBR263W,YCL009C,YDR354W,YER081W,YER090W,YGL202W,YGR012W,YHR208W,YIL116W,YIR017C,YIR034C,YJR010W,YJR109C,YKL211C,YMR062C,YNL104C,YOR130C,YPL273W,YPR118W,YPR145W	GO:0008652
cellular amino acid metabolic process	0.000472096	YBL098W,YBR115C,YBR213W,YBR263W,YCL009C,YDR019C,YDR111C,YDR253C,YDR354W,YDR502C,YER081W,YER090W,YGL202W,YGR012W,YHR208W,YIL116W,YIR017C,YIR034C,YJR010W,YJR109C,YKL211C,YLR098C,YMR062C,YMR189W,YNL104C,YOR130C,YPL097W,YPL111W,YPL273W,YPR118W,YPR145W	GO:0006520
organic acid biosynthetic process	0.0162114	YBL098W,YBR115C,YBR213W,YBR263W,YCL009C,YDR354W,YER061C,YER081W,YER090W,YGL202W,YGR012W,YGR267C,YHR208W,YIL116W,YIR017C,YIR034C,YJR010W,YJR109C,YKL211C,YMR062C,YNL104C,YOR130C,YOR236W,YPL273W,YPR118W,YPR145W	GO:0016053
carboxylic acid biosynthetic process	0.0162114	YBL098W,YBR115C,YBR213W,YBR263W,YCL009C,YDR354W,YER061C,YER081W,YER090W,YGL202W,YGR012W,YGR267C,YHR208W,YIL116W,YIR017C,YIR034C,YJR010W,YJR109C,YKL211C,YMR062C,YNL104C,YOR130C,YOR236W,YPL273W,YPR118W,YPR145W	GO:0046394

## Sheet: Cluster6
GO Term	Adjusted p-value	Matches	GO Term ID
ADP metabolic process	2.35959e-05	YAL038W,YDR050C,YJL052W,YJR009C,YKL060C,YLR044C,YMR205C,YOL086C,YPL075W	GO:0046031
purine nucleoside diphosphate metabolic process	3.0063e-05	YAL038W,YDR050C,YJL052W,YJR009C,YKL060C,YLR044C,YMR205C,YOL086C,YPL075W	GO:0009135
purine ribonucleoside diphosphate metabolic process	3.0063e-05	YAL038W,YDR050C,YJL052W,YJR009C,YKL060C,YLR044C,YMR205C,YOL086C,YPL075W	GO:0009179
ribonucleoside diphosphate metabolic process	3.0063e-05	YAL038W,YDR050C,YJL052W,YJR009C,YKL060C,YLR044C,YMR205C,YOL086C,YPL075W	GO:0009185
nucleoside diphosphate metabolic process	5.96879e-05	YAL038W,YDR050C,YJL052W,YJR009C,YKL060C,YLR044C,YMR205C,YOL086C,YPL075W	GO:0009132
oxidoreduction coenzyme metabolic process	0.00012821	YAL038W,YDR050C,YJL052W,YJR009C,YKL060C,YLR044C,YMR083W,YMR205C,YNR041C,YOL008W,YOL086C,YPL075W	GO:0006733
pyruvate metabolic process	0.00024291	YAL038W,YDR050C,YJL052W,YJR009C,YKL060C,YLR044C,YMR205C,YOL086C,YPL075W	GO:0006090
organophosphate catabolic process	0.000347838	YAL038W,YDR050C,YJL052W,YJR009C,YKL060C,YMR006C,YMR205C,YPL075W,YPL268W	GO:0046434
coenzyme metabolic process	0.000666858	YAL038W,YDR050C,YDR197W,YJL052W,YJR009C,YKL060C,YLR044C,YML075C,YMR083W,YMR205C,YMR246W,YNR041C,YOL008W,YOL055C,YOL086C,YPL075W	GO:0006732
glycolytic process	0.00160299	YAL038W,YDR050C,YJL052W,YJR009C,YKL060C,YMR205C,YPL075W	GO:0006096
ATP generation from ADP	0.00160299	YAL038W,YDR050C,YJL052W,YJR009C,YKL060C,YMR205C,YPL075W	GO:0006757
pyruvate biosynthetic process	0.00160299	YAL038W,YDR050C,YJL052W,YJR009C,YKL060C,YMR205C,YPL075W	GO:0042866
pyridine nucleotide metabolic process	0.00244192	YAL038W,YDR050C,YJL052W,YJR009C,YKL060C,YLR044C,YMR083W,YMR205C,YOL086C,YPL075W	GO:0019362
nicotinamide nucleotide metabolic process	0.00244192	YAL038W,YDR050C,YJL052W,YJR009C,YKL060C,YLR044C,YMR083W,YMR205C,YOL086C,YPL075W	GO:0046496
nucleoside diphosphate phosphorylation	0.00253798	YAL038W,YDR050C,YJL052W,YJR009C,YKL060C,YMR205C,YPL075W	GO:0006165
nucleotide catabolic process	0.00477711	YAL038W,YDR050C,YJL052W,YJR009C,YKL060C,YMR205C,YPL075W	GO:0009166
nucleoside phosphate catabolic process	0.00581801	YAL038W,YDR050C,YJL052W,YJR009C,YKL060C,YMR205C,YPL075W	GO:1901292
ATP biosynthetic process	0.00585377	YAL038W,YDR050C,YDR322C-A,YJL052W,YJR009C,YKL060C,YMR205C,YPL075W	GO:0006754
cofactor metabolic process	0.0064251	YAL038W,YDR044W,YDR050C,YDR197W,YJL052W,YJR009C,YKL060C,YLR044C,YML075C,YMR083W,YMR205C,YMR246W,YNR041C,YOL008W,YOL055C,YOL086C,YPL075W	GO:0051186
pyridine-containing compound metabolic process	0.00857717	YAL038W,YDR050C,YJL052W,YJR009C,YKL060C,YLR044C,YMR083W,YMR205C,YOL086C,YPL075W	GO:0072524
ATP metabolic process	0.00944261	YAL038W,YDR050C,YDR322C-A,YJL052W,YJR009C,YKL060C,YLR044C,YMR205C,YOL086C,YPL075W	GO:0046034
nucleotide phosphorylation	0.0101409	YAL038W,YDR050C,YJL052W,YJR009C,YKL060C,YMR205C,YPL075W	GO:0046939
purine nucleoside triphosphate biosynthetic process	0.0118834	YAL038W,YDR050C,YDR322C-A,YJL052W,YJR009C,YKL060C,YMR205C,YPL075W	GO:0009145
purine ribonucleoside triphosphate biosynthetic process	0.0118834	YAL038W,YDR050C,YDR322C-A,YJL052W,YJR009C,YKL060C,YMR205C,YPL075W	GO:0009206
purine ribonucleoside triphosphate metabolic process	0.0150137	YAL038W,YDR050C,YDR322C-A,YJL052W,YJR009C,YKL060C,YLR044C,YMR205C,YOL086C,YPL075W	GO:0009205
phosphorus metabolic process	0.0157834	YAL038W,YCL024W,YDR050C,YDR208W,YDR322C-A,YDR507C,YGL083W,YJL052W,YJL115W,YJR009C,YJR076C,YKL060C,YKR053C,YLL019C,YLR044C,YML075C,YMR001C,YMR006C,YMR083W,YMR205C,YMR246W,YMR273C,YNL217W,YOL055C,YOL086C,YPL075W,YPL137C,YPL209C,YPL268W,YPR073C	GO:0006793
purine nucleoside triphosphate metabolic process	0.0179364	YAL038W,YDR050C,YDR322C-A,YJL052W,YJR009C,YKL060C,YLR044C,YMR205C,YOL086C,YPL075W	GO:0009144
ribonucleoside triphosphate biosynthetic process	0.0199232	YAL038W,YDR050C,YDR322C-A,YJL052W,YJR009C,YKL060C,YMR205C,YPL075W	GO:0009201
ribonucleoside triphosphate metabolic process	0.0213415	YAL038W,YDR050C,YDR322C-A,YJL052W,YJR009C,YKL060C,YLR044C,YMR205C,YOL086C,YPL075W	GO:0009199
nucleoside triphosphate biosynthetic process	0.0321861	YAL038W,YDR050C,YDR322C-A,YJL052W,YJR009C,YKL060C,YMR205C,YPL075W	GO:0009142
nicotinamide nucleotide biosynthetic process	0.0362044	YAL038W,YDR050C,YJL052W,YJR009C,YKL060C,YMR205C,YPL075W	GO:0019359
purine ribonucleotide metabolic process	0.0383196	YAL038W,YDR050C,YDR322C-A,YJL052W,YJR009C,YKL060C,YLR044C,YML075C,YMR205C,YOL086C,YPL075W	GO:0009150
pyridine nucleotide biosynthetic process	0.0417021	YAL038W,YDR050C,YJL052W,YJR009C,YKL060C,YMR205C,YPL075W	GO:0019363
nucleoside triphosphate metabolic process	0.0445888	YAL038W,YDR050C,YDR322C-A,YJL052W,YJR009C,YKL060C,YLR044C,YMR205C,YOL086C,YPL075W	GO:0009141

## Sheet: Cluster7
GO Term	Adjusted p-value	Matches	GO Term ID
cellular amino acid metabolic process	1.04518e-13	YCL030C,YDL066W,YDL131W,YDL170W,YDL182W,YDR127W,YDR158W,YDR341C,YER091C,YGL026C,YGL148W,YIL094C,YJL200C,YKL015W,YLL018C,YML076C,YNL040W,YNL103W,YNL277W,YOR108W,YOR184W,YOR202W,YOR323C	GO:0006520
cellular amino acid biosynthetic process	1.16893e-11	YCL030C,YDL066W,YDL131W,YDL182W,YDR127W,YDR158W,YER091C,YGL026C,YGL148W,YIL094C,YJL200C,YNL103W,YNL277W,YOR108W,YOR184W,YOR202W,YOR323C	GO:0008652
carboxylic acid metabolic process	1.1685e-09	YCL030C,YDL066W,YDL131W,YDL170W,YDL182W,YDR127W,YDR158W,YDR341C,YER091C,YGL026C,YGL148W,YIL094C,YJL200C,YKL015W,YLL018C,YML076C,YNL040W,YNL103W,YNL277W,YNR058W,YOR108W,YOR184W,YOR202W,YOR323C	GO:0019752
alpha-amino acid biosynthetic process	1.77828e-09	YCL030C,YDL066W,YDL131W,YDL182W,YDR158W,YER091C,YGL026C,YIL094C,YJL200C,YNL103W,YNL277W,YOR108W,YOR184W,YOR202W,YOR323C	GO:1901607
oxoacid metabolic process	2.87875e-09	YCL030C,YDL066W,YDL131W,YDL170W,YDL182W,YDR127W,YDR158W,YDR341C,YER091C,YGL026C,YGL148W,YIL094C,YJL200C,YKL015W,YLL018C,YML076C,YNL040W,YNL103W,YNL277W,YNR058W,YOR108W,YOR184W,YOR202W,YOR323C	GO:0043436
organic acid metabolic process	3.17346e-09	YCL030C,YDL066W,YDL131W,YDL170W,YDL182W,YDR127W,YDR158W,YDR341C,YER091C,YGL026C,YGL148W,YIL094C,YJL200C,YKL015W,YLL018C,YML076C,YNL040W,YNL103W,YNL277W,YNR058W,YOR108W,YOR184W,YOR202W,YOR323C	GO:0006082
organic acid biosynthetic process	6.64382e-09	YCL030C,YDL066W,YDL131W,YDL182W,YDR127W,YDR158W,YER091C,YGL026C,YGL148W,YIL094C,YJL200C,YNL103W,YNL277W,YNR058W,YOR108W,YOR184W,YOR202W,YOR323C	GO:0016053
carboxylic acid biosynthetic process	6.64382e-09	YCL030C,YDL066W,YDL131W,YDL182W,YDR127W,YDR158W,YER091C,YGL026C,YGL148W,YIL094C,YJL200C,YNL103W,YNL277W,YNR058W,YOR108W,YOR184W,YOR202W,YOR323C	GO:0046394
alpha-amino acid metabolic process	5.62441e-08	YCL030C,YDL066W,YDL131W,YDL182W,YDR158W,YER091C,YGL026C,YIL094C,YJL200C,YKL015W,YNL103W,YNL277W,YOR108W,YOR184W,YOR202W,YOR323C	GO:1901605
small molecule metabolic process	4.64454e-06	YCL030C,YDL066W,YDL131W,YDL170W,YDL182W,YDR127W,YDR158W,YDR341C,YER091C,YGL026C,YGL067W,YGL148W,YIL094C,YJL200C,YKL015W,YLL018C,YML076C,YNL040W,YNL103W,YNL277W,YNR058W,YOR108W,YOR184W,YOR202W,YOR323C,YPL188W,YPL248C	GO:0044281
small molecule biosynthetic process	5.90517e-05	YCL030C,YDL066W,YDL131W,YDL182W,YDR127W,YDR158W,YER091C,YGL026C,YGL148W,YIL094C,YJL200C,YNL103W,YNL277W,YNR058W,YOR108W,YOR184W,YOR202W,YOR323C	GO:0044283
aspartate family amino acid biosynthetic process	0.000240318	YDL131W,YDL182W,YDR158W,YER091C,YIL094C,YJL200C,YNL103W,YNL277W	GO:0009067
lysine biosynthetic process	0.000700648	YDL131W,YDL182W,YDR158W,YIL094C,YJL200C	GO:0009085
lysine metabolic process	0.00104305	YDL131W,YDL182W,YDR158W,YIL094C,YJL200C	GO:0006553
aspartate family amino acid metabolic process	0.00200331	YDL131W,YDL182W,YDR158W,YER091C,YIL094C,YJL200C,YNL103W,YNL277W	GO:0009066
lysine biosynthetic process via aminoadipic acid	0.0130399	YDL131W,YDL182W,YIL094C,YJL200C	GO:0019878

## Sheet: Cluster8
GO Term	Adjusted p-value	Matches	GO Term ID
